# Supplementary material for: An Exact Relationship Between Invasion Probability and Endemic Prevalence for Markovian SIS Dynamics on Networks
Source: PLoS One. 2013 Jul 30;8(7):e69028. doi: 10.1371/journal.pone.0069028 (PMC3728314; doi:10.1371/journal.pone.0069028)
Supplement: File S1 — Contact network data. (ZIP) [file pone.0069028.s001.zip]

Archive with 1 entries (1 files):
- NetworkDataS1.txt
