# Supplementary material for: An Exact Relationship Between Invasion Probability and Endemic Prevalence for Markovian SIS Dynamics on Networks
Source: PLoS One. 2013 Jul 30;8(7):e69028. doi: 10.1371/journal.pone.0069028 (PMC3728314; doi:10.1371/journal.pone.0069028)
Supplement: File S1 — Contact network data. (ZIP) [file pone.0069028.s001.zip › NetworkDataS1.txt]

Supplementary Data file for �An Exact Relationship Between Invasion Probability and Endemic Prevalence for Markovian SIS Dynamics on Networks� by Robert R. Wilkinson and Kieran J. Sharkey.


The network which we use to illustrate our theoretical results is based on the simulations carried out by Jonkers et al. (2010) (see main paper references) to investigate different epidemic control strategies and virulence for H5N1 avian influenza in the British poultry flock. These simulations were performed using a model of the British poultry industry detailed in Sharkey et al. (2008) (see main paper references). In total, over 40 million simulations were made in this study, each starting with an individual selected uniformly at random. For each of these simulations, every transmission event was logged by recording the transmitter node and the receiver node. The network was then encoded in a matrix totalling the number of transmission events between the nodes in all of the simulations. This comprises over 9 million transmission events in total (many simulations failed to generate any transmission events). While this is not intended to represent avian influenza with a particular control strategy or a particular virulence, it qualitatively represents the heterogeneities and transmission risk profiles of the industry. Given the detail and complexity of the original model, this represents a transmission network with `realistic' properties. Tex is a matrix representing the largest strongly connected component of the full network described above and its non-zero elements are given below. On each line there is a list of three numbers which together describe a possible transmission route, i.e. an element of Tex. The first number is the label for individual j (sender node), the second is the label for individual i (receiver node) and the third gives Tex(i,j). See the section entitled �Markovian SIS Dynamics on a Contact Network�, in the main paper, for the definition of a network matrix T.

1,3,32
1,4,3
1,706,35
1,707,3
1,712,29
1,3687,8
2,4,2
2,699,1
2,700,2503
2,712,3
2,2645,1
2,4309,4
3,1,21
3,2,7
3,4,8
3,699,6
3,700,9
3,701,1
3,706,20
3,707,4
3,712,35
3,713,5
3,2244,5
3,2401,3
3,2518,2
3,2645,13
3,3685,3
3,3686,3
3,3687,15
3,4309,8
3,4372,10
4,2244,1
4,2645,3
4,3685,2
4,3687,1
4,4372,2
5,172,1
5,426,1
5,2388,1
5,2548,1
5,2570,1
5,3837,1
5,4516,1
5,5109,2
6,788,1
6,2915,1
6,4674,3300
7,2912,2
8,296,1
8,305,3
8,370,1
8,426,1
8,702,1
8,705,2
8,1076,1
8,1631,1
8,2271,1
8,2548,1
8,3461,1
8,3837,1
8,4357,1
9,1694,17
10,198,1
10,718,1
10,719,2
10,724,2
10,1543,1
10,2223,1
10,2430,1
10,3810,1
11,776,3
11,2217,1
11,3470,2
11,3677,1
11,4541,2
11,4706,1
11,4925,1
12,11,1
12,49,1
12,313,1
12,962,1
12,1459,2
12,1530,1
12,1542,1
12,1598,1
12,1611,1
12,1801,1
12,2854,1
12,3120,1
12,3823,1
12,4301,1
12,4488,1
12,4490,3
12,4541,1
12,4706,1
12,4720,1
12,5098,1
13,211,3
13,313,1
13,321,1
13,349,1
13,611,1
13,850,1
13,958,1
13,981,1
13,1389,1
13,1392,1
13,1501,2
13,1687,1
13,1696,1
13,1698,2
13,1842,2
13,1890,3
13,1952,1
13,1959,1
13,2016,4
13,2017,1
13,2034,1
13,2065,4
13,2128,1
13,2141,3
13,2245,2
13,2328,1
13,2621,1
13,2906,2
13,2919,1
13,2957,3
13,3037,2
13,3047,2
13,3072,1
13,3102,1
13,3172,1
13,3189,3
13,3442,1
13,3465,6
13,3592,1
13,3602,2
13,3842,1
13,3856,4
13,3883,2
13,3884,6
13,3904,2
13,3905,2
13,3906,1
13,3907,3
13,3958,1
13,4052,2
13,4291,1
13,4302,1
13,4887,1
13,5004,1
13,5068,1
13,5088,1
14,2042,2
14,2222,1589
14,2223,1600
15,16,8
15,2225,480
16,15,7
16,497,1
16,1565,1
16,2225,2762
16,4884,1
17,51,3
17,56,1
17,228,1
17,231,3
17,233,1
17,238,2
17,239,4
17,240,2
17,242,4
17,244,5
17,251,2
17,254,2
17,257,3
17,263,1
17,265,6
17,267,5
17,268,3
17,269,3
17,270,3
17,272,2
17,275,2
17,283,2
17,287,4
17,293,2
17,749,5
17,891,3
17,896,1
17,898,2
17,901,2
17,902,6
17,906,8
17,910,3
17,926,1
17,932,4
17,940,5
17,1319,1
17,1525,1
17,1555,1
17,1604,2
17,1605,1
17,1608,3
17,1612,4
17,1615,3
17,1627,3
17,1861,1
17,1864,5
17,1865,6
17,1875,1
17,1877,1
17,1913,6
17,1914,1
17,1916,3
17,2085,1
17,2097,1
17,2144,2215
17,2260,3
17,2514,4
17,2667,2
17,2671,7
17,2672,5
17,2815,4
17,2866,1
17,2894,2
17,2975,5
17,3020,1
17,3539,2
17,3611,3
17,3690,4
17,3691,3
17,3814,4
17,3818,2
17,3821,4
17,3827,4
17,3831,6
17,3832,1
17,3835,1
17,4029,3
17,4190,123
17,4209,3
17,4210,2
17,4325,7
17,4667,183
17,4883,2
17,4901,3
17,4926,3
17,5096,1
18,5009,1472
19,2246,1852
19,3613,614
20,665,1
20,702,1
20,1373,1
20,1495,1
20,2813,1
21,22,202
21,2224,266
21,4479,394
22,21,77
22,1995,1
22,2224,2858
22,2546,1
23,179,1
23,351,1
23,522,1
23,1228,1
23,1706,1
23,1981,3
23,1982,2
23,2098,2
23,3257,1
23,3589,1
23,3736,2
23,5067,2
24,178,7
24,180,1
24,190,3
24,860,1
24,867,4
24,1703,2
24,1726,2
24,1728,2
24,1757,2
24,1970,5
24,2002,4
24,2051,1
24,2176,4
24,2229,2
24,2258,7
24,2368,2
24,2369,3
24,2400,9
24,2424,1
24,2473,6
24,2491,4
24,2511,6
24,2545,1
24,2588,3
24,2729,3
24,2809,1
24,2878,1
24,2908,3
24,2924,2
24,2981,5
24,2993,2
24,3469,3
24,3589,7
24,3660,1
24,3692,1
24,3847,4
24,4045,4
24,4580,1
24,4848,4
24,4870,4
25,26,1092
25,903,1
25,1467,2
25,2325,1
25,2513,1082
25,4368,445
26,25,984
26,2513,2093
26,4368,2
27,729,14
27,3698,17
27,3700,175
27,4425,491
28,42,4
28,123,1
28,131,1
28,142,1
28,169,5
28,366,1
28,446,3
28,514,1
28,516,6
28,558,1
28,666,4
28,674,1
28,677,4
28,682,5
28,683,2
28,703,4
28,710,2
28,771,4
28,778,3
28,780,4
28,1001,6
28,1075,5
28,1187,5
28,1345,1
28,1584,2
28,1786,3
28,1787,5
28,1830,5
28,1894,3
28,1965,2
28,1987,2
28,2052,2
28,2053,3
28,2306,1
28,2312,3
28,2321,3
28,2323,1
28,2333,1
28,2335,7
28,2346,9
28,2641,2
28,2680,2
28,2772,4
28,3452,1
28,3453,4
28,3706,7
28,3795,1
28,3893,3
28,4043,2
28,4206,1
28,4308,1
28,4377,3
28,4438,1
28,4501,1
28,4503,1
28,4564,7
28,4589,2
28,4590,9
28,4591,7
28,4592,4
28,4593,6
28,4594,1
28,4595,6
28,4596,3
28,4598,1
28,4599,3
28,4600,1
28,4601,4
28,4603,2
28,4604,5
28,4606,1
28,4607,2
28,4609,2
28,4611,5
28,4612,2
28,4613,2
28,4615,1
28,4616,6
28,4617,4
28,4619,5
28,4620,5
28,4621,5
28,4622,1
28,4623,4
28,4624,2
28,4625,3
28,4626,1
28,4629,3
28,4630,1
28,4631,5
28,4633,2
28,4634,1
28,4635,2
28,4636,4
28,4638,5
28,4639,3
28,4640,2
28,4641,3
28,4642,2
28,4643,2
28,4645,2
28,4646,3
28,4649,4
28,4651,8
28,4652,3
28,4653,4
28,4698,2
28,4756,4
28,4757,2
28,4758,4
28,4759,2
28,4760,2
28,4761,7
28,4762,5
28,4763,4
28,4764,5
28,4765,4
28,4766,2
28,4768,5
28,4769,4
28,4770,7
28,4771,4
28,4772,2
28,4773,4
28,4774,2
28,4775,1
28,4777,3
28,4778,7
28,4779,1
28,4780,3
28,4781,5
28,4782,6
28,4783,2
28,4784,4
28,4785,3
28,4786,2
28,4787,2
28,4788,2
28,4789,3
28,4790,3
28,4791,3
28,4792,6
28,4793,6
28,4795,4
28,4796,4
28,4797,1
28,4799,1
28,4800,2
28,4801,3
28,4802,1
28,4803,1
28,4804,3
28,4805,2
28,4806,2
28,4807,6
28,4808,1
28,4809,3
28,4810,1
28,4812,8
28,4813,6
28,4814,4
28,4815,5
28,4816,2
28,4817,3
28,4818,2
28,4819,3
28,4820,5
28,4821,2
28,4822,5
28,4823,6
28,4824,4
28,4825,5
28,4826,3
28,4827,1
28,4828,3
28,4829,5
28,4830,4
28,4831,3
28,4832,3
28,4833,4
28,4912,1
28,4928,12
28,4938,1
28,4965,6
29,28,3
30,36,1
30,737,131
30,2287,1
30,2702,1
30,3993,1
30,4251,1
30,4254,1
30,4258,1
30,4852,1
31,742,2272
31,1135,1
31,4533,587
32,43,15
32,274,1
32,741,4
32,743,2
32,1645,1
32,1651,1
32,1653,1
32,1822,1
32,1907,1
32,2109,1
32,2338,1
32,2870,3
32,2960,1
32,2977,1
32,4244,2
32,4861,2
32,4868,1
32,4878,1
32,5003,2
32,5045,2
33,658,1
33,738,1
33,745,3114
33,964,1
33,1511,1
33,1746,1
33,2101,1
33,3105,1
33,3507,1
33,3541,1
33,4254,1
33,4849,1
34,30,1
34,33,2
34,35,12
34,36,40
34,44,3
34,61,3
34,96,4
34,102,2
34,111,3
34,117,9
34,119,4
34,325,1
34,404,4
34,496,2
34,605,3
34,656,1
34,657,1
34,658,1
34,661,35
34,732,2
34,734,1
34,738,3
34,744,1
34,747,3
34,784,13
34,966,3
34,968,2
34,971,2
34,972,8
34,1014,8
34,1136,8
34,1156,5
34,1254,8
34,1288,4
34,1331,2
34,1364,3
34,1384,1
34,1439,21
34,1458,5
34,1461,2
34,1462,1
34,1464,1
34,1468,1
34,1472,4
34,1513,2
34,1519,2
34,1520,2
34,1521,1
34,1527,1
34,1531,3
34,1543,2
34,1546,27
34,1549,24
34,1552,1
34,1655,5
34,1736,2
34,1739,1
34,1745,3
34,1746,2
34,1750,1
34,1752,1
34,1754,7
34,1802,9
34,1809,1
34,1813,1
34,1816,1
34,1900,1
34,1910,2
34,1911,5
34,2043,2
34,2047,3
34,2101,1
34,2111,1
34,2136,4
34,2193,2
34,2356,4
34,2463,3
34,2490,2
34,2496,1
34,2504,1
34,2544,2
34,2697,1
34,2766,32
34,2811,2
34,2859,2
34,2862,3
34,2957,1
34,2974,3
34,2978,1
34,2998,4
34,3012,2
34,3080,4
34,3087,4
34,3088,1
34,3089,2
34,3112,1
34,3234,19
34,3450,1
34,3458,2
34,3494,4
34,3506,1
34,3507,4
34,3511,5
34,3626,1
34,3699,7
34,3701,18
34,3703,31
34,3733,18
34,3737,1
34,3789,1
34,3813,3
34,3842,2
34,3971,1
34,3985,2
34,3988,1
34,3993,1
34,4001,1
34,4003,1
34,4010,1
34,4235,1
34,4236,1
34,4250,1
34,4301,1
34,4311,3
34,4355,1
34,4453,19
34,4454,6
34,4455,25
34,4468,24
34,4469,4
34,4470,16
34,4471,2
34,4496,1
34,4518,34
34,4561,2
34,4705,1
34,4720,3
34,4724,8
34,4726,21
34,4735,1
34,4740,1
34,4853,1
34,5027,2
34,5063,1
34,5089,9
35,34,5
36,33,1
36,34,13
36,109,1
36,115,1
36,314,1
36,656,1
36,661,15
36,736,1
36,738,1
36,964,1
36,1457,1
36,1473,1
36,1545,1
36,1752,1
36,1802,1
36,1816,1
36,1873,1
36,2043,1
36,2045,2
36,2101,1
36,2219,2
36,2463,1
36,2544,1
36,2557,1
36,2766,8
36,2797,2
36,2811,1
36,2855,1
36,2916,1
36,3511,1
36,3699,1
36,3702,1
36,3703,9
36,3959,2
36,4254,1
36,4262,1
36,4412,2
36,4469,1
36,4518,7
36,4553,1
36,4720,1
36,4853,1
36,4899,1
36,4967,9
36,5010,2
36,5044,1
36,5118,1
37,38,7
37,41,3258
37,1074,1
37,1475,1
37,2191,1
37,3967,1
38,37,23
38,41,53
38,3992,296
38,4236,437
39,43,6
39,782,5
39,1051,1
39,1070,1
39,1133,1
39,3359,1
39,3958,1
39,4477,1
39,4513,1
39,4844,2
40,625,1
40,885,1
40,1189,35
40,1190,39
40,1191,38
40,1523,1
40,1546,1
40,1646,33
40,1647,52
40,1648,35
40,1649,37
40,1650,48
40,1652,44
40,1657,42
40,1658,30
40,1737,55
40,2720,1
40,2811,1
40,3041,1
40,3130,44
40,3371,1
40,3703,1642
41,37,3270
41,38,14
41,3992,1
42,28,1
42,85,7
42,123,2
42,131,3
42,142,2
42,169,5
42,366,3
42,392,1
42,446,2
42,516,1
42,534,1
42,558,3
42,564,5
42,666,6
42,674,4
42,677,4
42,682,6
42,683,4
42,771,3
42,778,2
42,780,6
42,1001,6
42,1075,3
42,1187,3
42,1429,1
42,1584,1
42,1617,1
42,1762,6
42,1786,2
42,1787,3
42,1830,3
42,1839,1
42,1894,4
42,1965,3
42,1987,4
42,2052,3
42,2053,5
42,2241,1
42,2306,2
42,2312,2
42,2321,4
42,2323,6
42,2333,5
42,2335,6
42,2346,5
42,2600,1
42,2641,1
42,2680,1
42,2764,1
42,2772,2
42,2861,1
42,3008,1
42,3070,1
42,3093,4
42,3452,6
42,3453,2
42,3706,6
42,3810,1
42,3893,4
42,4043,2
42,4162,1
42,4377,4
42,4501,1
42,4503,2
42,4535,1
42,4549,6
42,4564,1
42,4589,2
42,4590,4
42,4591,5
42,4592,4
42,4593,4
42,4594,7
42,4595,6
42,4596,5
42,4597,3
42,4598,2
42,4599,3
42,4600,3
42,4601,5
42,4602,5
42,4604,9
42,4606,4
42,4607,4
42,4609,4
42,4611,4
42,4612,1
42,4613,5
42,4614,2
42,4615,1
42,4616,7
42,4617,3
42,4619,7
42,4620,3
42,4621,2
42,4622,5
42,4623,3
42,4624,6
42,4625,6
42,4626,4
42,4629,3
42,4631,1
42,4633,4
42,4634,3
42,4635,2
42,4636,6
42,4638,6
42,4639,4
42,4640,6
42,4641,3
42,4642,1
42,4643,2
42,4644,4
42,4645,2
42,4646,4
42,4649,2
42,4651,5
42,4652,2
42,4653,4
42,4659,1
42,4698,3
42,4756,3
42,4757,4
42,4758,1
42,4759,2
42,4760,4
42,4761,2
42,4762,2
42,4763,3
42,4764,10
42,4765,6
42,4766,3
42,4767,4
42,4768,4
42,4769,6
42,4770,3
42,4771,3
42,4772,2
42,4773,1
42,4774,2
42,4775,2
42,4776,2
42,4777,1
42,4778,1
42,4779,5
42,4780,4
42,4781,1
42,4782,3
42,4783,3
42,4784,2
42,4785,1
42,4786,2
42,4787,3
42,4788,3
42,4790,2
42,4791,1
42,4792,4
42,4793,3
42,4794,5
42,4795,5
42,4796,1
42,4797,4
42,4798,4
42,4799,5
42,4800,2
42,4801,2
42,4802,3
42,4803,3
42,4804,5
42,4805,4
42,4806,4
42,4807,2
42,4808,3
42,4809,3
42,4810,2
42,4811,7
42,4812,2
42,4813,2
42,4814,5
42,4815,2
42,4816,3
42,4817,8
42,4818,5
42,4819,2
42,4820,4
42,4821,5
42,4822,1
42,4823,2
42,4824,1
42,4825,2
42,4826,1
42,4827,5
42,4828,4
42,4829,3
42,4830,2
42,4831,4
42,4832,3
42,4833,1
42,4928,20
42,4965,5
43,32,71
43,39,22
43,110,4
43,113,6
43,116,3
43,743,6
43,808,2
43,809,3
43,1192,9
43,1195,2
43,1645,1
43,1651,2
43,1653,7
43,1656,2
43,1903,1
43,1904,2
43,1907,1
43,1908,3
43,2013,1
43,2109,7
43,2338,5
43,2517,1
43,2870,3
43,2960,1
43,2977,6
43,2978,1
43,3042,7
43,3704,133
43,4243,7
43,4244,2
43,4245,2
43,4283,2
43,4284,6
43,4414,2
43,4533,2
43,4721,5
43,4752,2
43,4837,3
43,4861,2
43,4868,3
43,4878,5
43,5003,6
44,746,2242
44,4868,468
45,4878,3248
46,4233,1450
47,35,1
47,88,2
47,91,2
47,97,1
47,107,2
47,219,2
47,714,3
47,715,1
47,789,2
47,794,2
47,796,2
47,1186,1
47,1471,1
47,1475,1
47,1491,3
47,1492,2
47,1493,5
47,1494,3
47,1495,1
47,1497,3
47,1642,1
47,1643,5
47,1644,1
47,1672,1
47,1785,1
47,1912,1
47,2046,1
47,2339,2
47,2345,2
47,2355,1
47,2358,2
47,2419,3
47,2450,1
47,2507,3
47,2510,4
47,2517,4
47,2632,3
47,2773,3
47,3015,1
47,3477,1
47,3480,3
47,3627,1
47,3711,2
47,3882,3
47,4483,1
47,4869,3
47,4921,3
48,56,497
49,13,3
49,29,1
49,196,1
49,258,37
49,261,35
49,313,2
49,319,1
49,619,1
49,641,1
49,720,1
49,754,2
49,777,2
49,844,6
49,880,1
49,944,1
49,959,2
49,962,1
49,1456,2
49,1502,1
49,1504,1
49,1550,2
49,1683,3
49,1733,1
49,1868,38
49,1876,6
49,1933,1
49,1945,3
49,2017,9
49,2094,1
49,2139,16
49,2194,1
49,2245,4
49,2287,2
49,2309,1
49,2390,1
49,2480,27
49,2540,3
49,2695,1
49,3072,6
49,3106,1
49,3110,1
49,3472,1
49,3623,1
49,3698,1
49,3810,2
49,3841,1
49,3865,1
49,4012,1
49,4052,4
49,4145,1
49,4170,1
49,4193,23
49,4259,2
49,4262,3
49,4263,1
49,4481,18
49,4517,1
49,4887,2
49,4919,1
49,4992,1
49,5024,2
49,5027,1
49,5068,4
49,5070,2
49,5088,3
50,198,1
50,220,3
50,229,2
50,281,1
50,749,1720
50,941,1
50,1504,1
50,1554,1
50,1602,2
50,1878,32
50,2195,2
50,2200,1
50,2430,1
50,2649,1
50,2666,3
50,2702,1
50,3084,1
50,3693,1
50,3694,1
50,3695,1
50,3696,1
50,3806,1
50,4321,2
50,4992,1
50,5071,1
50,5096,5
51,17,4
51,56,5
51,223,4
51,228,7
51,231,13
51,233,4
51,235,1
51,238,10
51,239,11
51,240,8
51,242,3
51,244,4
51,250,8
51,251,4
51,254,6
51,257,11
51,263,8
51,265,7
51,267,5
51,268,13
51,269,9
51,270,5
51,272,5
51,275,2
51,283,12
51,287,11
51,293,11
51,749,10
51,768,1
51,837,1
51,890,9
51,891,7
51,893,1
51,898,11
51,901,3
51,902,5
51,903,1
51,906,6
51,910,12
51,926,3
51,932,6
51,938,1
51,940,5
51,1524,6
51,1555,5
51,1604,5
51,1608,7
51,1612,16
51,1615,7
51,1627,6
51,1861,7
51,1864,7
51,1865,3
51,1875,7
51,1877,7
51,1913,8
51,1914,14
51,1916,11
51,2038,1
51,2085,7
51,2227,7
51,2260,10
51,2437,7
51,2514,6
51,2667,7
51,2671,19
51,2672,9
51,2815,6
51,2866,7
51,2872,1
51,2894,7
51,2975,7
51,3020,9
51,3539,1
51,3611,7
51,3621,15
51,3690,13
51,3691,3
51,3814,10
51,3818,8
51,3821,8
51,3827,3
51,3829,8
51,3831,5
51,3832,6
51,3835,6
51,4029,3
51,4190,6
51,4194,25
51,4208,4
51,4209,12
51,4210,5
51,4325,14
51,4493,7
51,4565,3
51,4600,1
51,4667,1
51,4883,18
51,4901,4
51,4926,11
51,5090,1
52,22,1
52,84,1
52,999,1
52,1213,1
52,1936,1
52,2307,1
52,2412,1
52,2581,1
52,2802,1
52,4134,1
52,4383,1
52,4512,1
52,4754,1
52,4889,2
52,5064,1
53,2649,2
54,175,2
54,316,1
54,355,1
54,541,2
54,1028,1
54,1253,1
54,1507,1
54,1582,3
54,1857,1
54,1942,1
54,1952,1
54,1982,1
54,2111,1
54,2716,1
54,2797,1
54,2886,2
54,3565,2
54,3740,1
54,3798,1
54,3888,1
54,4000,1
54,4239,1
54,4394,1
54,4886,2
55,2649,999
56,17,4
56,48,433
56,51,3
56,68,1
56,198,1
56,223,7
56,228,5
56,231,5
56,233,11
56,238,16
56,239,4
56,240,3
56,242,9
56,244,9
56,250,11
56,251,8
56,254,5
56,257,3
56,263,10
56,265,9
56,267,5
56,268,11
56,269,3
56,270,7
56,272,6
56,275,11
56,283,4
56,287,4
56,293,5
56,749,9
56,890,11
56,891,5
56,896,1
56,898,5
56,901,5
56,902,5
56,906,5
56,910,9
56,926,7
56,932,5
56,940,8
56,1524,5
56,1555,10
56,1604,7
56,1608,7
56,1612,19
56,1615,12
56,1627,5
56,1861,3
56,1864,7
56,1865,8
56,1875,11
56,1877,7
56,1913,10
56,1914,7
56,1916,5
56,2085,9
56,2227,8
56,2246,1
56,2260,9
56,2437,10
56,2514,10
56,2667,9
56,2671,14
56,2672,8
56,2815,5
56,2866,5
56,2894,8
56,2973,1
56,2975,4
56,3009,2
56,3020,12
56,3120,2
56,3539,1
56,3557,1
56,3611,9
56,3690,9
56,3691,7
56,3707,1
56,3814,10
56,3818,5
56,3821,10
56,3827,12
56,3829,9
56,3831,4
56,3832,9
56,3835,3
56,3909,1
56,3921,1
56,4029,5
56,4190,3
56,4208,10
56,4209,6
56,4210,2
56,4237,1
56,4325,8
56,4440,1
56,4493,9
56,4584,1
56,4883,3
56,4901,6
56,4926,6
57,285,1
57,355,1
57,902,1
57,963,1
57,1869,2
57,3818,2
57,3854,1
57,4024,1
57,4030,1
57,4969,3
58,65,1
58,105,2
58,391,2
58,573,1
58,597,1
58,796,1
58,1066,1
58,1295,1
58,1332,1
58,1414,1
58,2158,1
58,2161,20
58,2231,1
58,2304,11
58,2604,1
58,2653,1
58,3454,1
58,3479,1
58,4152,2
58,4544,1
58,4850,1
58,4907,1
58,4981,2
59,83,1
59,106,1
59,241,1
59,398,2
59,566,2
59,782,1
59,1304,2
59,2067,1
59,2070,2
59,2161,1
59,2356,2
59,3454,4
59,3579,1
59,3909,2
59,3998,1
59,4335,1
59,4430,1
59,4465,1
59,4501,1
59,5000,1
60,400,1
60,1147,1
60,1283,2
60,1458,1
60,2773,4
60,2789,1
60,3747,1
60,3909,1
60,4476,1
60,5102,7
61,104,77
61,106,1
61,3552,1588
61,5047,4
62,857,1
62,1113,2
62,1668,1
62,2059,1
62,2837,1
63,714,1
63,1497,1
63,2510,1
63,3016,1
63,3182,1
63,4921,1
64,377,1
64,414,1
64,1047,1
64,2072,1
64,2357,1
64,2604,1
64,2916,1
64,4679,1
65,377,1
65,378,1
65,561,1
65,796,1
65,802,1
65,1291,1
65,1295,2
65,1332,1
65,1493,1
65,1644,1
65,2339,1
65,2358,1
65,3595,1
65,3968,1
65,4660,1
65,4681,1
65,4839,1
65,4850,1
65,5046,1
66,3173,3030
67,391,1
67,801,1
67,1066,1
67,1295,1
67,1408,1
67,1416,1
67,2693,1
67,4679,1
67,4680,1
68,3712,646
69,3176,66
70,2340,103
70,3179,2639
71,72,1
71,198,4
71,226,4
71,230,2
71,249,3
71,286,5
71,290,3
71,311,1
71,444,1
71,749,1
71,777,1
71,897,4
71,984,1
71,1545,1
71,1600,1
71,1751,1
71,1857,2
71,1859,3
71,1878,1
71,2246,3
71,2291,2
71,2441,1
71,2478,1
71,2930,1
71,3050,4
71,3690,1
71,4030,6
71,4457,1
71,4472,1
71,4578,6
71,4927,1
71,5055,1
71,5068,1
71,5086,2
72,445,1
72,988,4
72,1275,2
72,4213,1
73,444,6
73,445,15
74,3717,16
75,76,25
75,608,2283
75,1121,1
75,1122,2
75,1570,1
75,1574,1
75,1585,1
75,1834,1
75,1889,1
75,2087,2
75,2372,1
75,3445,1
75,3460,1
75,3516,1
75,3518,1
75,3792,1
75,4241,2
75,4435,1
76,75,167
76,77,1
76,138,1
76,1117,1
76,1121,5
76,1122,11
76,1499,7
76,1570,5
76,1580,1
76,1585,3
76,1586,7
76,1828,1
76,1840,1
76,1844,1
76,1889,7
76,1892,7
76,2033,2
76,2034,4
76,2087,5
76,2124,2
76,2159,2
76,2296,5
76,2372,8
76,2396,2
76,2397,2
76,2623,6
76,2624,5
76,2652,1
76,2770,3
76,2833,6
76,3514,1
76,3516,5
76,3518,1
76,3596,1
76,3776,5
76,3792,4
76,4241,4
76,4267,4
76,4435,8
76,4576,3
76,5039,4
77,75,2
77,78,64
77,126,6
77,149,5
77,444,1
77,833,2
77,837,6
77,841,3
77,1572,5
77,1576,1
77,1586,1
77,1589,2
77,1638,6
77,1682,4
77,1698,3
77,1828,2
77,1834,1
77,1835,1
77,1838,2
77,1840,1
77,1850,1
77,1889,5
77,1890,1
77,1893,3
77,2033,1
77,2034,4
77,2113,3
77,2292,2
77,2295,4
77,2297,6
77,2805,1
77,2807,10
77,2833,5
77,2834,1
77,2875,1
77,2922,3
77,2994,5
77,3092,4
77,3096,1
77,3097,3
77,3515,1
77,3516,6
77,3517,2
77,3542,2
77,3576,1
77,3640,5
77,4242,2
77,4264,7
77,4265,3
77,4266,5
77,4279,7
77,4291,6
77,4417,1
77,4702,1
77,4743,3
77,4920,1
77,5112,5
78,77,13
78,2159,961
79,879,2
79,1027,1
79,1620,1
79,3876,1
79,4618,2
80,2098,2
81,4609,2528
82,412,1
82,1490,4
82,2887,3
82,3788,2
82,4838,2
82,5010,1
83,398,2
83,566,1
83,1294,1
83,1304,2
83,1334,3
83,1458,2
83,1751,1
83,1784,2
83,2161,3
83,2341,2
83,3454,2
83,3987,1
83,4566,1
83,5000,3
84,2160,1
84,2766,1
84,2931,2
84,3504,1
85,28,1
85,42,1
85,86,2225
85,123,1
85,131,1
85,142,3
85,169,2
85,366,1
85,446,2
85,558,2
85,666,1
85,674,1
85,677,2
85,682,2
85,683,3
85,703,4
85,710,2
85,771,1
85,778,2
85,942,1
85,1001,3
85,1075,3
85,1187,4
85,1762,2
85,1786,1
85,1787,5
85,1830,1
85,1839,3
85,1894,1
85,1965,2
85,2052,1
85,2053,1
85,2306,2
85,2312,2
85,2321,1
85,2323,1
85,2333,2
85,2335,3
85,2346,2
85,2356,1
85,2641,1
85,2772,4
85,3093,2
85,3706,2
85,3893,2
85,4043,2
85,4377,2
85,4503,3
85,4564,2
85,4590,2
85,4591,3
85,4592,2
85,4593,4
85,4594,1
85,4596,2
85,4597,4
85,4599,2
85,4601,1
85,4603,1
85,4604,2
85,4606,3
85,4607,1
85,4609,2
85,4611,2
85,4612,1
85,4613,2
85,4614,3
85,4615,1
85,4616,2
85,4617,2
85,4619,2
85,4620,1
85,4621,1
85,4622,2
85,4623,1
85,4624,4
85,4625,3
85,4626,1
85,4629,2
85,4631,1
85,4633,3
85,4634,1
85,4635,4
85,4636,2
85,4638,2
85,4639,3
85,4640,2
85,4641,1
85,4642,2
85,4644,4
85,4646,1
85,4651,3
85,4652,1
85,4698,1
85,4757,2
85,4758,1
85,4759,2
85,4760,3
85,4761,1
85,4762,3
85,4763,1
85,4764,4
85,4765,2
85,4766,5
85,4767,2
85,4768,6
85,4770,3
85,4772,3
85,4773,2
85,4774,2
85,4776,2
85,4778,3
85,4779,1
85,4783,1
85,4785,2
85,4786,4
85,4788,3
85,4790,2
85,4791,2
85,4792,2
85,4794,2
85,4795,3
85,4796,2
85,4797,3
85,4798,1
85,4802,1
85,4803,3
85,4804,1
85,4805,2
85,4806,1
85,4808,1
85,4809,1
85,4810,1
85,4811,3
85,4812,2
85,4814,3
85,4815,4
85,4816,2
85,4817,2
85,4818,2
85,4820,1
85,4821,2
85,4822,1
85,4823,5
85,4824,3
85,4825,3
85,4827,2
85,4828,2
85,4829,2
85,4830,5
85,4831,3
85,4832,1
85,4833,1
85,4920,1
85,4928,9
85,4965,3
85,5044,1
86,85,2415
87,3784,1917
88,90,1
88,1195,1
88,1491,1
88,2046,2
88,2507,1
88,2510,1
88,2517,2
88,4869,1
89,1387,1
89,2756,2
89,3787,1
89,4165,1
89,4196,3282
90,25,1
90,39,3
90,380,1
90,403,1
90,420,1
90,552,1
90,640,1
90,782,1
90,788,4
90,1070,1
90,1111,1
90,1158,1
90,1390,2
90,2045,1
90,2067,1
90,2156,1
90,2161,2
90,2598,1
90,2650,1
90,2681,1
90,3639,1
90,3747,1
90,3994,1
90,4463,4
90,4483,1
90,4844,2
90,5100,3
91,93,1
91,416,1
91,1054,1
91,1492,2
91,1494,1
91,1642,1
91,2071,1
91,2450,2
91,2522,1
91,2650,1
91,2801,1
91,3968,1
91,5116,1
92,2895,1
92,3626,32
93,94,4
93,2045,1089
94,93,2
94,2045,901
94,3182,181
94,3183,982
95,31,2
95,1316,1
95,1341,1
95,2065,1
95,2416,1
95,2799,2
95,2916,2
95,3186,40
95,3720,144
95,3786,2
95,4151,3
95,4542,1
96,58,1
96,89,11
96,92,7
96,112,2
96,117,6
96,361,1
96,377,1
96,380,2
96,383,2
96,402,1
96,403,1
96,405,2
96,416,1
96,423,1
96,490,1
96,545,8
96,550,4
96,553,6
96,566,2
96,604,1
96,605,1
96,639,3
96,775,1
96,784,5
96,805,10
96,1014,2
96,1061,1
96,1137,1
96,1138,1
96,1141,4
96,1155,7
96,1156,6
96,1158,3
96,1160,6
96,1166,6
96,1254,6
96,1286,1
96,1297,9
96,1300,1
96,1302,2
96,1305,2
96,1306,3
96,1310,5
96,1313,1
96,1315,1
96,1316,7
96,1317,1
96,1318,2
96,1320,5
96,1322,1
96,1324,1
96,1326,4
96,1330,1
96,1331,6
96,1333,6
96,1334,8
96,1336,1
96,1337,1
96,1360,1
96,1371,3
96,1376,4
96,1380,3
96,1383,11
96,1386,1
96,1387,6
96,1391,4
96,1416,1
96,1546,2
96,1655,3
96,1802,6
96,1910,8
96,1911,1
96,2041,1
96,2047,2
96,2062,1
96,2069,1
96,2136,3
96,2152,5
96,2160,1
96,2341,3
96,2444,2
96,2458,2
96,2534,2
96,2560,4
96,2598,1
96,2758,1
96,2759,1
96,2778,1
96,2799,11
96,2842,1
96,2916,2
96,2948,1
96,2970,1
96,3041,1
96,3077,1
96,3243,3
96,3253,7
96,3262,1
96,3264,2
96,3267,6
96,3316,14
96,3329,8
96,3330,1
96,3338,2
96,3343,1
96,3478,1
96,3569,1
96,3595,1
96,3710,2
96,3744,4
96,3745,4
96,3749,2
96,3753,3
96,3758,2
96,3762,1
96,3764,1
96,3787,16
96,3842,5
96,3868,2
96,3909,6
96,3924,6
96,3933,8
96,3935,1
96,3939,9
96,3942,10
96,3953,4
96,3954,2
96,4147,1
96,4149,4
96,4150,1
96,4151,1
96,4154,1
96,4165,6
96,4167,1
96,4216,2
96,4217,1
96,4412,2
96,4454,2
96,4463,2
96,4469,3
96,4502,1
96,4514,1
96,4552,1
96,4724,6
96,4890,1
96,4897,4
96,4934,4
96,4935,1
96,4959,1
96,4960,4
96,4979,1
96,5000,6
96,5007,2
96,5057,2
96,5089,3
97,417,1
97,792,820
97,1492,2
97,1497,1
97,2358,1
97,2507,1
97,2516,1
97,2596,1249
97,3620,1
97,3627,1
97,4161,1
97,4679,1
98,3552,4
99,102,5
99,395,1
99,423,1
99,1067,1
99,1309,1
99,1323,2
99,1337,2
99,1363,1
99,1380,1
99,1382,1
99,1391,4
99,2041,1
99,2110,74
99,2326,1
99,2559,2
99,2630,1
99,3319,1
99,3861,5
99,3862,2
99,3920,1
99,4050,4
99,4155,1
99,4216,4
99,4465,1
99,4648,1
99,4680,1
99,4979,1
100,185,1
100,795,1642
100,1032,1
100,1124,7
100,1133,2
100,1137,1
100,1139,2
100,1141,1
100,1142,1
100,1143,1
100,1144,524
100,1145,5
100,1146,4
100,1147,5
100,1148,2
100,1149,10
100,1156,3
100,1157,6
100,1158,4
100,1165,1
100,1167,5
100,4172,1
101,802,3353
101,803,9
102,3187,606
102,4535,71
103,372,1
103,5014,1959
104,61,61
104,106,1816
104,3552,1
104,5047,27
105,797,1
105,798,1
105,2161,3169
106,104,1116
106,566,1
106,1304,1
106,1334,1
106,2739,1
106,5000,2
106,5047,1157
107,789,1
107,802,1
107,1291,1
107,1360,2
107,1408,1
107,1471,1
107,2251,1
107,2357,1
107,2419,2
107,2918,2430
107,4680,1
107,4708,1
108,1913,10
109,36,2
109,115,1
109,1560,1
109,2045,1
109,2219,2
109,2395,1
109,2557,3
109,2858,2
109,4243,2
109,4553,1
109,5118,2
110,32,1
110,43,1
110,116,1
110,1192,1
110,1656,2
110,1907,1
110,2140,1
110,2977,1
110,4282,1
110,4414,1
110,4868,1
110,4878,3
111,34,15
111,44,8
111,96,1
111,112,3
111,490,2
111,661,14
111,784,3
111,809,136
111,972,12
111,1193,2
111,1439,24
111,1458,18
111,1736,12
111,1754,16
111,2160,1
111,2544,14
111,2766,12
111,2916,3
111,2978,11
111,2998,12
111,3041,6
111,3710,2
111,3786,3
111,4445,2
111,4518,13
111,5089,18
112,114,85
112,1320,1
112,1653,1
112,1658,1
112,3582,1
112,4282,1
112,4360,3066
113,32,4
113,43,1
113,1651,1
113,1653,1
113,1656,2
113,1904,1
113,1908,2
113,2338,1
113,2870,1
113,2977,1
113,3042,1
113,4245,1
113,4283,1
113,4837,1
113,5003,1
114,112,612
114,4360,374
115,36,1
115,109,2
115,1560,1
115,1711,1
115,2219,3
115,4361,355
115,5118,2
116,32,3
116,43,2
116,44,1
116,110,2
116,113,6
116,741,2
116,743,6
116,808,5
116,809,3
116,1192,4
116,1195,2
116,1645,3
116,1651,3
116,1653,10
116,1656,2
116,1902,1
116,1904,4
116,1907,3
116,2013,1
116,2109,1
116,2338,5
116,2870,3
116,2960,2
116,2977,8
116,3042,3
116,4243,9
116,4244,3
116,4245,3
116,4283,1
116,4284,7
116,4414,4
116,4447,446
116,4721,3
116,4752,2
116,4837,3
116,4861,1
116,4868,4
116,4878,4
116,5003,3
117,43,1
117,741,2
117,743,2
117,807,144
117,1014,1
117,1546,1
117,1653,1
117,1907,3
117,1908,2
117,1911,2
117,2156,1
117,2356,1
117,2479,2
117,2960,1
117,3632,85
117,3842,3
117,3862,1
117,4198,382
117,4283,2
117,4284,5
117,5045,1
118,164,1
118,828,1
118,884,1
118,887,1
118,1081,1
118,1832,2
118,2271,2
118,2612,1
118,4516,1
118,5109,1
119,34,1
119,404,1
119,496,1
119,658,1
119,744,1
119,1364,1
119,1529,1
119,1536,2
119,1547,1
119,1550,2
119,1900,1
119,2538,1
119,2973,1
119,3494,2
119,3701,1
119,3702,3
119,4012,1
119,4311,1
119,4471,1
119,4518,1
120,1256,1
120,1686,2
120,2184,1
120,2317,2
120,3011,1
120,3496,1
120,3846,1
120,4841,1
121,1683,1
121,2135,1
121,2454,1
121,4255,2
122,133,1
122,453,1
122,624,1
122,1029,1
122,1442,2
122,1707,1
122,1759,1
122,2247,1
122,3257,1
122,3286,1
122,4044,1
122,4548,1
123,28,5
123,42,2
123,85,4
123,131,3
123,142,2
123,169,3
123,366,4
123,516,4
123,558,5
123,666,2
123,674,2
123,677,3
123,682,3
123,683,3
123,703,6
123,710,5
123,771,5
123,778,5
123,780,3
123,1001,4
123,1075,3
123,1112,1
123,1187,3
123,1584,3
123,1762,1
123,1767,1
123,1786,8
123,1787,2
123,1830,2
123,1839,1
123,1894,2
123,1965,4
123,1987,3
123,2052,3
123,2053,5
123,2242,1
123,2306,4
123,2312,5
123,2321,4
123,2323,5
123,2333,4
123,2335,2
123,2346,3
123,2597,1
123,2641,1
123,2680,3
123,2772,2
123,3093,1
123,3452,7
123,3453,1
123,3706,5
123,3893,5
123,4043,4
123,4080,1
123,4377,1
123,4503,1
123,4545,1
123,4549,4
123,4589,3
123,4590,4
123,4591,4
123,4592,3
123,4593,3
123,4594,2
123,4595,3
123,4596,2
123,4597,2
123,4598,2
123,4599,4
123,4600,6
123,4601,2
123,4602,2
123,4603,3
123,4604,5
123,4607,4
123,4609,3
123,4611,2
123,4612,5
123,4613,2
123,4614,9
123,4615,2
123,4616,1
123,4617,2
123,4619,1
123,4620,3
123,4621,1
123,4622,2
123,4623,2
123,4624,3
123,4625,4
123,4626,6
123,4629,3
123,4630,5
123,4631,3
123,4633,2
123,4634,2
123,4635,5
123,4636,4
123,4638,1
123,4639,3
123,4640,5
123,4641,2
123,4642,3
123,4643,3
123,4644,5
123,4645,1
123,4646,2
123,4647,2
123,4649,2
123,4651,6
123,4652,4
123,4653,4
123,4698,6
123,4756,2
123,4757,3
123,4758,3
123,4759,2
123,4760,8
123,4761,2
123,4762,1
123,4763,3
123,4764,3
123,4765,2
123,4766,4
123,4767,4
123,4768,2
123,4769,4
123,4770,4
123,4771,4
123,4772,4
123,4773,1
123,4774,1
123,4775,4
123,4776,3
123,4777,1
123,4778,4
123,4779,9
123,4780,3
123,4781,1
123,4782,2
123,4783,5
123,4784,5
123,4785,2
123,4786,2
123,4787,1
123,4788,4
123,4789,2
123,4790,2
123,4791,4
123,4792,1
123,4793,2
123,4794,5
123,4795,2
123,4796,3
123,4797,3
123,4798,1
123,4799,2
123,4800,3
123,4801,8
123,4802,1
123,4803,4
123,4804,3
123,4805,2
123,4807,3
123,4808,1
123,4809,3
123,4810,5
123,4811,2
123,4812,2
123,4813,3
123,4814,3
123,4815,4
123,4816,4
123,4817,1
123,4818,3
123,4819,1
123,4820,4
123,4821,3
123,4822,3
123,4823,5
123,4824,2
123,4825,2
123,4826,3
123,4827,6
123,4828,4
123,4829,4
123,4830,3
123,4831,1
123,4832,2
123,4833,6
123,4928,17
123,4965,2
124,3556,164
124,4725,3
125,126,2561
125,820,26
126,125,1249
126,820,1771
126,841,1
126,1118,1
126,1499,1
126,1838,1
126,1851,2
126,1890,1
126,2033,1
126,2397,1
126,2833,1
126,2834,2
126,2994,1
126,3517,1
126,4022,2
126,4279,2
126,4482,1
126,4702,2
127,129,962
127,132,1949
127,519,1
127,825,1
127,1400,1
127,1836,2
127,2523,1
127,2860,1
127,3716,2
127,3878,1
127,4201,1
128,136,1
128,821,9
128,4200,1
129,127,1013
129,132,2156
129,3716,12
130,4201,1
130,4484,86
131,28,3
131,42,5
131,85,5
131,133,620
131,169,3
131,366,2
131,446,1
131,516,2
131,558,1
131,564,1
131,666,3
131,674,3
131,677,4
131,682,2
131,683,2
131,699,1
131,703,2
131,710,3
131,771,5
131,778,5
131,780,2
131,883,1
131,1001,1
131,1075,1
131,1187,3
131,1255,1
131,1299,1
131,1584,2
131,1735,1
131,1762,4
131,1787,2
131,1830,5
131,1839,4
131,1894,1
131,1965,2
131,1987,2
131,2053,3
131,2110,1
131,2306,2
131,2312,5
131,2321,3
131,2323,4
131,2333,3
131,2335,3
131,2346,2
131,2585,1
131,2772,4
131,3093,3
131,3452,1
131,3453,3
131,3706,2
131,3790,776
131,3893,2
131,4043,3
131,4377,3
131,4447,1
131,4503,4
131,4549,1
131,4589,3
131,4590,3
131,4591,3
131,4592,2
131,4593,3
131,4594,2
131,4595,1
131,4596,1
131,4597,4
131,4598,1
131,4599,1
131,4600,2
131,4601,4
131,4602,3
131,4603,1
131,4604,2
131,4606,2
131,4607,9
131,4609,5
131,4611,6
131,4612,3
131,4613,3
131,4614,4
131,4615,3
131,4616,3
131,4617,3
131,4619,3
131,4620,5
131,4621,4
131,4622,4
131,4623,1
131,4624,5
131,4625,4
131,4626,1
131,4629,2
131,4630,2
131,4631,2
131,4633,6
131,4634,5
131,4635,7
131,4636,9
131,4638,5
131,4639,1
131,4640,2
131,4641,9
131,4642,2
131,4644,5
131,4645,4
131,4647,4
131,4649,5
131,4651,2
131,4653,1
131,4698,4
131,4756,1
131,4757,3
131,4759,3
131,4760,1
131,4761,1
131,4762,4
131,4763,6
131,4764,1
131,4765,2
131,4766,6
131,4767,3
131,4768,4
131,4769,7
131,4770,1
131,4771,5
131,4772,3
131,4773,2
131,4775,2
131,4776,1
131,4777,3
131,4778,2
131,4779,1
131,4781,4
131,4782,6
131,4783,3
131,4785,2
131,4786,1
131,4787,5
131,4788,2
131,4789,1
131,4790,3
131,4791,1
131,4792,1
131,4793,1
131,4794,2
131,4795,4
131,4796,4
131,4797,5
131,4800,2
131,4801,3
131,4802,3
131,4803,2
131,4804,1
131,4806,1
131,4808,3
131,4809,4
131,4810,4
131,4811,5
131,4812,3
131,4813,4
131,4814,6
131,4815,2
131,4816,3
131,4817,1
131,4818,2
131,4819,3
131,4820,2
131,4821,4
131,4822,2
131,4824,3
131,4825,2
131,4826,1
131,4827,4
131,4828,5
131,4829,1
131,4830,2
131,4831,3
131,4832,2
131,4833,1
131,4928,8
131,4931,1
131,4943,1
131,4948,1
131,4965,1
132,127,1569
132,129,1527
132,3716,9
133,131,390
133,3790,2630
134,135,795
134,3717,94
134,3791,1
135,134,841
136,821,1282
137,138,131
137,360,1
137,670,1
137,679,3
137,685,1
137,693,1
137,726,1
137,1442,5
137,1566,1
137,1674,1
137,1682,1
137,1714,1
137,1892,1
137,2118,1
137,2396,1
137,2685,1
137,2726,2
137,2864,1
137,3603,1
137,4574,1
137,4576,135
137,4701,2
137,4923,1
137,5018,3
138,137,45
138,823,1
138,4576,3120
139,3044,3228
140,139,2
140,297,3
140,434,1
140,647,3
140,648,2
140,698,1
140,831,3
140,883,1
140,946,1
140,947,1
140,951,1
140,952,2
140,1084,3
140,1085,2
140,1221,1
140,1399,1
140,1420,1
140,1423,3
140,1426,2
140,1628,2
140,1629,2
140,1633,1
140,2050,1
140,2112,3
140,2133,2
140,2447,3
140,2459,1
140,2532,1
140,2614,2
140,2818,3
140,2851,3
140,2933,2
140,2934,2
140,2972,2
140,3048,4
140,3059,4
140,3078,2
140,3578,3
140,3671,1
140,3673,1
140,4179,3
140,4180,2
140,4211,2
140,4231,3
140,4317,3
140,4318,1
140,4319,1
140,4376,1
140,4491,1
140,4749,3
140,4867,3
140,4882,1
140,4955,1
140,4982,1
140,5059,4
141,13,1
141,190,2
141,209,1
141,456,4
141,473,3
141,529,1
141,530,4
141,532,1
141,643,1
141,819,1
141,837,1
141,841,1
141,850,1
141,1097,1
141,1099,3
141,1178,3
141,1209,8
141,1223,1
141,1232,1
141,1258,2
141,1260,4
141,1481,1
141,1484,2
141,1697,1
141,1842,1
141,1949,1
141,2128,1
141,2186,4
141,2276,2
141,2348,4
141,2408,2
141,2456,1
141,2762,1
141,2807,1
141,2812,2
141,2813,1
141,2850,2
141,2919,2
141,2953,3
141,2957,3
141,3092,1
141,3102,1
141,3128,5
141,3189,1
141,3459,1
141,3487,1
141,3488,3
141,3540,1
141,3545,2
141,3661,1
141,3802,3
141,3895,1
141,3899,3
141,4220,1
141,4228,2
141,4229,4
141,4315,2
141,4459,1
141,4515,3
141,4572,1
141,4670,1
141,4695,1
141,4736,3
141,4843,5
141,4856,4
141,5004,1
141,5043,1
141,5080,4
142,28,7
142,42,4
142,85,5
142,123,2
142,131,4
142,169,6
142,358,1
142,366,8
142,410,1
142,446,2
142,516,3
142,558,5
142,564,4
142,666,5
142,674,1
142,677,7
142,682,2
142,683,4
142,703,2
142,710,4
142,771,5
142,778,3
142,780,1
142,1001,6
142,1075,4
142,1076,1
142,1187,4
142,1288,1
142,1418,1
142,1584,1
142,1701,1
142,1762,3
142,1786,4
142,1787,2
142,1830,3
142,1838,1
142,1839,3
142,1874,1
142,1894,4
142,1965,7
142,1987,3
142,2052,3
142,2053,5
142,2306,4
142,2312,3
142,2321,2
142,2323,5
142,2333,4
142,2335,1
142,2336,1
142,2346,2
142,2641,1
142,2680,1
142,2741,1
142,2772,3
142,2788,1
142,2921,1
142,2979,1
142,3093,6
142,3303,1
142,3452,2
142,3453,3
142,3706,6
142,3764,1
142,3893,3
142,4043,2
142,4355,1
142,4377,4
142,4503,1
142,4549,1
142,4564,8
142,4589,3
142,4590,6
142,4591,3
142,4592,5
142,4593,4
142,4594,1
142,4595,3
142,4596,2
142,4597,3
142,4598,2
142,4599,3
142,4600,1
142,4601,5
142,4602,5
142,4603,7
142,4606,6
142,4607,5
142,4609,5
142,4611,2
142,4612,2
142,4613,2
142,4614,3
142,4615,5
142,4616,3
142,4617,4
142,4619,2
142,4620,7
142,4621,4
142,4622,8
142,4623,2
142,4624,5
142,4625,2
142,4629,3
142,4630,3
142,4631,4
142,4633,2
142,4634,3
142,4635,7
142,4636,3
142,4638,8
142,4639,3
142,4640,4
142,4641,6
142,4642,4
142,4643,1
142,4644,4
142,4645,2
142,4646,1
142,4647,3
142,4649,3
142,4651,2
142,4652,3
142,4653,3
142,4698,6
142,4756,2
142,4757,3
142,4758,2
142,4759,2
142,4760,4
142,4761,7
142,4762,1
142,4763,5
142,4764,3
142,4765,5
142,4766,3
142,4767,5
142,4768,2
142,4769,2
142,4770,3
142,4771,3
142,4772,1
142,4773,6
142,4774,2
142,4776,2
142,4777,4
142,4778,3
142,4779,4
142,4780,6
142,4781,4
142,4782,3
142,4783,6
142,4784,1
142,4785,2
142,4786,2
142,4788,1
142,4789,3
142,4790,3
142,4791,2
142,4793,3
142,4794,4
142,4795,4
142,4796,2
142,4797,2
142,4798,7
142,4799,6
142,4800,3
142,4802,2
142,4804,4
142,4805,7
142,4806,3
142,4807,6
142,4808,4
142,4809,4
142,4810,7
142,4811,6
142,4813,7
142,4814,4
142,4815,3
142,4816,2
142,4817,3
142,4819,7
142,4821,2
142,4822,6
142,4823,7
142,4824,4
142,4825,2
142,4826,3
142,4827,4
142,4828,3
142,4829,3
142,4830,1
142,4831,4
142,4832,2
142,4833,1
142,4928,13
142,4960,1
142,4965,1
143,2509,1
143,4880,2975
144,148,1082
144,845,486
144,5005,19
145,101,1
145,312,1
145,371,1
145,488,1
145,529,1
145,600,1
145,839,1
145,1107,1
145,1257,1
145,1467,1
145,1562,2
145,1692,1
145,1938,1
145,1944,1
145,2064,1
145,2140,1
145,2162,3
145,2347,1
145,2743,1
145,2850,1
145,2905,1
145,2921,1
145,3060,1
145,3491,2
145,3640,1
145,4138,1
145,4484,1
146,843,1
146,2113,1173
147,153,61
147,843,8
147,4363,14
148,144,935
148,844,108
148,845,4
148,4362,204
148,5005,925
149,77,1
149,833,1
149,1828,1
149,1889,1
149,2033,1
149,3097,2
149,3516,1
149,3639,1226
149,3640,1
149,4266,1
149,4279,1
150,2805,304
150,4487,13
151,842,1
151,1566,1
151,2297,1
151,2372,1
151,4683,1
151,4690,1
151,4702,1
152,449,4
152,662,1
152,817,2
152,845,2
152,975,1
152,1098,1
152,1116,3
152,1700,1
152,1760,1
152,1825,1
152,2232,1
152,2414,7
152,2547,1
152,2569,1
152,2594,1
152,2886,2
152,3144,2
152,3718,1
152,3719,1
152,4417,1
152,4442,1
152,4515,1
152,4694,1
153,118,1
153,147,19
153,154,1
153,355,1
153,464,1
153,725,1
153,825,1
153,1082,1
153,1109,1
153,1184,2
153,1209,1
153,1226,1
153,1263,1
153,2042,1
153,2624,2
153,2649,1
153,2806,1692
153,2807,1
153,2850,1
153,3275,1
153,3540,1
153,3716,1
153,3717,2
153,3793,1
153,3795,2
153,3894,1
153,4013,1
153,4051,1
153,4132,1
153,4430,4
153,4442,1
153,4485,2
153,4486,1
153,4487,2
153,5001,1
153,5018,1
154,78,1
154,133,2
154,453,1
154,464,16
154,848,1
154,1442,2
154,1707,1
154,2134,1
154,2297,2
154,2393,1
154,3257,1
154,3286,1
154,3791,2
154,3875,1
154,4015,5
154,4145,3
154,4268,1
154,4339,1
154,4548,1
155,2922,9
155,3795,153
156,849,137
156,1582,2
156,1824,1
156,2647,1
156,2986,2
156,2997,1
156,4199,1
156,4413,4
157,93,1
157,491,4
157,614,2
157,1169,2
157,2256,11
157,3797,651
157,4110,1
157,4656,2
158,3624,3155
159,158,1
159,430,1
159,886,1
159,1080,1
159,2294,1
159,2404,1
159,3616,1
159,5091,1
160,854,2770
161,2433,18
162,158,3
162,159,3
162,161,2
162,163,5
162,216,12
162,428,6
162,430,4
162,512,2
162,763,1
162,840,5
162,851,4
162,854,4
162,886,2
162,1080,3
162,1215,3
162,1220,3
162,1630,3
162,1635,6
162,1636,3
162,1637,3
162,1884,4
162,1886,1
162,1887,2
162,2208,5
162,2257,2
162,2294,4
162,2360,4
162,2404,3
162,2407,7
162,2433,7
162,2573,4
162,2661,2
162,2783,5
162,2808,3
162,2867,3
162,2868,2
162,2884,3
162,2907,3
162,2923,8
162,3122,6
162,3615,1
162,3616,1
162,3624,2
162,3641,1
162,3648,1
162,3653,1
162,3766,2
162,4036,5
162,4038,2
162,4203,4
162,4275,1
162,4390,5
162,4444,2
162,4530,2
162,4881,4
162,5091,1
163,854,1
163,1080,2
163,2294,2
163,4390,1
163,4881,2
164,165,973
164,726,1
164,828,1
164,1575,1
164,2532,1
164,3044,1
165,164,405
166,1820,167
167,335,1
167,336,1
167,482,2
167,1727,1
167,1728,1
167,2088,1
167,2216,1
167,2361,48
167,2468,1
167,2663,2
167,3589,2
167,3658,2
167,3880,1
167,4970,1
168,2845,2755
169,28,3
169,42,4
169,85,3
169,86,1
169,123,5
169,131,3
169,142,3
169,366,1
169,446,2
169,516,3
169,558,2
169,564,5
169,666,4
169,674,2
169,677,4
169,682,2
169,683,2
169,703,3
169,710,4
169,771,3
169,778,7
169,780,3
169,906,1
169,1001,2
169,1031,1
169,1067,1
169,1075,4
169,1187,5
169,1333,1
169,1399,1
169,1584,3
169,1762,5
169,1786,5
169,1787,1
169,1830,2
169,1839,3
169,1894,3
169,1965,3
169,1987,2
169,2052,2
169,2053,1
169,2061,1
169,2179,1
169,2306,3
169,2311,1
169,2312,3
169,2323,5
169,2333,4
169,2335,2
169,2346,4
169,2641,9
169,2680,2
169,2772,5
169,2788,1
169,3061,1
169,3083,1
169,3093,7
169,3312,1
169,3452,5
169,3453,2
169,3706,3
169,3893,4
169,3977,1
169,4005,1
169,4043,3
169,4141,1
169,4377,2
169,4445,1
169,4503,3
169,4545,1
169,4549,2
169,4564,6
169,4589,3
169,4590,4
169,4591,4
169,4592,5
169,4593,3
169,4594,3
169,4595,4
169,4596,2
169,4597,2
169,4598,4
169,4599,5
169,4600,3
169,4601,8
169,4602,6
169,4604,3
169,4606,3
169,4607,5
169,4609,3
169,4611,2
169,4612,4
169,4613,2
169,4614,6
169,4615,4
169,4616,5
169,4617,4
169,4619,7
169,4620,5
169,4621,1
169,4622,1
169,4623,2
169,4624,2
169,4625,1
169,4629,4
169,4630,1
169,4631,5
169,4633,2
169,4634,3
169,4635,5
169,4636,3
169,4638,2
169,4639,2
169,4640,5
169,4641,4
169,4642,5
169,4643,5
169,4644,2
169,4645,3
169,4646,4
169,4647,1
169,4649,4
169,4651,5
169,4652,4
169,4653,5
169,4698,3
169,4756,2
169,4757,3
169,4758,3
169,4759,7
169,4760,3
169,4761,1
169,4762,3
169,4763,5
169,4764,4
169,4765,3
169,4766,3
169,4767,7
169,4768,4
169,4769,3
169,4770,4
169,4771,4
169,4772,2
169,4773,2
169,4774,2
169,4775,3
169,4777,1
169,4778,7
169,4779,2
169,4780,3
169,4781,2
169,4783,4
169,4784,3
169,4785,2
169,4786,4
169,4787,3
169,4788,2
169,4789,3
169,4790,2
169,4791,2
169,4792,4
169,4793,3
169,4794,1
169,4795,4
169,4796,3
169,4797,4
169,4798,3
169,4799,5
169,4800,2
169,4801,3
169,4802,2
169,4803,3
169,4804,2
169,4805,6
169,4806,3
169,4807,2
169,4808,3
169,4809,3
169,4810,4
169,4811,3
169,4812,4
169,4813,5
169,4814,8
169,4816,3
169,4817,7
169,4818,1
169,4819,2
169,4820,5
169,4821,2
169,4822,3
169,4823,5
169,4824,5
169,4825,4
169,4826,1
169,4827,1
169,4828,3
169,4829,3
169,4830,3
169,4831,1
169,4832,3
169,4833,2
169,4866,1
169,4928,18
169,4965,5
170,3403,388
171,2714,20
171,3195,19
172,153,1
172,353,1
172,1721,2
172,1722,1
172,1820,1
172,1980,3
172,1988,1
172,2224,2
172,2308,1
172,2336,1
172,2888,1
172,4101,1
172,4292,2
172,4893,1
173,374,1
173,915,1
173,938,1
173,1231,1
173,1731,1
173,1879,1
173,1903,1
173,1962,295
173,1999,247
173,2336,18
173,2953,1
173,3434,2
173,3437,3
173,3439,3
173,3666,1
173,4129,2
173,4202,1
173,4245,1
173,4414,1
174,860,11
174,2307,1
175,2308,11
176,179,1
176,337,1
176,812,1
176,992,1
176,1016,3
176,1023,1
176,1024,1
176,1029,1
176,1107,1
176,1125,2
176,1149,6
176,1157,3
176,1230,5
176,1763,1
176,1766,6
176,1996,1
176,2029,1
176,2054,1
176,2172,4
176,2174,2
176,2424,1
176,2656,2
176,2793,1
176,2906,1
176,2908,1
176,2993,1
176,3201,3
176,3213,4
176,3221,2
176,3292,4
176,3295,3
176,3299,3
176,3367,1
176,3488,2
176,3545,1
176,3558,3
176,3873,1
176,4044,5
176,4843,1
176,5070,1
177,1046,1
177,1249,1
177,1968,1
177,3063,1
177,4431,1
178,2259,938
178,3660,1354
179,180,3
179,189,1
179,336,1
179,2029,3
179,2113,1
179,2487,1
179,2896,1
179,3692,1
179,3805,1
179,3880,1
179,4206,1
179,5083,1
180,179,1
180,191,1
180,360,1
180,863,2
180,1482,2
180,1706,1
180,1710,1
180,1718,1
180,1963,1
180,2051,1
180,2059,1
180,2177,1
180,2511,1
180,2836,1
180,3167,1
180,3492,1
180,3527,1
180,3880,1
180,4047,1
180,4133,1
180,4206,1
180,4386,1
180,4410,1
181,3199,1909
182,178,1
182,180,1
182,360,1
182,412,1
182,603,1
182,693,1
182,761,1
182,1026,1
182,1036,1
182,1199,1
182,1270,2
182,1391,3
182,1667,1
182,1669,1
182,1707,1
182,1711,4
182,1717,3
182,1731,3
182,1823,2
182,1932,1
182,1990,6
182,2143,1
182,2173,1
182,2211,1
182,2216,1
182,2316,6
182,2334,1
182,2414,1
182,2420,1
182,2511,1
182,2530,2
182,2657,1
182,3145,1
182,3199,1
182,3207,3
182,3426,7
182,3439,1
182,3739,1
182,3892,1
182,4248,1
182,4441,1
182,4658,1
183,3201,721
184,3802,2270
184,4315,75
185,186,1
185,1146,527
185,1152,11
185,4076,103
186,4076,8
187,78,1
187,447,1
187,688,1
187,1041,1
187,1111,1
187,1741,1
187,1776,1
187,2234,2
187,3018,1
187,3537,670
187,3660,1
187,4709,1
187,5049,1
188,1128,25
188,1179,6
188,3155,17
189,180,1
189,1705,1
189,1724,1
189,1772,1
189,1986,1
189,2059,1
189,2113,1
189,2299,1
189,2400,1
189,4410,1
189,5083,1
190,191,2082
190,1232,2
190,2981,1
190,3202,1
191,190,2207
191,1705,1
191,3742,1
191,4133,1
192,1818,97
192,4733,1944
193,2019,51
193,2403,1706
193,2932,1262
194,4375,555
195,225,1
195,226,2
195,231,1
195,724,1
195,2035,5
195,2289,3
195,2866,2
195,3808,1
195,4193,3
195,4492,1
195,5058,1
196,12,1
196,658,1
196,736,1
196,1458,1
196,1459,1
196,1502,1
196,1518,1
196,1527,1
196,1530,1
196,2043,1
196,2309,1
196,2390,2
196,2942,1
196,3085,1
196,3089,1
196,3971,2
196,4009,2
196,4170,2
196,4250,1
196,4301,1
196,4406,1
196,4588,24
196,4747,1
196,4852,1
196,4966,1
196,5027,1
197,873,67
197,874,10
197,2930,1956
197,5106,12
198,10,2
198,71,6
198,202,1
198,226,2
198,230,5
198,249,3
198,254,1
198,267,1
198,270,1
198,286,1
198,290,1
198,293,3
198,722,1
198,735,1
198,751,1
198,897,3
198,901,1
198,902,1
198,920,1
198,1396,1
198,1502,1
198,1543,1
198,1620,2
198,1774,1
198,1859,6
198,1877,2
198,1916,1
198,2246,7
198,2309,2
198,2351,1
198,2398,1
198,2480,1
198,2549,1
198,2564,1
198,2599,2
198,2648,2
198,2790,2
198,2866,1
198,3036,1
198,3050,7
198,3690,1
198,3703,2
198,3806,2
198,3814,1
198,3835,1
198,4030,4
198,4031,1
198,4035,2
198,4212,1
198,4284,1
198,4493,2
198,4578,6
199,876,216
199,3807,171
200,240,1
200,293,1
200,910,1
200,920,2
200,2085,1
200,2476,1
200,2654,1
200,2718,832
200,3806,1
200,4187,1
201,202,410
202,201,359
202,752,2
202,1554,1
202,2430,1
202,2478,1
202,2564,1
202,3036,1
202,3084,1
202,3594,1
202,3677,1
202,4490,1
203,18,1
203,112,1
203,219,2
203,375,1
203,385,1
203,807,1
203,849,1
203,888,1
203,895,1
203,968,1
203,1123,1
203,1400,1
203,1647,1
203,1836,1
203,2182,1
203,2448,1
203,2930,1
203,3702,1
203,3728,1
203,3806,5
203,4562,2
203,5075,1
204,208,28
204,2812,1314
205,206,404
205,359,4
205,901,5
205,1003,3
205,1015,4
205,1196,2
205,1549,8
205,1607,4
205,1790,8
205,1810,7
205,1819,4
205,2138,4
205,2437,8
205,2567,8
205,2631,6
205,2649,2
205,3050,2
205,3060,7
205,3521,3
205,3523,11
205,3534,4
205,3812,301
205,4019,1
205,4310,4
205,4313,5
205,4323,5
205,4366,7
205,4455,3
205,4523,1
205,4571,5
205,4834,1
206,205,166
207,205,1
207,206,6
207,209,4
207,515,5
207,819,1
207,835,2
207,838,1
207,846,4
207,1098,5
207,1099,4
207,1223,3
207,1689,2
207,1695,6
207,1697,7
207,1828,3
207,1842,4
207,1891,4
207,1892,3
207,1949,3
207,1951,5
207,1952,1
207,1954,5
207,1957,1
207,1959,2
207,2033,1
207,2034,1
207,2128,7
207,2155,1
207,2256,1
207,2293,4
207,2328,2
207,2566,2
207,2647,1
207,2717,2
207,2804,1
207,2812,10
207,2913,6
207,2919,1
207,2920,8
207,2956,6
207,2957,2
207,3001,2
207,3092,2
207,3102,2
207,3189,1
207,3441,1
207,3542,5
207,3606,8
207,3661,2
207,3665,1
207,4199,6
207,4202,1
207,4220,5
207,4240,4
207,4246,4
207,4291,5
207,4391,5
207,4416,3
207,4417,3
207,4430,1
207,4523,2
207,4572,1
207,4655,4
207,4670,2
207,4728,7
207,4736,4
207,5004,2
207,5006,3
208,204,6
209,210,1
209,2617,3305
209,4220,1
210,209,16
210,2617,7
211,13,5
211,57,1
211,206,1
211,285,1
211,290,1
211,443,1
211,488,1
211,542,1
211,725,1
211,963,2
211,985,1
211,991,2
211,993,1
211,1011,2
211,1031,1
211,1100,1
211,1252,1
211,1532,1
211,1592,1
211,1640,1
211,1842,1
211,1847,1
211,1890,1
211,1948,1
211,1952,5
211,2016,2
211,2033,1
211,2141,4
211,2245,3
211,2328,1
211,2469,1
211,2719,1
211,2804,1
211,2813,2
211,2956,1
211,2957,6
211,3056,1
211,3099,1
211,3102,6
211,3233,1
211,3465,3
211,3519,1
211,3665,1
211,3724,2
211,3816,1
211,3818,1
211,4030,1
211,4199,1
211,4220,1
211,4270,1
211,4416,1
211,4430,1
211,4834,1
211,4972,1
212,927,1
212,1193,1
212,1255,153
212,1435,556
212,1921,1
212,2090,1
212,2477,1
212,3110,1
212,3985,1
212,4022,1
212,4031,1
212,4284,1
213,2933,3
214,3789,1
215,426,14
215,482,1
215,672,1
215,705,3
215,759,6
215,951,5
215,1219,11
215,1419,1
215,1444,2
215,1631,1
215,1886,1
215,2239,1
215,2501,2
215,2509,1
215,2616,1
215,2685,1
215,2829,8
215,2882,1
215,3118,1
215,3464,7
215,3482,2
215,3800,1
215,4247,2
215,4248,1
215,4308,9
215,4327,1
215,4357,1
215,4475,2
215,4816,3
215,4851,1
215,4893,4
215,4996,1
215,5109,1
216,158,1
216,159,1
216,161,1
216,162,4
216,163,3
216,428,4
216,430,3
216,512,2
216,763,3
216,769,1
216,840,4
216,851,3
216,854,5
216,886,8
216,1080,4
216,1215,2
216,1220,2
216,1630,8
216,1635,3
216,1636,4
216,1637,2
216,1884,2
216,1887,3
216,2208,2
216,2257,1
216,2294,2
216,2360,3
216,2404,1
216,2407,1
216,2433,3
216,2573,1
216,2661,1
216,2783,3
216,2808,1
216,2867,3
216,2868,1
216,2907,4
216,2923,11
216,3122,3
216,3482,1
216,3624,2
216,3643,1
216,3647,1
216,3653,1
216,3766,1
216,4036,7
216,4038,1
216,4203,3
216,4275,4
216,4390,4
216,4444,1
216,4448,5
216,4530,2
216,4881,2
216,4961,1
216,5061,2
216,5091,3
217,66,2
217,164,1
217,726,1
217,2005,1
217,2269,1
217,3490,1
218,505,6
218,672,8
218,679,14
218,852,19
218,853,13
218,1885,12
218,2685,8
218,2714,7
218,2964,4
218,3232,10
218,3603,14
218,3614,16
218,3619,7
218,3642,15
218,3644,13
218,3648,9
218,3650,11
218,4204,12
218,4248,6
218,4327,14
219,47,1
219,88,1
219,90,1
219,91,1
219,92,1
219,105,1
219,107,2
219,385,1
219,491,5
219,495,3
219,714,5
219,715,2
219,787,1
219,789,2
219,794,2
219,1182,1
219,1195,3
219,1263,2
219,1396,1
219,1471,3
219,1491,1
219,1492,6
219,1493,2
219,1494,3
219,1497,4
219,1642,1
219,1643,4
219,1912,2
219,2046,2
219,2146,1
219,2214,2
219,2339,2
219,2358,2
219,2419,2
219,2450,3
219,2507,5
219,2517,2
219,2528,1
219,2632,2
219,2650,2
219,2735,1
219,2755,1
219,2773,2
219,2801,1
219,2916,1
219,2960,3
219,3015,1
219,3016,1
219,3116,2
219,3477,1
219,3480,2
219,3500,1
219,3620,3
219,3711,2
219,3813,1
219,3882,1
219,4254,1
219,4537,5
219,4650,1
219,4708,2
219,4869,2
219,4879,1
219,4921,2
219,4945,4
219,5104,1
220,221,165
221,220,581
221,224,1561
221,2814,132
222,2366,878
222,4729,132
223,17,9
223,51,6
223,56,9
223,228,11
223,231,7
223,233,8
223,238,8
223,239,6
223,240,21
223,242,13
223,244,8
223,250,11
223,251,4
223,254,15
223,257,10
223,263,8
223,265,7
223,267,8
223,268,8
223,269,4
223,270,14
223,272,9
223,275,13
223,283,11
223,287,8
223,288,1
223,293,6
223,698,1
223,749,8
223,890,8
223,891,8
223,898,8
223,901,8
223,902,9
223,906,7
223,910,14
223,926,4
223,932,13
223,940,9
223,1004,1
223,1027,2
223,1083,1
223,1524,7
223,1555,11
223,1604,5
223,1608,11
223,1612,16
223,1615,14
223,1627,6
223,1861,7
223,1864,6
223,1865,9
223,1875,8
223,1877,4
223,1913,11
223,1914,6
223,1916,14
223,2085,8
223,2115,1
223,2144,1
223,2227,7
223,2260,8
223,2358,1
223,2437,7
223,2514,8
223,2667,5
223,2671,14
223,2672,6
223,2753,1
223,2815,7
223,2866,4
223,2894,7
223,2975,9
223,3009,1
223,3020,7
223,3053,1
223,3112,1
223,3539,6
223,3611,13
223,3690,5
223,3691,8
223,3814,5
223,3818,5
223,3821,10
223,3827,4
223,3829,11
223,3831,7
223,3832,13
223,3835,10
223,3881,1
223,4029,10
223,4190,9
223,4208,5
223,4209,9
223,4210,10
223,4325,2
223,4493,3
223,4883,6
223,4901,4
223,4926,4
224,221,342
224,2814,2457
225,226,526
225,892,555
225,897,3
225,2784,9
226,225,244
226,892,2613
226,897,87
226,2784,64
226,3124,3
226,4738,2
227,10,3
227,19,7
227,192,5
227,253,48
227,266,10
227,288,1
227,289,53
227,317,5
227,723,45
227,754,40
227,870,5
227,892,1
227,894,1
227,913,5
227,914,3
227,941,3
227,1121,6
227,1532,5
227,1598,2
227,1611,1
227,1619,1
227,1777,8
227,1819,1
227,1862,2
227,1870,1
227,1881,5
227,1919,2
227,2116,1
227,2138,9
227,2195,1
227,2203,1
227,2217,2
227,2434,2
227,2856,6
227,2910,6
227,2931,1
227,2939,4
227,3009,1
227,3019,5
227,3047,5
227,3050,3
227,3094,8
227,3100,2
227,3120,2
227,3226,2
227,3677,1
227,3678,3
227,3683,1
227,3823,4
227,4028,14
227,4030,4
227,4032,1
227,4321,2
227,4449,1
227,4490,3
227,4558,5
227,4971,1
227,4986,9
227,5090,6
227,5098,1
227,5106,3
228,17,2
228,51,8
228,56,6
228,223,5
228,230,69
228,231,6
228,233,3
228,238,4
228,239,9
228,240,13
228,242,6
228,244,6
228,250,7
228,251,3
228,254,4
228,257,3
228,263,6
228,265,3
228,267,4
228,268,2
228,269,5
228,270,8
228,272,3
228,273,1
228,275,7
228,283,10
228,287,9
228,293,10
228,749,4
228,890,2
228,891,5
228,893,1
228,896,1114
228,898,6
228,899,70
228,901,1
228,902,3
228,906,5
228,910,9
228,915,1
228,917,1
228,926,12
228,932,2
228,940,5
228,1524,1
228,1555,8
228,1604,4
228,1605,1
228,1608,6
228,1612,6
228,1615,9
228,1627,6
228,1810,1
228,1861,7
228,1864,9
228,1865,6
228,1875,4
228,1877,10
228,1913,7
228,1914,3
228,1916,7
228,2085,9
228,2097,1
228,2144,1
228,2227,8
228,2260,1
228,2437,10
228,2449,1
228,2514,9
228,2667,5
228,2671,12
228,2672,1
228,2815,6
228,2866,7
228,2894,8
228,2975,3
228,3009,1
228,3020,11
228,3539,5
228,3611,6
228,3690,7
228,3691,7
228,3814,4
228,3818,8
228,3821,12
228,3827,7
228,3829,2
228,3831,6
228,3832,1
228,3835,4
228,4029,9
228,4190,5
228,4208,5
228,4209,8
228,4210,5
228,4321,147
228,4325,5
228,4493,6
228,4883,4
228,4901,6
228,4926,3
229,3814,1
230,228,132
231,17,2
231,51,4
231,56,8
231,223,2
231,228,8
231,233,2
231,234,1521
231,238,5
231,239,6
231,240,5
231,242,8
231,244,8
231,250,3
231,251,2
231,254,5
231,257,4
231,263,4
231,265,2
231,267,4
231,268,4
231,269,3
231,270,4
231,272,7
231,275,5
231,283,4
231,287,2
231,293,4
231,749,3
231,890,6
231,891,4
231,893,1
231,898,1
231,901,1
231,902,49
231,906,3
231,910,6
231,926,6
231,932,2
231,940,7
231,1524,9
231,1555,6
231,1604,7
231,1608,5
231,1612,4
231,1615,7
231,1627,6
231,1861,5
231,1864,3
231,1865,3
231,1875,4
231,1877,7
231,1913,4
231,1914,6
231,1916,3
231,2085,3
231,2144,1
231,2227,6
231,2260,4
231,2437,143
231,2514,5
231,2635,71
231,2667,2
231,2671,8
231,2672,3
231,2815,533
231,2866,3
231,2975,2
231,3020,7
231,3539,3
231,3549,103
231,3611,4
231,3690,5
231,3691,4
231,3814,8
231,3818,3
231,3821,6
231,3827,3
231,3831,2
231,3832,5
231,3835,3
231,4029,3
231,4190,7
231,4208,5
231,4209,7
231,4210,2
231,4325,5
231,4493,3
231,4883,3
231,4901,6
231,4926,7
232,235,3
233,17,8
233,51,4
233,56,6
233,213,1
233,223,7
233,228,5
233,231,7
233,235,1
233,238,4
233,239,4
233,240,5
233,242,7
233,244,4
233,248,1
233,250,9
233,251,6
233,254,3
233,257,7
233,263,4
233,265,9
233,267,7
233,268,2
233,269,9
233,270,4
233,272,5
233,275,1
233,283,8
233,287,3
233,293,7
233,749,5
233,890,6
233,891,10
233,898,917
233,901,9
233,902,9
233,903,1
233,906,9
233,910,7
233,926,6
233,932,7
233,940,10
233,1524,3
233,1555,8
233,1604,4
233,1608,4
233,1612,7
233,1615,7
233,1627,5
233,1861,6
233,1864,11
233,1865,8
233,1875,9
233,1877,3
233,1913,4
233,1914,4
233,1916,7
233,2002,1
233,2085,3
233,2097,1
233,2227,9
233,2260,5
233,2395,1
233,2437,8
233,2514,4
233,2667,14
233,2671,6
233,2672,5
233,2815,4
233,2866,5
233,2894,4
233,2975,8
233,2984,1
233,3009,1
233,3020,11
233,3479,1
233,3526,1
233,3539,6
233,3611,6
233,3690,8
233,3691,2
233,3814,5
233,3818,7
233,3820,1
233,3821,14
233,3827,3
233,3829,9
233,3831,4
233,3832,6
233,3835,6
233,4029,2
233,4176,1
233,4190,2
233,4208,5
233,4209,6
233,4210,7
233,4256,1
233,4261,1
233,4299,1
233,4325,9
233,4493,4
233,4883,7
233,4901,7
233,4926,5
234,231,1763
234,902,485
234,2437,2
234,2635,4
234,2815,60
234,3549,8
235,903,563
235,915,519
235,3818,426
235,3819,637
235,3820,674
236,907,3240
236,2365,1
237,2669,54
237,2992,2
237,3228,1693
238,17,8
238,51,10
238,56,7
238,223,9
238,228,6
238,231,5
238,233,8
238,239,11
238,240,6
238,242,6
238,244,13
238,250,10
238,251,5
238,254,6
238,257,8
238,263,6
238,265,3
238,267,6
238,268,7
238,269,9
238,270,12
238,272,5
238,275,11
238,283,8
238,287,7
238,293,10
238,424,1
238,749,8
238,890,9
238,891,8
238,898,8
238,901,5
238,902,4
238,906,10
238,910,8
238,926,8
238,932,3
238,940,3
238,1130,1
238,1233,1
238,1301,1
238,1524,6
238,1525,1
238,1555,5
238,1604,5
238,1608,9
238,1612,16
238,1615,11
238,1627,7
238,1861,31
238,1864,8
238,1865,13
238,1875,6
238,1877,16
238,1913,5
238,1914,12
238,1916,6
238,2085,1
238,2124,1
238,2144,1
238,2227,5
238,2260,8
238,2437,9
238,2514,8
238,2590,1
238,2667,6
238,2671,19
238,2672,7
238,2815,5
238,2866,6
238,2894,11
238,2975,9
238,3020,5
238,3539,6
238,3608,1
238,3611,6
238,3690,11
238,3691,10
238,3814,3
238,3818,4
238,3821,13
238,3827,6
238,3829,9
238,3831,4
238,3832,10
238,3835,13
238,3869,1
238,4029,14
238,4190,3
238,4208,6
238,4209,12
238,4210,6
238,4217,1
238,4325,10
238,4493,8
238,4565,1
238,4883,14
238,4901,6
238,4926,5
239,17,7
239,51,6
239,56,9
239,223,10
239,228,7
239,231,5
239,233,6
239,238,4
239,240,32
239,242,5
239,244,6
239,245,1
239,247,1
239,250,8
239,251,8
239,254,2
239,257,6
239,263,7
239,265,4
239,267,13
239,268,6
239,269,9
239,270,6
239,272,5
239,275,7
239,283,11
239,287,7
239,293,8
239,530,1
239,749,6
239,890,16
239,891,13
239,893,1
239,898,7
239,901,4
239,902,8
239,906,12
239,910,7
239,926,12
239,932,7
239,938,1
239,940,12
239,1315,1
239,1524,11
239,1555,8
239,1604,4
239,1608,7
239,1612,16
239,1615,12
239,1627,8
239,1861,12
239,1864,4
239,1865,8
239,1875,6
239,1877,9
239,1913,5
239,1914,7
239,1916,9
239,2033,1
239,2085,3
239,2097,1
239,2144,1
239,2227,6
239,2260,8
239,2437,7
239,2514,5
239,2667,10
239,2671,17
239,2672,4
239,2815,6
239,2866,3
239,2894,9
239,2975,7
239,3009,1
239,3020,13
239,3539,10
239,3611,4
239,3690,11
239,3691,4
239,3814,5
239,3818,4
239,3821,7
239,3827,7
239,3829,7
239,3831,11
239,3832,10
239,3835,9
239,4029,8
239,4190,8
239,4208,8
239,4209,8
239,4210,9
239,4321,1
239,4325,9
239,4435,1
239,4493,7
239,4513,1
239,4565,1
239,4883,8
239,4901,11
239,4926,7
239,5016,1
240,17,8
240,48,1
240,51,6
240,56,6
240,223,5
240,228,15
240,231,6
240,233,7
240,238,5
240,239,27
240,242,12
240,244,9
240,250,11
240,251,7
240,254,10
240,257,6
240,263,7
240,265,7
240,267,9
240,268,7
240,269,9
240,270,25
240,272,9
240,275,7
240,283,6
240,287,7
240,293,6
240,684,1
240,749,5
240,890,8
240,891,5
240,898,6
240,901,7
240,902,11
240,906,11
240,910,11
240,922,1
240,926,7
240,932,6
240,940,10
240,1061,1
240,1155,1
240,1524,8
240,1555,6
240,1604,5
240,1608,8
240,1612,27
240,1615,5
240,1625,1
240,1627,10
240,1831,1
240,1861,6
240,1864,12
240,1865,4
240,1875,10
240,1877,5
240,1913,6
240,1914,10
240,1916,12
240,2085,10
240,2168,2
240,2227,11
240,2248,1
240,2260,10
240,2437,11
240,2498,1
240,2514,8
240,2524,1
240,2666,1
240,2667,3
240,2671,18
240,2672,15
240,2815,4
240,2866,10
240,2894,11
240,2975,9
240,3020,4
240,3301,1
240,3539,8
240,3611,11
240,3690,8
240,3691,11
240,3814,11
240,3818,6
240,3821,3
240,3827,7
240,3829,3
240,3831,4
240,3832,8
240,3835,6
240,4029,4
240,4190,10
240,4208,5
240,4209,7
240,4210,7
240,4325,13
240,4493,9
240,4494,1
240,4715,1
240,4883,8
240,4901,7
240,4926,8
241,10,1
241,17,1
241,56,4
241,202,2
241,228,1
241,231,1
241,238,2
241,239,1
241,247,1
241,254,1
241,256,8
241,257,2
241,265,1
241,267,3
241,268,1
241,269,1
241,270,3
241,283,1
241,287,2
241,289,1
241,295,3
241,315,1
241,696,1
241,719,2
241,724,2
241,749,2
241,891,4
241,901,1
241,902,2
241,906,1
241,910,2
241,921,5
241,928,4
241,929,3
241,932,1
241,935,5
241,941,5
241,945,2
241,1116,1
241,1248,1
241,1555,3
241,1614,1
241,1616,2
241,1624,2
241,1626,1
241,1661,5
241,1860,2
241,1861,1
241,1864,1
241,1865,2
241,1877,1
241,1901,1
241,1914,1
241,1916,1
241,2156,1
241,2227,1
241,2260,1
241,2261,7
241,2291,2
241,2301,1
241,2410,3
241,2460,3
241,2562,3
241,2669,3
241,2670,3
241,2815,1
241,2894,1
241,2935,6
241,2938,3
241,3052,1
241,3227,1
241,3228,3
241,3521,2
241,3523,1
241,3539,2
241,3611,1
241,3690,1
241,3810,1
241,3814,2
241,3818,2
241,3820,1
241,3827,1
241,3829,3
241,3835,2
241,3836,8
241,4029,1
241,4190,2
241,4321,2
241,4325,3
241,4332,1
241,4379,7
241,4380,4
241,4381,5
241,4493,1
241,4541,1
241,4567,2
241,4671,2
241,4901,1
241,4926,2
241,5032,1
241,5036,5
242,17,3
242,51,2
242,56,5
242,223,4
242,228,4
242,231,3
242,233,5
242,238,4
242,239,4
242,240,7
242,244,2
242,250,4
242,251,2
242,254,8
242,257,4
242,261,1
242,263,8
242,265,6
242,267,3
242,268,8
242,269,4
242,270,6
242,272,6
242,275,6
242,283,9
242,287,4
242,293,8
242,492,1
242,749,26
242,890,8
242,891,5
242,892,1
242,898,5
242,901,6
242,902,5
242,906,6
242,910,8
242,926,8
242,932,8
242,940,3
242,1524,11
242,1555,9
242,1604,8
242,1608,3
242,1612,10
242,1615,5
242,1627,5
242,1861,6
242,1864,10
242,1865,3
242,1875,3
242,1877,6
242,1913,3
242,1914,7
242,1916,5
242,2085,4
242,2227,9
242,2260,4
242,2437,6
242,2514,3
242,2667,9
242,2671,14
242,2672,3
242,2815,6
242,2866,6
242,2894,6
242,2975,5
242,3020,6
242,3054,1
242,3229,212
242,3515,1
242,3539,8
242,3611,7
242,3690,3
242,3691,3
242,3814,13
242,3817,1007
242,3818,9
242,3821,7
242,3827,8
242,3829,6
242,3831,8
242,3832,6
242,3835,3
242,4029,5
242,4030,1
242,4190,14
242,4208,6
242,4209,6
242,4210,10
242,4321,1
242,4325,4
242,4493,6
242,4746,1
242,4883,8
242,4901,6
242,4926,4
243,2310,2803
244,17,6
244,51,4
244,56,8
244,223,4
244,228,9
244,231,3
244,233,7
244,238,6
244,239,5
244,240,4
244,242,7
244,250,5
244,251,6
244,254,6
244,257,4
244,263,4
244,265,3
244,267,3
244,268,4
244,269,2
244,270,8
244,272,6
244,275,8
244,283,1
244,287,1
244,293,2
244,708,1
244,749,3
244,890,3
244,891,11
244,893,1
244,898,7
244,901,3
244,902,7
244,904,20
244,906,6
244,910,1
244,926,3
244,932,11
244,940,9
244,1524,6
244,1555,7
244,1587,1
244,1604,6
244,1608,8
244,1612,10
244,1615,3
244,1627,3
244,1861,1
244,1864,8
244,1865,3
244,1875,6
244,1877,3
244,1913,2
244,1914,5
244,1916,7
244,2085,6
244,2227,8
244,2248,213
244,2260,7
244,2437,6
244,2514,5
244,2524,870
244,2640,1
244,2667,8
244,2671,47
244,2672,8
244,2815,10
244,2866,4
244,2894,4
244,2975,6
244,3020,5
244,3253,1
244,3487,1
244,3539,1
244,3611,5
244,3690,4
244,3691,6
244,3814,4
244,3818,6
244,3821,8
244,3827,6
244,3829,4
244,3831,9
244,3832,8
244,3835,7
244,4029,4
244,4190,4
244,4208,11
244,4209,2
244,4210,3
244,4325,6
244,4493,9
244,4565,1
244,4624,1
244,4792,1
244,4883,4
244,4901,8
244,4915,1
244,4926,7
244,4943,1
244,4983,1
245,3009,50
245,3020,26
246,1865,5
246,4030,10
246,4032,584
247,3539,1111
248,232,1
248,253,1
248,936,1
249,253,1592
250,17,5
250,51,13
250,56,10
250,223,6
250,228,16
250,231,9
250,233,7
250,234,1
250,238,5
250,239,6
250,240,32
250,242,11
250,244,7
250,251,8
250,254,5
250,257,12
250,263,7
250,264,2
250,265,5
250,267,9
250,268,8
250,269,9
250,270,4
250,272,10
250,275,4
250,283,8
250,287,5
250,293,7
250,535,1
250,746,1
250,749,5
250,890,7
250,891,9
250,898,5
250,901,7
250,902,7
250,906,11
250,910,14
250,916,235
250,926,7
250,932,11
250,940,10
250,1524,6
250,1555,6
250,1604,8
250,1608,10
250,1612,22
250,1615,8
250,1627,7
250,1861,4
250,1864,5
250,1865,9
250,1875,9
250,1877,4
250,1913,5
250,1914,11
250,1916,9
250,2085,7
250,2206,1
250,2227,11
250,2260,4
250,2296,1
250,2437,10
250,2514,6
250,2667,6
250,2671,18
250,2672,6
250,2737,1
250,2815,8
250,2866,17
250,2894,13
250,2975,11
250,3020,7
250,3053,1
250,3539,10
250,3611,9
250,3690,7
250,3691,7
250,3814,13
250,3818,4
250,3821,8
250,3827,4
250,3829,9
250,3831,5
250,3832,9
250,3835,6
250,4029,2
250,4190,10
250,4208,7
250,4209,4
250,4210,10
250,4325,15
250,4493,10
250,4883,6
250,4901,6
250,4926,8
250,4976,1
251,17,7
251,51,6
251,56,7
251,223,7
251,228,6
251,231,7
251,233,4
251,238,5
251,239,13
251,240,6
251,242,15
251,244,9
251,250,8
251,253,305
251,254,6
251,257,9
251,263,11
251,265,12
251,267,10
251,268,5
251,269,4
251,270,1
251,272,8
251,275,8
251,283,12
251,287,3
251,293,6
251,656,1
251,749,9
251,889,2
251,890,12
251,891,7
251,898,10
251,901,4
251,902,5
251,906,7
251,910,5
251,922,1
251,926,6
251,932,9
251,940,9
251,1085,1
251,1524,9
251,1525,1
251,1555,5
251,1604,11
251,1608,10
251,1612,10
251,1615,10
251,1627,4
251,1861,7
251,1864,9
251,1865,4
251,1875,4
251,1877,6
251,1878,1
251,1904,1
251,1913,14
251,1914,9
251,1916,7
251,2045,1
251,2085,5
251,2227,5
251,2260,3
251,2437,6
251,2514,4
251,2524,1
251,2667,4
251,2671,19
251,2672,6
251,2815,8
251,2866,4
251,2894,14
251,2975,4
251,3020,6
251,3539,7
251,3611,2
251,3690,12
251,3691,11
251,3779,1
251,3814,6
251,3818,5
251,3821,5
251,3827,8
251,3829,5
251,3831,9
251,3832,8
251,3835,5
251,3836,1
251,4029,6
251,4190,6
251,4208,6
251,4209,6
251,4210,6
251,4325,10
251,4493,7
251,4565,1
251,4883,6
251,4901,6
251,4926,11
252,2938,1
252,4434,3205
253,53,3
253,198,4
253,220,2
253,227,14
253,249,1548
253,251,273
253,256,1
253,258,1
253,261,1
253,265,4
253,267,7
253,279,1
253,284,1
253,289,7
253,322,1
253,723,12
253,754,6
253,905,1
253,909,1
253,928,1
253,938,4
253,960,2
253,1396,2
253,1600,4
253,1663,4
253,1871,5
253,1923,4
253,1926,1
253,1931,5
253,2227,6
253,2398,4
253,2599,2
253,2814,3
253,2939,3
253,2992,4
253,3502,3
253,3678,4
253,3683,1
253,3734,4
253,4186,3
253,4284,2
253,4325,4
253,4452,1
253,4578,1
253,4732,1
253,4971,1
253,5036,1
254,17,9
254,51,5
254,56,6
254,223,6
254,228,7
254,231,8
254,233,9
254,238,7
254,239,8
254,240,9
254,242,16
254,244,5
254,250,13
254,251,11
254,257,6
254,263,6
254,265,7
254,267,4
254,268,6
254,269,5
254,270,6
254,272,9
254,275,5
254,283,6
254,287,5
254,293,10
254,480,1
254,749,18
254,890,3
254,891,5
254,898,8
254,901,9
254,902,7
254,906,24
254,910,11
254,921,150
254,922,18
254,926,11
254,932,5
254,940,13
254,1392,1
254,1524,7
254,1555,7
254,1604,13
254,1607,1
254,1608,10
254,1612,26
254,1615,9
254,1627,8
254,1861,7
254,1864,1
254,1865,9
254,1871,1
254,1875,7
254,1877,4
254,1913,7
254,1914,12
254,1916,3
254,2085,10
254,2168,1
254,2227,8
254,2260,7
254,2364,1
254,2437,5
254,2483,1
254,2514,12
254,2545,1
254,2619,1
254,2667,13
254,2671,12
254,2672,14
254,2815,11
254,2866,13
254,2894,7
254,2975,6
254,3020,9
254,3539,4
254,3611,12
254,3690,6
254,3691,13
254,3740,1
254,3814,5
254,3818,10
254,3821,7
254,3827,29
254,3829,5
254,3831,12
254,3832,9
254,3835,5
254,4029,5
254,4190,8
254,4208,10
254,4209,4
254,4210,6
254,4257,1
254,4325,5
254,4377,1
254,4493,9
254,4565,1
254,4646,1
254,4796,1
254,4883,9
254,4901,6
254,4926,3
254,5005,1
254,5096,1
255,925,2
255,3553,8
256,260,1
256,914,1
256,925,968
256,935,1
256,941,1
256,1614,1
256,1622,1
256,1661,2
256,2261,1
256,2435,1
256,2935,1
256,3100,1
256,3826,1
256,3836,1
256,4380,1
256,4684,1
257,17,6
257,51,8
257,56,10
257,223,9
257,228,11
257,231,8
257,233,11
257,238,7
257,239,3
257,240,9
257,242,11
257,244,4
257,250,7
257,251,5
257,254,3
257,263,6
257,265,9
257,267,11
257,268,12
257,269,15
257,270,5
257,272,7
257,275,10
257,283,14
257,287,6
257,293,9
257,749,5
257,889,1
257,890,7
257,891,15
257,898,10
257,901,9
257,902,13
257,906,13
257,910,10
257,926,9
257,932,5
257,940,10
257,1524,7
257,1547,1
257,1555,15
257,1584,1
257,1604,12
257,1608,7
257,1612,12
257,1615,8
257,1627,10
257,1861,5
257,1864,7
257,1865,6
257,1870,1
257,1875,8
257,1877,7
257,1913,6
257,1914,8
257,1916,8
257,2068,1
257,2085,7
257,2097,2
257,2115,1
257,2227,3
257,2260,4
257,2437,5
257,2514,6
257,2599,1
257,2667,10
257,2671,13
257,2672,11
257,2815,8
257,2866,13
257,2894,9
257,2975,9
257,3020,11
257,3053,1
257,3539,12
257,3611,9
257,3690,6
257,3691,10
257,3814,10
257,3818,6
257,3820,1
257,3821,8
257,3827,6
257,3829,10
257,3831,6
257,3832,9
257,3835,3
257,4029,6
257,4190,13
257,4208,4
257,4209,6
257,4210,4
257,4324,1
257,4325,8
257,4493,6
257,4714,1
257,4883,11
257,4901,9
257,4926,13
258,49,3
258,108,1
258,257,1
258,261,8
258,283,1
258,651,1
258,754,1
258,905,1
258,1862,1
258,1868,2
258,1870,1
258,1926,1
258,2144,1
258,2167,261
258,2337,1
258,2403,2
258,2480,6
258,3470,1
258,3815,1
258,3822,1
258,3832,1
258,4528,2
258,4578,1
258,4685,1
258,4900,1
258,5002,2
259,2260,3
260,937,1
260,939,1
260,2301,1
260,2309,1
260,2434,1
260,2485,1
260,3679,1
260,3834,2
260,4379,1
260,4474,1
260,4685,2
261,49,5
261,234,2
261,258,4
261,896,1
261,905,2
261,1780,1
261,1868,11
261,1921,3
261,2480,3
261,2542,1
261,2574,4
261,2785,2
261,3228,1
261,3503,2
261,3683,1
261,3908,1
261,4567,1
262,258,1
262,269,1
262,889,1
262,907,1
262,1862,1
262,2737,1
262,3822,1
262,3980,1
263,17,3
263,51,9
263,56,9
263,223,3
263,228,4
263,231,7
263,233,8
263,238,3
263,239,5
263,240,7
263,242,4
263,244,9
263,250,4
263,251,3
263,254,8
263,265,3
263,267,7
263,268,5
263,269,6
263,270,14
263,272,3
263,273,1
263,275,6
263,283,5
263,287,5
263,293,7
263,749,6
263,890,1
263,891,5
263,898,4
263,901,6
263,902,6
263,906,7
263,910,8
263,915,1
263,926,3
263,932,4
263,940,6
263,1524,3
263,1555,2
263,1604,5
263,1608,3
263,1612,8
263,1615,4
263,1627,7
263,1861,4
263,1864,6
263,1865,3
263,1875,2
263,1877,8
263,1913,8
263,1914,17
263,1916,7
263,2085,12
263,2227,3
263,2260,6
263,2437,5
263,2514,7
263,2667,6
263,2671,5
263,2672,6
263,2695,1
263,2815,5
263,2866,2
263,2894,6
263,2975,9
263,3020,6
263,3049,1
263,3539,4
263,3611,9
263,3690,8
263,3691,5
263,3692,1
263,3814,2
263,3818,2
263,3819,2
263,3821,1
263,3827,7
263,3829,1485
263,3831,6
263,3832,3
263,3835,9
263,3865,1
263,3972,1
263,4029,4
263,4190,6
263,4208,2
263,4209,3
263,4210,7
263,4325,8
263,4396,1
263,4493,9
263,4883,4
263,4901,5
263,4926,7
264,932,2485
264,4540,1
265,17,8
265,51,5
265,56,7
265,223,6
265,228,6
265,231,7
265,233,4
265,238,10
265,239,8
265,240,6
265,242,8
265,244,2
265,250,7
265,251,8
265,254,5
265,257,6
265,263,9
265,267,2
265,268,7
265,269,5
265,270,7
265,272,15
265,275,20
265,283,7
265,287,5
265,293,5
265,515,1
265,749,7
265,890,12
265,891,2
265,898,8
265,901,7
265,902,8
265,906,4
265,910,10
265,926,10
265,932,7
265,940,7
265,1524,10
265,1545,1
265,1555,8
265,1604,6
265,1608,3
265,1612,8
265,1615,10
265,1627,5
265,1861,4
265,1864,5
265,1865,15
265,1875,6
265,1877,4
265,1878,1
265,1913,12
265,1914,6
265,1916,14
265,2085,11
265,2135,1
265,2144,1
265,2227,8
265,2260,10
265,2305,1
265,2390,1
265,2437,5
265,2514,9
265,2666,1
265,2667,3
265,2671,23
265,2672,6
265,2815,8
265,2866,10
265,2894,7
265,2939,1
265,2975,5
265,3020,8
265,3300,1
265,3521,1
265,3539,5
265,3611,10
265,3677,1
265,3690,9
265,3691,7
265,3814,7
265,3818,7
265,3821,7
265,3827,10
265,3829,10
265,3831,6
265,3832,10
265,3835,9
265,3932,1
265,4029,8
265,4091,1
265,4190,10
265,4208,4
265,4209,7
265,4210,8
265,4305,1
265,4325,9
265,4493,11
265,4883,6
265,4901,8
265,4926,8
266,2138,1
266,4028,1
266,4324,1
266,4986,1
267,17,6
267,51,8
267,56,15
267,223,7
267,228,6
267,231,12
267,233,6
267,238,4
267,239,6
267,240,6
267,242,5
267,244,4
267,249,1
267,250,7
267,251,11
267,254,12
267,257,5
267,263,5
267,265,8
267,268,6
267,269,4
267,270,5
267,272,7
267,275,4
267,283,6
267,287,4
267,293,15
267,308,1
267,749,8
267,890,5
267,891,8
267,898,10
267,901,13
267,902,7
267,906,8
267,910,3
267,915,1
267,926,5
267,932,2
267,940,4
267,1301,1
267,1524,6
267,1555,2
267,1604,10
267,1608,7
267,1612,7
267,1615,10
267,1627,8
267,1861,5
267,1864,5
267,1865,7
267,1875,7
267,1877,11
267,1913,3
267,1914,12
267,1916,7
267,2085,6
267,2213,1
267,2227,8
267,2260,6
267,2265,1
267,2437,10
267,2498,1
267,2514,9
267,2667,6
267,2671,16
267,2672,8
267,2815,8
267,2864,1
267,2866,10
267,2894,11
267,2975,4
267,3020,4
267,3229,1
267,3539,14
267,3611,2
267,3690,10
267,3691,10
267,3814,9
267,3818,6
267,3821,6
267,3827,10
267,3829,6
267,3831,7
267,3832,12
267,3835,5
267,3938,1
267,4029,9
267,4190,15
267,4208,3
267,4209,8
267,4210,5
267,4325,8
267,4493,9
267,4572,1
267,4677,1
267,4824,1
267,4883,9
267,4901,7
267,4926,8
267,5017,1
267,5096,1
268,17,3
268,51,7
268,56,5
268,223,2
268,228,6
268,231,6
268,233,7
268,238,7
268,239,10
268,240,14
268,242,8
268,244,7
268,250,3
268,251,5
268,254,5
268,257,6
268,263,8
268,265,1
268,267,6
268,269,9
268,270,13
268,272,10
268,275,6
268,283,11
268,287,8
268,293,6
268,749,11
268,890,5
268,891,5
268,898,9
268,901,8
268,902,4
268,906,5
268,910,7
268,926,5
268,932,12
268,938,2
268,940,6
268,1061,1
268,1524,4
268,1555,9
268,1604,8
268,1608,8
268,1612,9
268,1615,4
268,1627,4
268,1861,5
268,1864,12
268,1865,5
268,1875,31
268,1877,5
268,1913,11
268,1914,8
268,1916,19
268,2085,9
268,2227,8
268,2260,7
268,2413,1
268,2437,10
268,2514,6
268,2635,1
268,2667,6
268,2671,21
268,2672,8
268,2744,1
268,2815,2
268,2866,7
268,2894,7
268,2975,8
268,3020,10
268,3053,1
268,3539,9
268,3611,11
268,3680,192
268,3690,6
268,3691,3
268,3814,5
268,3818,9
268,3821,7
268,3827,7
268,3829,10
268,3831,4
268,3832,6
268,3835,4
268,4020,1
268,4029,9
268,4190,8
268,4208,3
268,4209,5
268,4210,3
268,4239,1
268,4325,5
268,4370,227
268,4383,1
268,4493,7
268,4667,1
268,4883,6
268,4901,7
268,4926,9
269,17,6
269,49,1
269,51,6
269,56,7
269,223,7
269,228,7
269,231,11
269,233,7
269,238,7
269,239,8
269,240,11
269,242,8
269,244,8
269,247,1
269,250,11
269,251,3
269,254,12
269,257,5
269,263,5
269,265,10
269,267,7
269,268,7
269,270,4
269,272,5
269,275,5
269,283,7
269,287,2
269,293,10
269,716,1
269,742,1
269,749,6
269,890,16
269,891,7
269,893,2
269,896,1
269,898,14
269,901,6
269,902,8
269,906,8
269,910,7
269,926,10
269,932,8
269,940,8
269,1047,1
269,1430,1
269,1438,1
269,1524,2
269,1525,1
269,1528,1
269,1555,5
269,1604,11
269,1608,7
269,1612,12
269,1615,5
269,1627,7
269,1803,1
269,1861,9
269,1864,3
269,1865,11
269,1870,1
269,1875,21
269,1877,7
269,1913,5
269,1914,7
269,1916,7
269,2085,7
269,2097,1
269,2124,1
269,2227,7
269,2260,6
269,2437,6
269,2514,7
269,2667,11
269,2671,16
269,2672,9
269,2802,1
269,2815,6
269,2866,11
269,2894,6
269,2974,1
269,2975,7
269,3020,5
269,3217,1
269,3239,1
269,3539,8
269,3611,6
269,3690,6
269,3691,7
269,3814,11
269,3818,8
269,3821,8
269,3827,7
269,3829,9
269,3831,5
269,3832,9
269,3835,4
269,3991,1
269,4029,7
269,4190,8
269,4208,9
269,4209,6
269,4210,10
269,4325,6
269,4493,9
269,4883,7
269,4901,8
269,4926,6
270,17,8
270,51,5
270,56,11
270,74,1
270,223,10
270,228,7
270,231,18
270,233,7
270,234,1
270,238,6
270,239,10
270,240,26
270,242,6
270,244,4
270,250,9
270,251,15
270,254,8
270,257,8
270,263,3
270,265,13
270,267,6
270,268,14
270,269,10
270,272,11
270,275,2
270,283,15
270,287,9
270,293,8
270,749,5
270,780,1
270,890,9
270,891,6
270,898,8
270,901,12
270,902,6
270,906,12
270,910,10
270,926,2
270,932,9
270,940,8
270,1524,10
270,1525,1
270,1555,9
270,1604,10
270,1608,4
270,1612,15
270,1615,9
270,1627,3
270,1861,7
270,1864,7
270,1865,6
270,1875,11
270,1877,15
270,1913,4
270,1914,9
270,1916,17
270,1938,1
270,2002,1
270,2085,11
270,2097,1
270,2140,1
270,2227,3
270,2260,3
270,2437,10
270,2514,7
270,2667,8
270,2671,12
270,2672,9
270,2801,1
270,2815,9
270,2866,9
270,2894,12
270,2975,7
270,3020,13
270,3539,4
270,3611,9
270,3690,12
270,3691,4
270,3814,3
270,3817,1
270,3818,4
270,3821,5
270,3827,11
270,3829,11
270,3831,9
270,3832,9
270,3835,11
270,4029,8
270,4190,6
270,4208,7
270,4209,6
270,4210,5
270,4325,13
270,4493,6
270,4750,1
270,4883,2
270,4901,9
270,4926,8
271,3831,6
271,3832,12
272,17,8
272,51,11
272,56,6
272,223,4
272,228,8
272,231,7
272,233,16
272,238,6
272,239,6
272,240,6
272,242,6
272,244,4
272,250,8
272,251,4
272,254,6
272,257,14
272,263,7
272,265,7
272,267,13
272,268,3
272,269,11
272,270,9
272,275,9
272,283,6
272,287,3
272,293,7
272,419,1
272,654,1
272,694,1
272,749,7
272,890,8
272,891,12
272,896,1
272,898,8
272,901,7
272,902,12
272,906,7
272,910,6
272,926,11
272,932,2
272,940,8
272,968,1
272,1036,1
272,1524,7
272,1555,7
272,1604,5
272,1608,7
272,1612,16
272,1615,2
272,1620,1
272,1627,5
272,1861,6
272,1864,7
272,1865,5
272,1875,8
272,1877,12
272,1913,5
272,1914,4
272,1916,8
272,1975,1
272,2085,8
272,2097,1
272,2227,7
272,2260,5
272,2437,6
272,2514,5
272,2667,4
272,2671,8
272,2672,9
272,2815,6
272,2866,5
272,2894,12
272,2975,5
272,3020,6
272,3054,1
272,3539,9
272,3611,9
272,3690,2
272,3691,10
272,3750,1
272,3814,7
272,3818,10
272,3821,10
272,3827,5
272,3829,7
272,3831,5
272,3832,7
272,3835,8
272,3876,1
272,4029,8
272,4137,1
272,4190,7
272,4208,7
272,4209,6
272,4210,10
272,4325,9
272,4493,10
272,4504,1
272,4883,12
272,4901,7
272,4926,12
272,5055,1
273,275,1289
274,930,1
274,1606,9
274,1817,1
274,1918,5
274,2010,908
274,2144,1
274,2817,1
274,3826,1
274,4378,1
274,4379,1
274,4913,1
275,17,4
275,51,4
275,56,6
275,98,1
275,223,4
275,228,8
275,231,4
275,233,10
275,234,1
275,238,4
275,239,3
275,240,4
275,242,9
275,244,8
275,250,5
275,251,4
275,254,9
275,257,5
275,263,12
275,265,5
275,267,7
275,268,4
275,269,5
275,270,4
275,272,7
275,273,1100
275,283,4
275,287,3
275,293,6
275,749,7
275,890,5
275,891,9
275,898,5
275,901,6
275,902,7
275,906,5
275,910,4
275,926,5
275,932,7
275,940,9
275,1524,6
275,1555,4
275,1604,7
275,1608,10
275,1612,11
275,1615,8
275,1627,5
275,1861,5
275,1864,4
275,1865,4
275,1875,4
275,1877,3
275,1913,5
275,1914,5
275,1916,7
275,2085,4
275,2227,2
275,2260,4
275,2437,4
275,2514,2
275,2667,1
275,2671,8
275,2672,6
275,2815,5
275,2866,8
275,2894,5
275,2975,6
275,3009,1
275,3020,1
275,3054,1
275,3539,7
275,3611,5
275,3690,4
275,3814,2
275,3818,5
275,3819,1
275,3821,10
275,3827,3
275,3829,7
275,3831,7
275,3832,4
275,3835,5
275,4029,10
275,4038,1
275,4190,10
275,4208,5
275,4209,7
275,4210,5
275,4325,7
275,4493,4
275,4883,7
275,4901,5
275,4926,6
276,277,3162
276,938,2
276,3835,5
277,276,3192
277,938,4
277,3052,3
278,2737,1033
279,920,1
279,2498,2
279,2737,1
279,2856,1
279,2937,3115
280,940,26
281,942,4
281,2484,438
282,3683,41
282,3815,30
283,17,11
283,51,3
283,56,10
283,223,6
283,228,10
283,231,5
283,233,2
283,235,2
283,238,11
283,239,7
283,240,9
283,242,8
283,244,12
283,250,7
283,251,8
283,254,6
283,257,9
283,263,8
283,265,8
283,267,9
283,268,11
283,269,9
283,270,8
283,272,8
283,275,12
283,287,7
283,293,16
283,749,8
283,806,1
283,890,6
283,891,4
283,898,10
283,901,3
283,902,8
283,903,1
283,906,8
283,910,8
283,926,1
283,932,3
283,940,4
283,1145,1
283,1171,1
283,1251,1
283,1302,1
283,1524,6
283,1525,1
283,1555,7
283,1604,9
283,1608,6
283,1612,11
283,1615,9
283,1627,4
283,1861,9
283,1864,8
283,1865,3
283,1870,1
283,1875,8
283,1877,7
283,1913,9
283,1914,4
283,1916,10
283,2085,11
283,2115,1
283,2144,1
283,2227,8
283,2260,5
283,2437,10
283,2514,5
283,2667,5
283,2668,1
283,2671,10
283,2672,3
283,2815,2
283,2866,3
283,2894,6
283,2975,11
283,3009,1
283,3020,11
283,3078,1
283,3539,9
283,3611,11
283,3690,15
283,3691,5
283,3814,4
283,3818,8
283,3821,6
283,3827,12
283,3829,8
283,3831,9
283,3832,7
283,3835,11
283,4029,6
283,4190,4
283,4208,7
283,4209,10
283,4210,5
283,4325,7
283,4493,4
283,4883,9
283,4901,6
283,4926,7
283,5096,1
284,2337,13
285,57,1
285,211,7
285,220,1
285,230,6
285,237,12
285,243,20
285,244,2
285,253,2
285,256,1
285,261,3
285,278,1
285,281,1
285,290,2
285,355,3
285,889,8
285,891,3
285,893,1
285,898,1
285,902,2
285,905,1
285,912,1
285,928,1
285,938,12
285,944,11
285,963,2
285,1012,3
285,1532,6
285,1587,1
285,1613,2
285,1614,1
285,1661,1
285,1862,16
285,1875,3
285,2261,1
285,2310,1
285,2344,3
285,2398,25
285,2460,2
285,2536,1
285,2589,1
285,2635,3
285,2816,2
285,2935,2
285,3020,2
285,3049,14
285,3101,2
285,3395,12
285,3502,3
285,3522,6
285,3554,17
285,3701,3
285,3815,1
285,3816,7
285,3818,2
285,3833,3
285,3844,4
285,3854,3
285,4004,1
285,4024,7
285,4030,1
285,4032,1
285,4208,2
285,4220,3
285,4249,15
285,4321,1
285,4434,5
285,4470,4
285,4473,4
285,4492,27
285,4517,1
285,4539,17
285,4567,4
285,4685,2
285,4969,4
285,5024,1
285,5036,1
285,5090,5
286,71,1
286,198,2
286,226,2
286,230,2
286,249,4
286,290,3
286,722,1
286,897,3
286,1091,1
286,1859,1
286,1916,1
286,2246,4
286,2635,1
286,2673,1
286,2814,1
286,2930,1
286,3049,2
286,3520,1
286,3522,2
286,3714,1
286,3836,2
286,4030,3
286,4578,2
286,4668,1
286,4969,1
287,17,7
287,51,8
287,56,9
287,223,8
287,228,8
287,231,4
287,233,7
287,238,3
287,239,9
287,240,6
287,242,12
287,244,5
287,250,20
287,251,8
287,254,4
287,257,6
287,263,6
287,265,5
287,267,5
287,268,14
287,269,8
287,270,2
287,272,9
287,275,9
287,283,6
287,290,180
287,293,6
287,749,5
287,890,8
287,891,6
287,898,6
287,901,9
287,902,11
287,906,3
287,910,2
287,922,1
287,926,5
287,932,9
287,940,7
287,957,1
287,1308,1
287,1471,1
287,1555,3
287,1604,10
287,1608,9
287,1612,7
287,1615,6
287,1627,8
287,1861,9
287,1864,3
287,1865,14
287,1875,8
287,1877,5
287,1913,4
287,1914,6
287,1916,6
287,2085,7
287,2227,7
287,2260,14
287,2318,1
287,2437,4
287,2514,2
287,2667,13
287,2671,17
287,2672,7
287,2815,5
287,2866,11
287,2894,6
287,2975,11
287,3020,7
287,3148,1
287,3225,1
287,3229,1
287,3539,9
287,3611,6
287,3680,1
287,3690,5
287,3691,2
287,3814,8
287,3817,1
287,3818,15
287,3821,10
287,3827,6
287,3829,6
287,3831,5
287,3832,6
287,3835,6
287,3892,1
287,4020,1
287,4029,8
287,4097,1
287,4190,3
287,4208,3
287,4209,6
287,4210,6
287,4325,10
287,4493,14
287,4666,1
287,4815,1
287,4883,10
287,4901,11
287,4926,6
287,4971,53
288,287,1
288,290,1823
288,2337,4
288,4971,1192
289,2365,14
290,286,1
290,287,25
290,288,590
290,2246,1
290,2337,4
290,3050,1
290,4971,2623
291,248,1
291,1440,165
291,1520,164
291,1522,140
291,1536,167
291,1677,1
291,2169,3
291,2634,1
291,3003,1322
291,4938,1
291,5033,1
292,944,1735
292,2405,576
292,4382,13
293,17,8
293,51,8
293,56,7
293,223,11
293,228,8
293,231,11
293,233,6
293,238,7
293,239,4
293,240,4
293,241,1
293,242,6
293,244,5
293,245,1
293,250,9
293,251,9
293,254,4
293,257,5
293,263,11
293,265,9
293,267,6
293,268,6
293,269,11
293,270,5
293,272,9
293,275,5
293,283,9
293,287,7
293,749,2
293,890,5
293,891,3
293,893,1
293,898,5
293,901,10
293,902,9
293,906,7
293,910,7
293,926,7
293,932,9
293,940,4
293,1524,11
293,1555,8
293,1604,8
293,1608,9
293,1612,17
293,1615,4
293,1627,3
293,1861,7
293,1864,2
293,1865,10
293,1875,13
293,1877,6
293,1913,7
293,1914,8
293,1916,4
293,2085,8
293,2227,7
293,2260,7
293,2437,10
293,2514,4
293,2652,1
293,2667,6
293,2671,14
293,2672,7
293,2815,2
293,2866,11
293,2894,7
293,2975,18
293,3020,5
293,3539,6
293,3611,12
293,3690,6
293,3691,7
293,3814,9
293,3818,11
293,3820,1
293,3821,7
293,3827,3
293,3829,8
293,3831,6
293,3832,6
293,3835,6
293,3880,1
293,4025,1
293,4029,7
293,4190,8
293,4208,6
293,4209,8
293,4210,6
293,4325,13
293,4493,9
293,4883,8
293,4901,9
293,4907,1
293,4926,4
294,268,1
294,1605,1
294,2310,1
294,2695,2
294,2909,1
294,3111,2
294,4021,1
294,4481,1
295,289,1
295,722,1
295,776,1
295,941,2
295,1600,1
295,1661,1
295,1860,1
295,2261,1
295,2648,1
295,2939,1
295,4381,1
295,4567,2
295,5036,5
296,946,897
297,213,1
297,647,2
297,698,1
297,830,3
297,832,1
297,834,2
297,883,1
297,946,3
297,947,4
297,952,1
297,1082,2
297,1221,1
297,1399,1
297,1426,1
297,1428,591
297,1429,637
297,1430,1
297,1629,3
297,1633,1
297,1883,1
297,2050,1
297,2269,1
297,2359,1
297,2385,1
297,2459,5
297,2614,1
297,2803,2
297,2818,1
297,2851,1
297,2933,1
297,2972,1
297,3044,1
297,3190,1
297,3605,2
297,3668,1
297,3671,2
297,3674,1
297,4037,2
297,4211,1
297,4317,1
297,4318,2
297,4319,2
297,4376,2
297,4749,3
297,5031,1
297,5059,5
297,5079,1
298,301,77
298,950,3467
299,676,39
299,1446,127
299,2537,347
299,2820,562
300,948,2575
300,4699,16
301,298,329
301,950,456
301,2820,499
302,164,1
302,215,1
302,303,2
302,439,3
302,441,32
302,471,8
302,595,1
302,670,4
302,672,4
302,678,1
302,681,30
302,686,2
302,756,2
302,760,2
302,859,2
302,879,9
302,949,2
302,950,3
302,1093,1
302,1094,2
302,1180,2
302,1446,1
302,1448,1
302,1450,1
302,1452,1
302,1477,3
302,1673,3
302,1939,38
302,2006,2
302,2090,3
302,2091,2
302,2210,2
302,2224,35
302,2253,3
302,2389,2
302,2537,2
302,2616,2
302,2685,1
302,2795,11
302,2889,4
302,3079,1
302,3118,2
302,3132,1
302,3570,6
302,3718,35
302,3719,1
302,3777,6
302,3797,8
302,3800,1
302,3973,2
302,3976,1
302,3979,37
302,3981,1
302,4102,4
302,4189,2
302,4232,2
302,4233,10
302,4247,8
302,4248,1
302,4288,3
302,4506,1
302,4519,1
302,4523,3
302,4689,4
302,4836,4
302,4851,1
302,4978,30
303,439,4
303,665,4
303,672,3
303,678,4
303,679,1
303,686,1
303,687,2
303,693,1
303,725,1
303,726,1
303,1445,1
303,1680,2
303,2224,1
303,2493,505
303,2763,1
303,2795,3
303,2852,1
303,2882,3
303,3570,2
303,3977,1
303,4189,2
303,4858,1
304,305,152
304,2058,88
304,2438,635
304,5064,1997
305,304,252
305,306,8
305,2058,2059
305,5064,201
306,305,10
306,2058,2
307,953,68
307,3021,1
307,3231,1
308,3838,2
309,4054,1351
310,2618,1
310,4054,1
311,71,5
311,72,6
311,357,3
311,358,2
311,359,2
311,363,6
311,444,4
311,445,5
311,984,8
311,986,8
311,988,12
311,992,1
311,1003,1
311,1275,3
311,1488,2
311,1691,3
311,1734,5
311,1774,1
311,2023,1
311,2145,1
311,2441,7
311,2442,1
311,2529,5
311,2787,3
311,2910,1
311,2944,5
311,3476,7
311,3497,11
311,3774,2
311,3853,1
311,3854,1
311,3857,8
311,4146,1
311,4213,6
311,4457,6
311,4914,1
311,4927,4
311,5053,3
311,5088,1
312,3844,2559
312,4884,3
313,722,1
313,870,1
313,954,1
313,982,1
313,1504,1
313,1813,1
313,2094,1
313,2171,1
313,2222,1
313,2390,1
313,4212,1
313,4263,1
314,4383,163
315,316,184
315,3846,235
316,315,37
316,3846,3217
317,3468,31
318,120,2
318,452,1
318,454,1
318,455,1
318,494,2
318,501,1
318,534,1
318,618,1
318,628,1
318,642,3
318,643,3
318,955,1
318,956,1
318,957,1
318,961,2
318,962,1
318,979,1
318,982,2
318,1097,2
318,1101,2
318,1108,2
318,1109,1
318,1182,2
318,1196,2
318,1202,1
318,1203,3
318,1204,1
318,1252,2
318,1259,2
318,1260,2
318,1262,2
318,1265,1
318,1389,3
318,1392,4
318,1393,3
318,1394,2
318,1397,3
318,1398,3
318,1402,2
318,1405,2
318,1406,2
318,1417,2
318,1464,4
318,1491,1
318,1683,3
318,1686,4
318,1797,2
318,1943,1
318,2007,2
318,2008,1
318,2135,1
318,2181,2
318,2186,3
318,2235,1
318,2247,1
318,2273,5
318,2277,2
318,2280,1
318,2281,2
318,2317,4
318,2318,4
318,2453,2
318,2455,1
318,2566,1
318,2639,1
318,2697,3
318,2794,4
318,2847,2
318,2848,2
318,2859,2
318,2893,2
318,2919,1
318,2961,2
318,2962,1
318,2963,1
318,2969,3
318,3011,3
318,3068,1
318,3074,3
318,3369,1
318,3472,4
318,3489,2
318,3496,2
318,3499,1
318,3562,3
318,3592,1
318,3689,2
318,3731,2
318,3738,2
318,3843,7
318,3846,2
318,3902,1
318,3956,1
318,3958,1
318,3960,5
318,4141,1
318,4143,1
318,4170,1
318,4171,2
318,4225,1
318,4255,1
318,4335,1
318,4395,2
318,4400,2
318,4401,2
318,4460,3
318,4509,2
318,4520,5
318,4553,1
318,4572,2
318,4585,1
318,4587,3
318,4682,1
318,4737,3
318,4857,2
318,5104,1
319,719,3
319,735,1
319,752,1
319,1541,1
319,1554,1
319,2309,1
319,2434,1
319,2478,2
319,2564,2
319,4992,1
320,2170,3279
321,979,1
321,2786,3133
321,3473,183
322,4212,13
323,2998,16
324,30,2
324,33,6
324,656,3
324,657,4
324,658,3
324,661,1
324,732,3
324,736,3
324,737,1
324,738,7
324,744,3
324,747,2
324,872,3
324,964,4
324,965,2
324,972,4
324,973,3
324,1389,1
324,1457,3
324,1461,3
324,1468,3
324,1472,6
324,1474,1
324,1509,2
324,1511,1
324,1518,1
324,1522,1
324,1527,1
324,1529,1
324,1530,1
324,1545,5
324,1738,4
324,1746,3
324,1750,1
324,1752,1
324,1789,1
324,1791,1
324,1792,1
324,1801,2
324,1813,1
324,1817,2
324,2043,3
324,2078,6
324,2081,1
324,2101,2
324,2171,1
324,2189,2
324,2263,1
324,2264,1
324,2287,3
324,2352,1
324,2390,2
324,2391,1
324,2455,1
324,2463,2
324,2512,2
324,2527,4
324,2538,1
324,2540,3
324,2628,1
324,2699,1
324,2702,2
324,2811,3
324,2860,1
324,2861,3
324,2862,3
324,2902,1
324,3012,3
324,3086,1
324,3087,3
324,3090,1
324,3105,1
324,3506,1
324,3507,5
324,3511,3
324,3701,2
324,3984,2
324,3987,1
324,3992,4
324,3993,1
324,3995,1
324,4001,2
324,4004,1
324,4235,2
324,4236,1
324,4251,3
324,4254,1
324,4258,5
324,4260,2
324,4261,1
324,4262,1
324,4408,4
324,4409,1
324,4472,1
324,4496,4
324,4521,4
324,4557,1
324,4686,1
324,4705,5
324,4726,2
324,4849,3
324,4852,5
324,4885,2
324,4967,5
324,5026,1
324,5044,2
325,99,1
325,1309,1
325,2041,1
325,2326,1
325,3319,1
325,3626,1
325,4979,1
326,2022,1934
326,3733,1087
327,12,1
327,1456,1
327,1467,1
327,1510,1
327,1512,1
327,1530,1
327,1801,1
327,1812,1
327,2043,1
327,2590,1874
327,2854,1
327,2914,1
327,3450,1
327,3993,1
327,4258,1
327,4488,1
327,4560,1
327,4742,1
327,4747,556
327,4966,1
328,1012,81
328,1015,83
328,1030,84
328,1035,65
328,2442,62
328,2654,71
329,973,297
329,3566,1
330,331,1214
330,332,14
330,975,465
330,3237,61
331,330,1317
331,332,167
331,975,1
332,330,23
332,331,179
333,334,55
333,974,24
333,2367,279
333,2674,112
334,167,1
334,171,1
334,333,6
334,974,573
334,2468,1
334,2511,1
334,2663,1
334,2674,2475
334,4125,1
334,4419,1
335,180,1
335,485,1
335,1718,1
335,1723,1
335,1727,1
335,1728,1
335,2214,1
335,2216,1
335,2259,1
335,2545,1
335,2878,1
335,2924,1
335,3002,1
335,3103,1
335,3108,2
335,3589,1
335,4727,1
336,144,4
336,167,8
336,173,2
336,179,13
336,180,2
336,181,1
336,189,4
336,191,2
336,334,3
336,335,8
336,482,3
336,813,1
336,861,6
336,863,3
336,1482,2
336,1485,1
336,1701,1
336,1705,2
336,1706,3
336,1723,2
336,1724,2
336,1727,7
336,1728,2
336,1757,2
336,1971,1
336,1997,2
336,2029,5
336,2088,3
336,2089,1
336,2113,6
336,2163,1
336,2172,1
336,2212,3
336,2216,3
336,2258,2
336,2329,2
336,2334,1
336,2400,1
336,2414,1
336,2440,1
336,2443,3
336,2468,3
336,2491,1
336,2655,1
336,2663,4
336,2724,1
336,2896,5
336,3002,5
336,3103,1
336,3211,1
336,3410,1
336,3421,1
336,3492,3
336,3526,1
336,3589,2
336,3600,3
336,3658,6
336,3692,7
336,3735,2
336,3805,3
336,3880,2
336,4045,4
336,4118,2
336,4133,5
336,4315,1
336,4410,9
336,4420,2
336,4970,4
336,5083,2
337,363,745
337,2629,7
338,980,893
338,3010,2404
338,3586,1
339,982,1939
339,2626,1150
339,4354,43
340,342,24
340,346,14
340,354,19
340,443,22
340,542,24
340,985,30
340,987,22
340,991,16
340,993,51
340,994,24
340,996,17
340,997,24
340,998,32
340,1005,18
340,1006,21
340,1011,36
340,1096,18
340,1100,25
340,1164,1
340,1264,19
340,1266,19
340,1269,11
340,1277,21
340,1640,20
340,1690,27
340,1852,34
340,1895,27
340,2060,16
340,2091,1
340,2517,1
340,2719,30
340,3008,26
340,3056,21
340,3099,18
340,3851,22
340,3855,1
340,4146,1
340,4425,1
340,4548,1
340,4871,1
340,4972,29
341,344,3
342,62,1
342,179,1
342,340,27
342,346,18
342,354,21
342,443,22
342,537,1
342,542,20
342,985,21
342,987,31
342,991,21
342,992,5
342,993,19
342,994,21
342,996,26
342,997,32
342,998,25
342,1005,23
342,1006,18
342,1011,21
342,1049,1
342,1096,24
342,1100,17
342,1264,20
342,1266,23
342,1269,24
342,1277,27
342,1354,1
342,1640,33
342,1690,24
342,1852,41
342,1895,21
342,1946,1
342,2060,31
342,2566,1
342,2719,20
342,2910,1
342,3008,26
342,3056,23
342,3099,23
342,3517,1
342,3519,1
342,3851,20
342,3854,2
342,3855,2
342,4172,1
342,4345,1
342,4612,1
342,4952,1
342,4972,20
343,289,13
343,348,16
343,661,5
343,919,12
343,966,14
343,1774,9
343,2289,10
343,2498,12
343,2541,8
343,3502,9
343,3996,6
343,4578,11
344,229,1
344,273,1
344,341,7
344,609,1
344,1524,1
344,1567,2
344,1930,1
344,2342,1
344,2351,1
344,2481,2
344,2513,1
344,2525,1
344,3456,361
344,3593,1
344,3695,1
344,3733,1
344,4012,1
344,4429,1
344,4729,2
345,992,7
345,3008,13
346,340,23
346,342,31
346,354,24
346,443,26
346,478,1
346,537,1
346,542,19
346,985,24
346,987,22
346,991,17
346,993,31
346,994,13
346,996,21
346,997,25
346,998,19
346,1005,16
346,1006,24
346,1011,19
346,1096,22
346,1100,24
346,1154,1
346,1231,1
346,1264,23
346,1266,17
346,1269,23
346,1277,24
346,1386,1
346,1465,1
346,1640,20
346,1690,26
346,1852,46
346,1895,27
346,2060,23
346,2335,1
346,2390,1
346,2719,16
346,2737,1
346,2917,1
346,3008,21
346,3056,16
346,3099,16
346,3851,20
346,4091,1
346,4146,1
346,4194,1
346,4725,1
346,4972,22
347,349,585
347,2117,1971
348,353,3119
348,2117,3
349,345,2
349,347,523
349,348,1
349,353,1
349,2117,2234
350,3850,594
351,176,1
351,337,2
351,1023,2
351,2494,1
351,3257,1
351,3299,1
351,3873,3
351,3979,1
351,3998,1
351,5067,1
352,354,373
352,995,2899
353,348,3230
353,2117,4
354,340,12
354,342,24
354,346,16
354,352,817
354,359,1
354,443,12
354,453,1
354,463,1
354,477,1
354,542,13
354,751,1
354,985,18
354,987,22
354,991,22
354,993,23
354,994,15
354,995,879
354,996,16
354,997,19
354,998,12
354,1005,7
354,1006,18
354,1011,17
354,1096,14
354,1100,18
354,1264,11
354,1266,14
354,1269,9
354,1274,1
354,1277,14
354,1640,17
354,1690,22
354,1727,1
354,1852,29
354,1895,20
354,2060,17
354,2284,1
354,2719,14
354,3008,19
354,3056,21
354,3099,16
354,3519,1
354,3602,1
354,3723,1
354,3851,14
354,4915,1
354,4972,91
355,57,3
355,127,12
355,153,4
355,195,1
355,211,4
355,230,3
355,244,3
355,285,6
355,290,4
355,459,3
355,472,10
355,519,4
355,541,19
355,723,5
355,825,4
355,891,7
355,898,6
355,902,3
355,915,1
355,963,3
355,1012,9
355,1263,7
355,1278,12
355,1282,20
355,1400,6
355,1507,2
355,1532,6
355,1550,7
355,1582,1
355,1587,6
355,1779,17
355,1857,1
355,1869,6
355,1875,6
355,1952,2
355,2035,1
355,2037,11
355,2042,6
355,2137,1
355,2145,1
355,2248,1
355,2635,6
355,2649,4
355,2797,1
355,2816,6
355,2860,6
355,2997,1
355,3085,8
355,3101,5
355,3111,19
355,3463,1
355,3473,16
355,3505,1
355,3566,1
355,3701,4
355,3740,1
355,3816,4
355,3818,4
355,3819,1
355,3844,6
355,3853,19
355,3854,4
355,4004,11
355,4024,4
355,4030,8
355,4032,2
355,4172,7
355,4208,1
355,4220,5
355,4239,2
355,4256,19
355,4268,2
355,4321,3
355,4324,1
355,4470,6
355,4473,5
355,4571,1
355,4969,7
355,5074,1
356,997,15
357,445,1
357,988,1
357,1007,1129
357,3724,364
357,3852,342
357,4100,1
357,4498,384
357,5086,375
358,348,3
358,349,3
358,356,3
358,502,2
358,662,1
358,995,1
358,1030,1
358,1035,2
358,1267,4
358,1476,1
358,1486,2
358,2086,1
358,2441,1310
358,2442,1
358,2547,1
358,2715,1
358,2944,2
358,3723,3
358,3774,1
358,3852,1
358,3854,1
358,3857,1
358,4127,1
358,4887,1
358,5053,1
358,5067,1
358,5088,1
358,5093,1
359,1005,1087
359,3723,964
359,3854,908
360,137,2
360,351,1
360,364,1
360,625,1
360,1041,10
360,1181,5
360,1680,3
360,1970,1
360,1976,2
360,2098,1
360,2219,2
360,2243,1
360,2530,1
360,2729,1
360,3201,1
360,3486,2
360,4117,2
360,4121,1
360,4570,1
360,4575,1
360,5067,1
361,1037,1248
361,3412,49
361,4870,4
362,1039,149
362,3412,28
363,71,1
363,337,496
363,986,1
363,1734,1
363,2441,3
363,2944,2
363,3476,1
363,3853,1
363,3857,1606
363,4927,1
363,5088,1
364,360,1
364,4877,264
365,2530,2289
365,2597,49
365,4633,91
365,5013,21
366,28,5
366,42,4
366,85,2
366,123,6
366,131,4
366,142,4
366,169,3
366,367,1
366,446,6
366,516,1
366,558,6
366,564,1
366,666,3
366,674,3
366,677,3
366,682,6
366,683,7
366,703,2
366,710,6
366,771,1
366,778,3
366,780,3
366,1001,5
366,1075,5
366,1187,1
366,1302,1
366,1584,5
366,1762,5
366,1787,4
366,1830,3
366,1894,1
366,1965,3
366,1987,2
366,2052,1
366,2053,2
366,2306,1
366,2312,4
366,2321,2
366,2323,1
366,2335,4
366,2346,9
366,2530,9
366,2641,4
366,2680,4
366,2712,1
366,2748,1
366,2772,3
366,2788,1
366,2880,1
366,3093,5
366,3452,3
366,3453,1
366,3569,1
366,3706,3
366,3787,1
366,3893,6
366,3925,1
366,4043,3
366,4055,1
366,4377,3
366,4503,3
366,4549,2
366,4589,10
366,4590,5
366,4591,2
366,4592,7
366,4594,1
366,4595,2
366,4596,3
366,4598,3
366,4599,7
366,4600,4
366,4601,5
366,4602,6
366,4603,2
366,4604,4
366,4606,1
366,4607,5
366,4609,3
366,4611,5
366,4612,4
366,4613,2
366,4614,1
366,4615,2
366,4616,1
366,4617,1
366,4619,4
366,4620,5
366,4621,3
366,4622,3
366,4623,3
366,4624,3
366,4625,5
366,4626,4
366,4629,6
366,4630,4
366,4631,3
366,4633,4
366,4634,3
366,4635,6
366,4636,3
366,4638,2
366,4639,4
366,4640,4
366,4641,4
366,4642,5
366,4643,2
366,4644,5
366,4646,4
366,4647,3
366,4649,3
366,4651,4
366,4652,3
366,4653,4
366,4698,4
366,4756,2
366,4758,3
366,4759,6
366,4760,3
366,4761,5
366,4762,2
366,4763,6
366,4764,5
366,4765,7
366,4766,6
366,4767,2
366,4768,2
366,4769,3
366,4770,4
366,4771,3
366,4772,4
366,4774,8
366,4775,1
366,4776,6
366,4777,3
366,4778,3
366,4779,3
366,4780,4
366,4781,2
366,4782,3
366,4783,5
366,4784,3
366,4785,3
366,4786,1
366,4787,6
366,4788,4
366,4789,3
366,4790,2
366,4791,2
366,4792,5
366,4793,2
366,4794,3
366,4795,2
366,4796,6
366,4797,2
366,4798,2
366,4799,3
366,4800,2
366,4801,6
366,4802,2
366,4803,4
366,4804,3
366,4805,2
366,4806,3
366,4807,1
366,4808,5
366,4809,3
366,4810,4
366,4811,1
366,4812,4
366,4813,6
366,4814,3
366,4815,1
366,4816,2
366,4817,3
366,4818,3
366,4819,7
366,4820,8
366,4821,1
366,4822,3
366,4823,4
366,4824,2
366,4826,2
366,4827,1
366,4828,7
366,4829,3
366,4830,4
366,4831,5
366,4832,5
366,4833,1
366,4928,12
366,4965,4
366,5078,1
367,1040,9
367,1043,393
367,2620,1701
368,184,3
368,185,1
368,187,3
368,369,12
368,477,10
368,478,6
368,480,4
368,482,1
368,505,1
368,631,6
368,633,5
368,644,5
368,762,2
368,879,9
368,1113,2
368,1176,1
368,1184,1
368,1221,1
368,1476,5
368,1770,1
368,1844,1
368,1966,1
368,1969,1
368,2155,7
368,2176,1
368,2234,7
368,2374,1
368,2420,1
368,2499,3
368,2587,1
368,2723,1
368,3002,1
368,3064,4
368,3065,1
368,3103,1
368,3108,1
368,3440,1
368,3459,7
368,3488,4
368,3527,1
368,3533,1
368,3567,1
368,3894,4
368,4025,1
368,4042,1
368,4044,1
368,4172,7
368,4223,12
368,4295,1
368,4970,1
368,4978,1
368,5041,2
368,5066,1
369,480,1
369,665,1
369,1701,1
369,1713,1
369,1720,1
369,1977,1
369,1985,1
369,1994,1
369,2143,1
369,2175,1
369,2216,1
369,2308,1
369,2511,1
369,2725,2
369,2742,1873
369,3063,1
369,3065,1
369,3147,2
369,3200,1
369,3211,2
369,3216,1
369,3347,1
369,3417,1
369,3419,2
369,4118,1
369,4122,1
369,4433,1
370,2314,107
370,3278,17
370,5015,2001
371,414,2962
371,789,1
371,2990,1
372,2825,68
372,3023,5
372,3024,7
373,3023,5
373,3024,4
374,2881,1
374,4388,2744
375,400,1
375,422,1
375,589,1
375,804,1
375,1162,1
375,1288,1
375,1299,1
375,2267,1
375,3279,2
375,3787,1
376,1326,404
376,3477,10
377,371,1
377,543,1
377,796,1
377,1066,1
377,1137,38
377,2069,1
377,2158,1
377,2278,1
377,2358,1
377,2381,1
377,3595,1
377,3743,547
377,4154,1
377,4680,1
378,4937,2371
379,380,790
379,1312,40
379,1382,9
380,379,81
380,1382,1804
381,548,2
381,1190,1
381,2120,3
381,2341,2
381,2502,2412
381,3015,2
381,3748,1
381,3751,1
381,4931,1
381,4937,1
382,385,15
382,1056,636
382,3863,691
382,4569,922
383,388,754
383,389,855
383,3749,1
383,3760,1
383,4949,803
384,1297,3
384,1328,602
384,5107,29
385,382,18
385,1056,150
385,3863,142
385,4568,21
385,4569,44
385,4646,18
386,2370,57
386,3255,761
386,3747,452
387,579,1
387,775,1
387,1054,1
387,1073,1
387,1293,1
387,2024,1
387,2268,1
387,2380,2
387,2381,1
387,3498,2
387,3568,10
387,4152,1
387,4158,1
387,4195,1
387,4389,1
387,4673,1
387,5033,1
388,383,1184
388,389,438
388,4949,440
389,383,1157
389,388,468
389,4949,752
390,394,765
390,3595,86
391,422,1
391,1284,1
391,1293,1
391,1348,1
391,1358,1
391,1390,1
391,1403,1
391,2251,1
391,2278,1
391,2358,1
391,2450,1
391,2516,1
391,2916,1
391,3480,1
391,3711,1
391,4218,1
391,4839,1
392,579,1
392,1422,3
392,1850,1
392,2001,1
392,2421,2
392,2924,1
392,3169,2
392,3170,2
392,3175,3
392,3176,1
392,3181,2
392,3182,1
392,3183,4
392,3184,5
392,3185,6
392,3186,2
392,3187,1
392,3190,1
392,3191,1
392,3192,2
392,3193,3
392,3194,3
392,3196,5
392,3197,2
392,3199,3
392,3200,3
392,3202,3
392,3203,4
392,3204,7
392,3205,2
392,3206,1
392,3207,3
392,3208,3
392,3209,2
392,3210,3
392,3211,2
392,3212,5
392,3213,3
392,3215,1
392,3216,4
392,3218,5
392,3219,1
392,3220,1
392,3221,1
392,3222,3
392,3223,2
392,3224,2
392,3225,5
392,3226,5
392,3227,3
392,3228,5
392,3229,6
392,3230,3
392,3231,4
392,3233,3
392,3235,3
392,3236,5
392,3237,2
392,3238,3
392,3241,1
392,3243,2
392,3244,1
392,3245,2
392,3246,1
392,3250,3
392,3252,2
392,3253,4
392,3260,2
392,3261,3
392,3262,1
392,3263,1
392,3264,4
392,3266,4
392,3267,3
392,3268,2
392,3290,4
392,3292,4
392,3293,1
392,3295,1
392,3296,1
392,3298,2
392,3314,1
392,3315,1
392,3316,1
392,3318,2
392,3320,3
392,3321,3
392,3322,4
392,3325,4
392,3326,1
392,3328,1
392,3329,1
392,3330,1
392,3331,2
392,3332,2
392,3333,1
392,3334,2
392,3335,2
392,3336,2
392,3337,1
392,3339,3
392,3340,1
392,3341,4
392,3343,1
392,3345,5
392,3346,4
392,3347,1
392,3348,1
392,3349,5
392,3365,1
392,3370,3
392,3375,3
392,3376,1
392,3377,3
392,3378,3
392,3379,5
392,3385,3
392,3386,4
392,3387,1
392,3389,3
392,3390,2
392,3391,3
392,3392,3
392,3393,1
392,3394,1
392,3395,6
392,3397,6
392,3398,1
392,3399,6
392,3401,4
392,3402,3
392,3403,2
392,3404,4
392,3405,2
392,3406,1
392,3407,2
392,3408,1
392,3409,3
392,3410,2
392,3411,1
392,3416,1
392,3425,3
392,3427,1
392,3428,2
392,3429,3
392,3430,4
392,3432,3
392,3434,1
392,3439,2
392,3440,5
392,3939,1
392,4085,2
392,4627,1
392,4957,66
393,395,33
393,790,3
393,1053,1
393,1061,2
393,1063,1
393,1064,1
393,1066,1
393,1359,1
393,2689,51
393,2712,1
393,2843,1
393,2885,1
393,3030,2
393,3577,113
393,4163,2302
394,388,1
394,390,281
394,529,1
394,572,8
394,598,1
394,608,1
394,779,16
394,933,16
394,1023,1
394,1155,1
394,1229,1
394,1241,11
394,1261,2
394,1274,1
394,1300,1
394,1407,1
394,1498,16
394,1675,1
394,2199,1
394,2668,3
394,2759,2
394,2840,16
394,3345,1
394,3348,1
394,3487,1
394,3494,1
394,3595,1
394,3825,15
394,3835,1
394,3897,18
394,3919,1
394,4053,13
394,4054,16
394,4055,14
394,4056,14
394,4057,14
394,4058,13
394,4059,26
394,4060,20
394,4061,20
394,4062,26
394,4063,19
394,4064,13
394,4065,20
394,4066,15
394,4067,17
394,4068,12
394,4069,21
394,4070,8
394,4071,15
394,4072,17
394,4074,12
394,4075,14
394,4078,12
394,4080,20
394,4081,16
394,4082,11
394,4083,26
394,4084,21
394,4086,7
394,4087,13
394,4088,16
394,4089,15
394,4090,18
394,4091,19
394,4092,22
394,4093,12
394,4094,11
394,4095,20
394,4096,14
394,4097,21
394,4099,12
394,4104,14
394,4106,1
394,4107,17
394,4108,14
394,4109,18
394,4112,15
394,4281,21
394,4663,1
395,393,16
395,3577,3164
395,4163,24
396,397,276
396,398,348
397,396,290
397,552,2
397,1496,1
397,2703,3
397,3061,1
397,4243,1
397,4952,10
398,59,2
398,69,1
398,83,3
398,102,1
398,106,4
398,367,1
398,379,2
398,380,2
398,381,1
398,382,1
398,396,482
398,397,11
398,404,3
398,407,1
398,420,1
398,423,2
398,553,1
398,560,3
398,597,1
398,604,1
398,774,2
398,1054,1
398,1055,2
398,1057,6
398,1067,1
398,1131,4
398,1132,2
398,1134,3
398,1138,4
398,1291,2
398,1294,1
398,1295,1
398,1301,11
398,1304,3
398,1307,1
398,1312,2
398,1314,1
398,1316,1
398,1321,4
398,1329,4
398,1331,4
398,1334,4
398,1337,5
398,1338,3
398,1345,1
398,1355,1
398,1369,2
398,1374,1
398,1375,6
398,1377,5
398,1385,3
398,2070,8
398,2153,1
398,2158,1
398,2161,6
398,2255,2
398,2349,1
398,2357,1
398,2381,2
398,2458,2
398,2572,1
398,2650,1
398,2745,2
398,2746,1
398,2748,1
398,2753,1
398,2756,1
398,2757,3
398,2788,1
398,2827,1
398,2832,2
398,2857,2
398,2905,1
398,2991,1
398,3031,1
398,3176,4
398,3179,1
398,3186,4
398,3187,1
398,3235,3
398,3245,1
398,3251,1
398,3261,4
398,3317,2
398,3322,1
398,3325,3
398,3326,4
398,3370,3
398,3454,9
398,3569,1
398,3587,1
398,3721,1
398,3746,4
398,3761,1
398,3762,3
398,3786,8
398,3788,7
398,3862,1
398,3864,1
398,3915,1
398,3968,1
398,3999,2
398,4050,1
398,4113,2
398,4163,1
398,4169,1
398,4217,5
398,4365,2
398,4389,1
398,4465,1
398,4514,5
398,4548,2
398,4731,1
398,4850,3
398,4854,1
398,4945,1
398,4946,1
398,4952,22
398,4979,4
398,5000,1
398,5007,5
398,5046,1
399,401,74
399,402,729
399,3569,1776
400,69,1
400,383,1
400,422,1
400,627,1
400,1162,1
400,1364,1
400,1381,1
400,1384,1
400,1822,1
400,2446,1
400,3258,1
400,3279,1
400,3358,1
400,3386,2
400,3479,1
400,3788,1
400,4326,1961
400,4440,1
400,5007,1
400,5046,1
401,399,246
401,402,1531
401,3259,44
401,3569,723
402,96,1
402,399,263
402,401,227
402,405,1
402,3259,11
402,3569,1702
403,406,4
403,1163,358
403,2577,2
403,2611,1
404,403,1
404,1163,17
404,3587,1106
405,361,2
405,407,1
405,417,1
405,565,2
405,1061,1
405,1295,1
405,1369,1
405,1376,2
405,2380,1
405,2788,1
405,3569,1
405,3967,1
405,4159,2
405,4909,5
405,5057,1
406,2611,1596
406,2767,1
406,4726,1
406,4731,1057
406,4899,1
407,565,1
407,805,1
407,1285,1
407,1362,2
407,2069,1
407,2268,2
407,2712,1
407,3587,38
407,3911,1
407,4156,1
407,4159,1
407,4161,1
407,4748,1
407,5057,1
408,389,1
408,554,21
408,566,1
408,1059,18
408,1159,1
408,1299,1
408,1342,1
408,1345,16
408,1928,1
408,2225,1
408,2688,1
408,3117,1
408,3269,2
408,3753,1
408,3756,1
408,3759,2
408,3914,11
408,3916,9
408,3917,18
408,3918,12
408,3919,4
408,3921,10
408,3922,5
408,3923,6
408,3924,20
408,3925,4
408,3927,5
408,3928,5
408,3929,9
408,3930,9
408,3931,10
408,3932,2
408,3933,11
408,3934,10
408,3935,15
408,3936,9
408,3937,5
408,3938,7
408,3940,8
408,3941,13
408,3942,8
408,3944,10
408,3945,6
408,4063,1
408,4895,1751
408,4897,11
408,4998,20
409,1301,21
409,2024,370
409,3568,155
410,805,1
410,1072,2
410,1358,1
410,1360,1
410,2069,1
410,2712,1
410,2841,2
410,3911,2
410,4156,1
410,4161,1
410,4388,1
411,1062,2044
411,2062,36
411,4890,118
412,403,1
412,420,1
412,640,1
412,780,1
412,2161,1
412,3173,1
412,3785,1
412,3866,2498
412,3924,1
412,3945,1
412,4589,1
412,4592,1
413,544,1
413,573,2
413,740,1
413,877,1
413,1342,1
413,1370,1
413,1609,1
413,2370,3
413,2488,1
413,3920,1
413,4282,1
413,4964,1
413,5107,1
414,371,3010
415,3480,1
416,58,1
416,64,1
416,65,2
416,67,1
416,91,1
416,105,6
416,107,1
416,371,1
416,387,1
416,388,3
416,391,7
416,417,2
416,548,1
416,554,1
416,596,4
416,626,1
416,774,1
416,787,3
416,789,1
416,790,1
416,796,1
416,797,3
416,798,2
416,800,1
416,801,1
416,802,1
416,1044,3
416,1047,1
416,1054,4
416,1058,2
416,1066,1
416,1070,2
416,1071,1
416,1072,6
416,1140,1
416,1159,1
416,1291,1
416,1293,1
416,1295,1
416,1299,1
416,1321,1
416,1336,2
416,1348,5
416,1350,2
416,1353,1
416,1366,4
416,1377,1
416,1403,4
416,1408,3
416,1416,1
416,1493,1
416,2071,1
416,2072,1
416,2122,1
416,2146,5
416,2158,2
416,2251,2
416,2268,7
416,2339,3
416,2358,1
416,2516,1
416,2520,1
416,2522,1
416,2604,1
416,2650,1
416,2653,1
416,2745,1
416,2788,2
416,2825,2
416,2827,7
416,2857,1
416,2916,2
416,2948,2
416,3246,2
416,3336,1
416,3454,1
416,3478,3
416,3479,4
416,3480,1
416,3577,1
416,3595,1
416,3628,3
416,3711,1
416,3720,3
416,3747,1
416,3784,1
416,3861,1
416,3863,1
416,3864,1
416,3911,1
416,3936,1
416,3968,1
416,4151,2
416,4152,2
416,4160,2
416,4161,2
416,4195,6
416,4217,1
416,4218,2
416,4359,5
416,4389,3
416,4397,2
416,4462,2
416,4466,1
416,4544,2
416,4555,4
416,4581,2
416,4666,1
416,4680,1
416,4681,4
416,4839,4
416,4850,3
416,4896,2
416,4907,1
416,4981,5
416,5116,4
417,64,1
417,67,1
417,391,1
417,416,1
417,1053,1
417,1285,1
417,1293,1
417,1368,1
417,1416,1
417,2072,1
417,2251,1
417,2611,1
417,2745,2
417,2825,1
417,2841,1
417,2916,1
417,3188,1
417,3480,1
417,3868,1
417,4153,1
417,4544,1
417,4908,1
417,4910,1
417,4981,1
418,3270,9
418,4929,1891
419,4505,1
420,84,1
420,90,2
420,100,1
420,391,1
420,398,1
420,403,1
420,412,1
420,423,1
420,546,1
420,640,2
420,740,1
420,741,2
420,774,1
420,782,1
420,788,4
420,800,2
420,1052,47
420,1057,1
420,1131,2
420,1134,3
420,1138,2
420,1307,2
420,1312,3
420,1321,1
420,1329,2
420,1343,1
420,1367,1
420,1382,2
420,2161,2
420,2653,2
420,3176,2
420,3187,2
420,3251,1
420,3317,2
420,3322,1
420,3325,1
420,3326,2
420,3370,1
420,3454,1
420,3569,1
420,3747,1
420,3765,4
420,3865,1
420,4215,1
420,4948,1
420,4979,1
420,4999,1
421,1073,5
421,4944,14
422,67,1
422,2682,3139
423,4640,45
424,425,2
424,646,4
424,704,2
424,706,37
424,708,27
424,709,24
424,711,4
424,712,4
424,713,2
424,828,3
424,829,1
424,951,4
424,1077,1
424,1081,2
424,2282,7
424,2371,1
424,2401,2
424,2518,4
424,2558,9
424,2565,3
424,2644,7
424,2645,5
424,2751,7
424,2829,3
424,2903,1
424,2951,2
424,3075,5
424,3169,29
424,3170,20
424,3464,2
424,3481,6
424,3559,3
424,3560,2
424,3636,1
424,3667,2
424,3668,2
424,3672,3
424,3674,1
424,3725,6
424,3726,5
424,3870,4
424,3871,1
424,4136,4
424,4139,1
424,4177,2
424,4178,2
424,4183,1
424,4320,6
424,4372,5
424,4478,3
424,4556,7
424,4891,1
424,4954,28
424,4987,31
425,424,11
425,646,2
425,701,14
425,712,15
425,713,12
425,1077,2
425,2282,22
425,2371,5
425,2558,8
425,2565,14
425,2644,14
425,3075,6
425,3481,12
425,3559,4
425,3560,5
425,3686,19
425,3870,11
425,3871,6
425,4320,7
425,4556,13
425,4891,7
426,759,2
426,1219,2
426,3382,1
426,3464,1
426,4582,1465
427,4723,310
428,158,1
428,159,1
428,162,3
428,163,3
428,216,1
428,429,7
428,430,5
428,512,2
428,762,1
428,763,3
428,769,1
428,840,4
428,851,7
428,854,7
428,886,2
428,1080,7
428,1215,1
428,1220,3
428,1630,5
428,1635,2
428,1636,2
428,1637,5
428,1884,1
428,1887,4
428,2208,1
428,2257,4
428,2294,5
428,2360,2
428,2404,2
428,2407,3
428,2573,3
428,2661,5
428,2783,3
428,2808,2
428,2867,5
428,2868,4
428,2884,1
428,2907,2
428,2923,3
428,3122,2
428,3624,2
428,3643,1
428,3650,1
428,3653,1
428,3654,1
428,3766,5
428,4036,1
428,4038,5
428,4203,1
428,4275,4
428,4276,1
428,4390,3
428,4448,6
428,4881,7
428,4961,2
428,5091,3
429,428,6
430,158,6
430,159,4
430,161,1
430,162,6
430,163,3
430,216,6
430,428,5
430,512,1
430,762,2
430,763,3
430,840,4
430,851,2
430,854,3
430,886,2
430,1079,1
430,1080,6
430,1215,6
430,1220,2
430,1630,2
430,1635,1
430,1636,3
430,1637,2
430,1884,4
430,1887,1
430,2208,6
430,2294,2
430,2360,1
430,2404,2
430,2573,3
430,2783,4
430,2808,1
430,2867,13
430,2868,1
430,2884,6
430,2907,1
430,2923,5
430,3122,5
430,3624,6
430,3645,1
430,3651,1
430,3766,1
430,4036,3
430,4038,5
430,4203,4
430,4205,1
430,4276,1
430,4390,2
430,4444,1
430,4448,3
430,4530,3
430,4881,5
430,5091,1
431,429,8
431,621,1
431,705,4
431,951,4
431,1079,8
431,1083,9
431,1427,2
431,2074,7
431,2612,1
431,2685,1
431,2792,1
431,3482,14
431,3616,8
431,3641,4
431,3643,2
431,3646,4
431,3647,5
431,3649,2
431,3652,1
431,3653,5
431,3654,1
431,3655,3
431,3656,5
431,3666,4
431,3669,4
431,3670,3
431,3708,6
431,3727,4
431,3729,2
431,3767,4
431,3768,5
431,3769,5
431,3770,2
431,3771,4
431,3772,8
431,3777,2
431,4182,1
431,4184,4
431,4205,1
431,4227,3
431,4276,5
431,4277,6
431,5061,9
431,5074,1
431,5077,1
432,834,1
432,885,1
432,1082,1
432,1083,1
432,1454,1
432,2388,1
432,3687,1
432,3912,1
432,4739,1
433,3482,10
433,3872,3080
434,139,4
434,140,2
434,297,4
434,645,1
434,647,2
434,648,3
434,698,3
434,829,1
434,830,3
434,831,3
434,832,1
434,883,5
434,946,2
434,947,2
434,952,3
434,1084,2
434,1085,2
434,1221,1
434,1399,5
434,1421,3
434,1423,1
434,1424,1
434,1425,4
434,1426,3
434,1430,3
434,1628,2
434,1629,4
434,1633,1
434,1634,3
434,1883,2
434,2050,8
434,2112,6
434,2133,8
434,2385,2
434,2447,4
434,2459,8
434,2614,1
434,2803,6
434,2818,4
434,2851,2
434,2933,1
434,2934,7
434,2972,5
434,3048,4
434,3059,2
434,3376,1
434,3578,4
434,3605,6
434,4037,5
434,4179,3
434,4180,4
434,4211,1
434,4231,5
434,4317,1
434,4318,5
434,4319,1
434,4491,3
434,4749,3
434,4867,1
434,4882,1
434,4955,3
434,4982,4
434,5031,5
434,5059,3
434,5079,2
435,2447,783
436,301,4
436,595,1
436,672,6
436,725,2
436,949,6
436,950,6
436,1087,248
436,1090,2
436,1094,1
436,1444,5
436,1450,3
436,1452,1
436,2006,9
436,2058,3
436,2090,2
436,2124,4
436,2210,3
436,2253,4
436,2372,7
436,2373,1
436,2389,7
436,2438,2
436,2627,1
436,2763,1
436,2793,6
436,2889,4
436,2983,4
436,3079,2
436,3483,3
436,3570,1
436,3635,1
436,3719,1
436,3972,3
436,3973,7
436,3978,5
436,3981,3
436,4232,1
436,4337,4
436,4506,1
436,4519,3
436,4688,5
436,4689,1
436,4699,3
437,133,1
437,453,1
437,869,1
437,1020,1
437,1442,2
437,1759,1
437,1766,2
437,2098,1
437,3286,1
437,3693,1
437,4044,1
438,439,1
438,607,1
438,665,2
438,671,1
438,673,14
438,676,19
438,680,2
438,681,2
438,685,2
438,688,12
438,690,8
438,725,1
438,948,7
438,1042,1
438,1090,1
438,1091,14
438,1253,1
438,1442,15
438,1444,15
438,1445,2
438,1447,2
438,1449,1
438,1452,20
438,1765,1
438,2026,16
438,2111,1
438,2157,3
438,2240,14
438,2270,1
438,2373,2
438,2389,5
438,2429,1
438,2622,7
438,2636,1
438,2763,13
438,2795,1
438,2876,1
438,2880,1
438,2882,1
438,2968,1
438,2983,3
438,3382,9
438,3570,9
438,3798,1
438,3801,2
438,3972,4
438,3973,1
438,3974,16
438,3976,10
438,3980,13
438,3983,2
438,4048,1
438,4327,1
438,4337,1
438,4665,1
438,4688,1
438,4842,1
438,4858,1
438,5018,1
438,5072,4
439,725,1
439,949,1
439,1968,1
439,4189,1
439,4327,3017
440,610,1
440,772,2
440,2027,680
440,2104,15
440,2105,7
440,2215,1
440,2420,1
440,2576,1
440,2594,1
440,3849,1
440,4033,1
440,4417,1
441,302,4
441,595,1
441,681,1
441,686,1
441,836,3
441,1093,1
441,1442,1
441,1449,2
441,1770,2
441,1939,10
441,2006,1
441,2090,1
441,2224,3
441,3195,1
441,3645,2
441,3718,6
441,3719,1
441,3976,1
441,3979,3
441,4120,1
441,4253,1
441,4874,1
441,4978,2
442,1090,3
442,1091,2
443,340,22
443,342,20
443,346,22
443,354,22
443,357,1
443,542,24
443,976,1
443,985,27
443,987,21
443,991,17
443,993,25
443,994,14
443,996,21
443,997,13
443,998,19
443,1005,17
443,1006,25
443,1011,28
443,1096,20
443,1100,19
443,1264,20
443,1266,22
443,1269,14
443,1277,15
443,1640,24
443,1690,26
443,1852,36
443,1895,26
443,2060,14
443,2719,30
443,3008,25
443,3056,24
443,3099,20
443,3207,1
443,3595,1
443,3851,25
443,3854,1
443,4146,1
443,4293,1
443,4972,21
444,71,1
444,72,1
444,73,2
444,363,1
444,445,1
444,986,1
444,988,1
444,1572,1
444,1841,1
444,1947,2
444,2529,1
444,2609,1
444,2676,1
444,2944,1
444,3514,1
444,3608,1
444,4267,1
444,4457,1
444,4702,1
445,311,1
445,821,1
445,986,1
445,1583,1
445,1596,1
445,1734,1
445,1827,1
445,2180,1
445,2297,1
445,2441,1
445,2875,1
445,3857,1
445,3877,1
445,4307,55
445,5053,1
446,28,3
446,42,12
446,85,10
446,123,1
446,131,8
446,142,3
446,169,3
446,366,2
446,516,3
446,558,2
446,564,2
446,574,1
446,639,1
446,666,2
446,674,2
446,677,8
446,683,4
446,703,1
446,710,5
446,771,6
446,778,4
446,780,6
446,1001,2
446,1061,1
446,1075,4
446,1187,4
446,1425,1
446,1525,1
446,1584,4
446,1616,1
446,1701,1
446,1762,1
446,1786,2
446,1787,2
446,1830,3
446,1839,4
446,1894,2
446,1965,4
446,1987,1
446,2052,3
446,2053,2
446,2306,3
446,2312,5
446,2321,3
446,2323,1
446,2333,3
446,2335,4
446,2346,4
446,2641,4
446,2680,4
446,2772,3
446,3093,3
446,3161,1
446,3452,6
446,3453,4
446,3622,1
446,3706,4
446,3883,1
446,3893,3
446,3969,1
446,4043,4
446,4311,1
446,4377,2
446,4497,1
446,4503,3
446,4549,1
446,4564,1
446,4589,3
446,4590,4
446,4591,5
446,4592,3
446,4593,5
446,4594,3
446,4595,5
446,4596,1
446,4597,5
446,4598,1
446,4599,3
446,4600,2
446,4601,4
446,4602,1
446,4603,3
446,4604,4
446,4606,3
446,4607,4
446,4609,8
446,4611,1
446,4612,5
446,4613,1
446,4614,3
446,4615,2
446,4616,5
446,4617,3
446,4621,5
446,4622,2
446,4624,5
446,4625,3
446,4626,1
446,4629,3
446,4630,1
446,4631,4
446,4633,2
446,4634,3
446,4635,2
446,4636,7
446,4638,4
446,4639,3
446,4640,3
446,4641,3
446,4642,6
446,4643,5
446,4644,1
446,4645,3
446,4646,4
446,4649,4
446,4651,1
446,4652,2
446,4653,1
446,4698,3
446,4756,3
446,4757,3
446,4758,5
446,4759,1
446,4760,3
446,4761,3
446,4762,5
446,4763,2
446,4764,2
446,4765,2
446,4766,2
446,4767,1
446,4768,2
446,4769,1
446,4770,7
446,4771,4
446,4772,2
446,4773,1
446,4774,4
446,4775,2
446,4776,3
446,4777,1
446,4778,2
446,4779,7
446,4780,6
446,4781,1
446,4782,4
446,4783,2
446,4784,1
446,4785,2
446,4786,1
446,4787,8
446,4788,4
446,4790,3
446,4791,2
446,4792,1
446,4793,5
446,4794,3
446,4795,2
446,4796,5
446,4797,6
446,4798,3
446,4799,1
446,4800,1
446,4801,2
446,4802,2
446,4803,5
446,4804,7
446,4805,1
446,4806,3
446,4807,2
446,4808,2
446,4809,3
446,4810,1
446,4811,4
446,4812,2
446,4813,5
446,4814,6
446,4815,4
446,4816,6
446,4817,6
446,4818,1
446,4819,7
446,4820,1
446,4821,5
446,4822,4
446,4823,2
446,4824,3
446,4825,6
446,4826,1
446,4827,5
446,4828,5
446,4829,6
446,4830,1
446,4831,3
446,4832,2
446,4833,4
446,4928,13
446,4965,4
447,3272,13
448,3273,6
449,371,1
449,485,2
449,719,1
449,756,48
449,757,48
449,758,54
449,759,44
449,760,66
449,761,38
449,764,56
449,917,50
449,1116,1
449,1128,1
449,1272,60
449,1372,1
449,1475,51
449,1713,43
449,1714,43
449,1717,31
449,2232,665
449,2234,1
449,2291,1
449,2316,1
449,3318,1
449,3657,1
449,4245,1
449,4473,1
449,4626,1
449,4647,1
450,290,1
450,692,1
450,1378,2
450,2233,74
451,145,2
451,370,1
451,455,1
451,456,2
451,458,1
451,517,1
451,532,1
451,643,3
451,839,4
451,845,2
451,847,2
451,850,1
451,1097,2
451,1103,2
451,1107,2
451,1108,2
451,1178,1
451,1481,1
451,1996,1
451,2007,3
451,2029,1
451,2162,2
451,2182,1
451,2378,1
451,2722,3
451,2804,1
451,2850,1
451,2908,1
451,3139,1
451,3458,1
451,3491,1
451,3581,1
451,3874,2
451,3895,1
451,4229,1
451,4430,1059
451,4843,2
451,5025,4
451,5103,1
452,1102,272
452,1107,1
452,1148,1
452,1265,2
452,2029,1
452,2186,2
452,2235,1
452,2317,1
452,2566,1
452,2969,1
452,3469,1
452,4550,1
452,4587,1
453,154,1
453,624,1
453,869,1
453,1020,1
453,1374,1
453,2098,1
453,2297,2
453,2546,1
453,2656,1
453,3286,2
453,3459,1
453,3571,1
453,3716,1
453,3762,1
453,4044,2
453,4149,1
453,4548,1
453,4627,1
454,190,1
454,1109,2
454,1164,1
454,1170,1
454,1209,1
454,1829,2
454,2277,2
454,3487,1
454,3540,1
454,3738,1
454,3899,1
454,4385,1
454,4460,1
454,4550,1
454,5043,1
454,5080,1
455,3536,1207
455,3562,2121
456,448,1
456,536,1
456,643,1
456,1106,39
456,1209,2
456,1258,1
456,1260,1
456,1405,1
456,1484,1
456,2128,1
456,2378,1
456,2451,1
456,2660,3
456,2850,2
456,3128,1
456,3545,1
456,3902,1
456,4228,1
456,4736,1
457,1109,1466
457,2955,2
458,1107,1
458,1108,1
458,1696,1
458,2182,1
458,2276,1
458,3874,2
459,142,2
459,519,2
459,666,1
459,810,4
459,1177,1
459,1263,1
459,1550,1
459,1567,5
459,1582,3
459,1762,3
459,1824,1
459,1965,2
459,2037,1
459,2053,1
459,2306,2
459,2335,1
459,2566,2875
459,2633,1
459,2647,2
459,2649,1
459,2680,2
459,2741,2
459,2986,1
459,2997,2
459,3873,1
459,4025,1
459,4043,1
459,4199,4
459,4239,1
459,4413,1
459,4549,3
459,4615,2
459,4633,2
459,4834,1
459,4928,1
460,461,2925
461,460,2866
461,2832,1
462,501,1
462,618,1
462,1108,1
462,1112,1
462,1197,1
462,1405,1
462,2007,1
462,2186,1
462,2750,157
462,3068,1
462,3458,191
462,3689,1
462,4587,1
462,5103,1
463,1114,5
464,3596,90
465,75,1
465,76,2
465,126,2
465,882,4
465,1119,7
465,1121,2
465,1122,1
465,1576,3
465,1580,1
465,1585,4
465,1827,3
465,1828,3
465,1840,4
465,1851,3
465,1858,3
465,1890,4
465,1891,3
465,1958,2
465,2087,1
465,2397,1
465,2623,2
465,2834,5
465,2864,1
465,2865,6
465,3062,1
465,3095,2
465,3518,1
465,3596,2
465,3634,2
465,3877,1
465,4022,2
465,4023,1
465,4267,2
465,4271,5
465,4482,1
465,4670,4
465,4702,3
465,4914,4
466,467,828
467,357,1
467,466,1259
467,1008,1
467,1578,4
467,1596,1
467,1601,2
467,1688,4
467,1841,1
467,1848,1
467,1850,2
467,1947,1
467,2023,1
467,2207,3
467,2676,1
467,2684,2
467,3484,3
467,3485,1
467,3514,1
467,3517,1
467,3518,11
467,3561,2
467,4102,1
467,4267,2
467,4583,2
467,4714,2
467,4872,2
468,4624,2
469,1125,2
469,1234,1
469,1986,1
469,2424,2
469,2908,2
469,3286,1
469,3660,1
469,3778,1
469,4138,4
469,4577,1
469,4694,1
470,629,1
470,691,1
470,3431,3
470,3455,1
470,3527,1
470,4116,2
470,4172,1
470,4439,1
471,302,2
471,362,1
471,756,1
471,879,1
471,1124,2
471,1128,2
471,1237,2
471,1243,1
471,2173,1
471,2548,1
471,3212,1
471,3584,4
471,4288,1
471,4523,2
471,4836,1
471,5015,3
472,153,1
472,459,2
472,482,1
472,723,2
472,825,1
472,1019,1
472,1026,1
472,1550,2
472,1567,1
472,1713,2
472,2860,1
472,3045,2
472,3118,1
472,4004,1
472,4172,1
473,456,1
473,521,1
473,1178,1
473,1209,1
473,1258,1
473,1484,1
473,2276,1
473,2953,2
473,4228,1
473,4843,1
474,532,2
474,1232,1
474,2424,1
474,2530,1
474,2664,1
474,2839,1
474,4433,1
475,476,13
475,611,1
475,663,1
475,848,1
475,1272,1
475,1835,2
475,2640,1
475,2761,1
475,3444,1
475,3446,1
475,3448,1
475,3528,1
475,3949,1
475,4020,2
475,4880,1
475,5114,1
476,475,2
477,136,2
477,183,2
477,369,2
477,478,2
477,480,1
477,631,1
477,633,1
477,694,1
477,725,1
477,857,5
477,1018,1
477,1024,3
477,1724,1
477,2234,1
477,2533,1
477,2742,1
477,3109,1442
477,3148,40
477,3513,1
477,3894,1
477,4100,1
477,4130,1
477,4172,1
477,4223,1
477,4413,1
477,4450,1
478,480,593
478,2499,668
478,3153,466
478,3154,498
479,3294,2233
480,478,589
480,2499,630
480,3153,495
480,3154,498
481,2028,8
481,2299,42
481,2315,6
482,152,4
482,167,6
482,302,3
482,334,2
482,335,3
482,336,1
482,358,1
482,368,1
482,472,11
482,523,1
482,539,1
482,662,2
482,689,2
482,757,1
482,761,1
482,861,6
482,975,2
482,1019,7
482,1026,10
482,1069,1
482,1142,14
482,1444,1
482,1476,1
482,1567,7
482,1631,1
482,1700,6
482,1712,8
482,1713,16
482,1716,1
482,1724,2
482,1727,2
482,1728,2
482,1825,2
482,1963,1
482,1969,2
482,1983,4
482,1993,1
482,2026,1
482,2088,2
482,2089,4
482,2212,4
482,2216,4
482,2239,1
482,2267,1
482,2272,5
482,2332,1
482,2408,5
482,2420,1
482,2468,2
482,2492,1
482,2501,1
482,2547,1
482,2595,1
482,2663,5
482,2685,1
482,2715,1
482,2845,1
482,2882,2
482,2886,1
482,2924,2
482,3002,4
482,3045,10
482,3103,2
482,3118,11
482,3195,1
482,3196,1
482,3297,4
482,3352,1
482,3397,1
482,3533,1
482,3589,1
482,3658,3
482,3692,4
482,3719,3
482,3742,1
482,3791,1
482,3863,1
482,3881,1
482,4023,10
482,4117,2
482,4127,6
482,4131,2
482,4189,2
482,4247,2
482,4420,4
482,4431,4
482,4714,3
482,4874,9
482,4970,5
482,5060,2
483,3410,10
483,3411,3
483,4046,6
484,3589,1
485,761,2525
485,1183,22
485,4848,17
486,3489,926
487,190,1
487,474,1
487,1232,1
487,1986,1
487,1996,1
487,2314,1
487,3004,1
487,3138,1
487,3488,1
487,3526,1
487,4138,1
488,176,1
488,179,1
488,330,2
488,726,2
488,814,1
488,977,2
488,1482,1
488,1676,1
488,1724,1
488,1835,1
488,1854,2
488,2059,1
488,2469,1
488,2714,2
488,2742,2
488,2993,1
488,3063,2
488,3193,1
488,3197,7
488,3217,1
488,3225,1
488,3400,4
488,3407,1
488,3409,2
488,3425,2
488,3429,2
488,3433,1
488,3435,3
488,3603,1
488,3799,2
488,3847,1
488,4133,3
488,4247,1
488,4270,1
488,4532,2
488,4690,1
489,2761,619
489,5054,10
490,91,1
490,1188,934
490,1193,2231
491,31,10
491,89,3
491,93,2
491,94,7
491,120,1
491,157,10
491,219,14
491,321,2
491,406,7
491,412,11
491,494,1
491,495,20
491,504,2
491,614,14
491,716,6
491,785,3
491,955,2
491,956,3
491,957,1
491,979,1
491,981,1
491,1057,5
491,1131,6
491,1134,9
491,1135,8
491,1169,4
491,1199,5
491,1252,3
491,1262,1
491,1263,16
491,1319,6
491,1340,12
491,1387,3
491,1389,1
491,1392,3
491,1393,1
491,1394,1
491,1407,6
491,1490,2
491,1683,4
491,1685,3
491,1686,2
491,1687,1
491,1692,1
491,1743,1
491,1857,6
491,1943,1
491,1976,4
491,2008,1
491,2135,1
491,2171,1
491,2184,3
491,2237,2
491,2256,6
491,2281,2
491,2317,1
491,2318,2
491,2426,3
491,2453,2
491,2454,1
491,2528,15
491,2619,3
491,2734,4
491,2767,10
491,2846,3
491,2847,2
491,2859,1
491,3011,1
491,3067,1
491,3074,1
491,3102,3
491,3116,11
491,3472,1
491,3494,3
491,3500,17
491,3506,1
491,3546,5
491,3572,4
491,3592,2
491,3710,6
491,3843,3
491,3845,3
491,3846,2
491,3902,16
491,3956,3
491,3960,1
491,3990,10
491,4110,7
491,4142,1
491,4143,3
491,4170,1
491,4199,1
491,4224,1
491,4225,2
491,4303,12
491,4426,4
491,4572,1
491,4656,9
491,4726,9
491,4737,2
491,4835,3
491,4841,1
491,4845,15
491,4899,10
491,5042,5
491,5104,11
492,431,2
492,438,1
492,497,1
492,1449,1
492,1479,2
492,1569,1
492,1681,4
492,1761,1
492,1765,1
492,2012,1
492,2240,1
492,2620,2
492,2636,1
492,3975,1
492,4048,1
493,2668,3298
494,318,1
494,501,1
494,628,2
494,955,1
494,958,1
494,962,1
494,982,2
494,1101,1
494,1108,1
494,1112,1
494,1185,2
494,1196,1
494,1202,2
494,1203,1
494,1204,1
494,1251,1
494,1252,3
494,1253,938
494,1259,1
494,1265,2
494,1392,1
494,1402,1
494,1405,3
494,1406,1
494,1417,1
494,1683,2
494,1685,1
494,2094,1
494,2111,1
494,2181,1
494,2247,1
494,2273,2
494,2275,1
494,2277,1
494,2280,1
494,2317,1
494,2566,1
494,2639,1
494,2893,1
494,2919,1
494,2962,3
494,2963,2
494,2969,1
494,3068,2
494,3074,1
494,3489,1
494,3496,3
494,3562,3
494,3689,1
494,3731,1
494,3738,1
494,3843,2
494,4142,1
494,4143,1
494,4171,2
494,4395,1
494,4411,1
494,4460,1
494,4509,1
494,4550,2
494,4553,1
494,4587,1
494,5081,3
495,22,1
495,219,14
495,453,1
495,491,22
495,614,9
495,868,2
495,1111,1
495,1263,21
495,1343,7
495,1374,8
495,1407,1
495,1490,4
495,1565,11
495,1995,3
495,2095,3
495,2191,4
495,2255,2
495,2305,1
495,2487,4
495,2528,17
495,2546,6
495,3010,2
495,3116,13
495,3494,4
495,3500,17
495,3513,3
495,3716,2
495,3737,4
495,3781,3
495,3999,1
495,4149,2
495,4200,1
495,4334,4
495,4423,1
495,4463,8
495,4483,3
495,4859,4
495,5041,1
495,5104,13
496,1265,17
496,5034,3135
497,983,4
497,2170,2
497,2179,2
497,3622,2
497,4884,2
498,1265,219
499,802,1
499,816,14
499,1074,1
499,1253,1
499,1317,2
499,1325,1
499,1407,1
499,1466,3
499,1490,1
499,1498,1
499,1909,2
499,2191,1
499,2978,1
499,3189,1
499,3240,1
499,3348,1
499,4095,1
499,4281,1
499,4336,1
500,1202,12
500,2273,932
501,1200,26
501,1392,1
501,1402,4
501,1829,1
501,2273,1
501,2962,1
501,2963,2
501,3068,1
501,3496,1
501,3689,1
501,3889,1
501,4142,1
501,4460,1
501,4520,1
501,4587,1
502,3497,1
503,1256,2897
504,545,499
504,551,239
504,3069,1
505,218,2
505,672,3
505,679,1
505,762,2
505,853,1
505,3072,1
505,3642,2
505,3650,1
506,1210,11
507,172,2
507,442,1
507,758,1
507,844,1
507,858,17
507,1208,13
507,1261,1
507,1477,1
507,1666,10
507,1669,3
507,1820,3
507,1935,5
507,1971,8
507,2308,2
507,2332,13
507,2482,10
507,2594,7
507,2625,13
507,2724,1
507,3095,1
507,3448,1
507,3801,10
507,4020,1
507,4039,17
507,4048,2
507,4101,2
507,4123,2
507,4124,1
507,4128,1
507,4129,4
507,4130,2
507,4288,2
507,4893,22
507,5041,8
508,509,1
508,767,1
508,768,1
508,855,1
508,1094,1
508,1206,3
508,1208,1
508,1212,2
508,1215,1
508,1217,1
508,1218,2
508,2600,1
508,2907,1
508,3483,1
508,3616,1
508,3891,1
508,4393,1
509,508,1
509,755,1
509,855,1
509,1094,1
509,1210,1
509,1214,1
509,2600,1
509,2907,1
509,3773,1
509,4393,2
509,5082,1
510,511,17
511,510,14
511,4874,82
512,162,1
512,763,1
512,840,2
512,1220,1
512,1630,2
512,1635,1
512,1637,1
512,2257,1
512,2294,1
512,2433,1
512,2923,1
512,3647,1
512,4038,1
512,4390,1
512,4448,1
513,1222,5
513,1223,77
514,1222,2831
515,207,1
515,536,1
515,1099,1
515,1223,1
515,1258,1
515,1842,1
515,2328,1
515,2807,1
515,2957,1
515,3001,1
515,3068,1
515,3542,1
515,3661,1
515,4202,1
515,4291,1
515,4391,1
515,4655,1
516,28,7
516,42,2
516,85,2
516,123,3
516,131,1
516,133,1
516,142,5
516,169,4
516,366,2
516,446,2
516,558,2
516,564,1
516,637,1
516,644,1
516,666,6
516,674,1
516,677,1
516,682,3
516,683,3
516,703,4
516,710,3
516,771,3
516,778,4
516,780,3
516,1001,2
516,1013,1
516,1075,6
516,1187,2
516,1342,1
516,1458,1
516,1584,4
516,1762,2
516,1786,2
516,1787,6
516,1830,2
516,1839,4
516,1894,4
516,1984,1
516,1987,4
516,1998,1
516,2052,5
516,2053,1
516,2274,424
516,2306,4
516,2311,1
516,2312,8
516,2321,2
516,2323,5
516,2333,3
516,2335,2
516,2457,1
516,2640,1
516,2641,2
516,2661,1
516,2680,5
516,2772,5
516,3093,4
516,3095,1
516,3371,1
516,3452,4
516,3480,1
516,3706,4
516,3893,4
516,4043,3
516,4377,3
516,4503,1
516,4508,1
516,4549,2
516,4564,3
516,4589,3
516,4590,6
516,4591,1
516,4592,5
516,4593,3
516,4594,1
516,4595,1
516,4596,3
516,4597,3
516,4598,4
516,4599,2
516,4600,3
516,4601,4
516,4602,3
516,4603,4
516,4604,4
516,4606,1
516,4607,6
516,4609,4
516,4611,1
516,4612,3
516,4614,2
516,4615,4
516,4616,1
516,4617,5
516,4619,2
516,4620,3
516,4621,2
516,4622,2
516,4623,4
516,4624,3
516,4629,2
516,4630,4
516,4631,4
516,4633,2
516,4634,4
516,4635,4
516,4636,5
516,4638,2
516,4639,2
516,4640,3
516,4641,1
516,4642,7
516,4643,6
516,4644,2
516,4645,4
516,4646,1
516,4649,5
516,4651,2
516,4652,5
516,4653,5
516,4698,4
516,4756,3
516,4757,2
516,4758,4
516,4759,6
516,4760,3
516,4761,2
516,4762,5
516,4763,5
516,4764,6
516,4765,3
516,4766,6
516,4767,2
516,4768,2
516,4769,1
516,4770,3
516,4771,2
516,4772,3
516,4773,6
516,4774,2
516,4776,3
516,4777,5
516,4778,3
516,4779,5
516,4780,6
516,4781,1
516,4783,4
516,4784,3
516,4785,3
516,4786,3
516,4787,1
516,4788,2
516,4789,2
516,4790,2
516,4791,2
516,4792,3
516,4793,4
516,4794,1
516,4796,3
516,4797,4
516,4798,1
516,4799,2
516,4800,6
516,4801,2
516,4802,9
516,4803,5
516,4804,9
516,4805,5
516,4806,4
516,4807,1
516,4808,3
516,4809,4
516,4810,2
516,4811,4
516,4812,2
516,4813,2
516,4814,2
516,4816,3
516,4817,2
516,4818,1
516,4819,3
516,4820,1
516,4821,4
516,4822,1
516,4824,2
516,4826,5
516,4827,4
516,4828,3
516,4829,5
516,4830,3
516,4831,4
516,4832,3
516,4833,1
516,4928,11
516,4943,1
516,4965,2
517,469,1
517,2182,1
517,2451,1
517,4357,30
518,183,1
518,469,2
518,474,1
518,478,2
518,517,2
518,524,1
518,811,1
518,816,1
518,867,2
518,1016,7
518,1025,6
518,1029,2
518,1032,1
518,1034,3
518,1124,1
518,1125,2
518,1130,1
518,1164,1
518,1169,1
518,1240,2
518,1245,1
518,1680,1
518,1763,2
518,1937,12
518,1940,6
518,1983,1
518,2174,3
518,2245,7
518,2646,4
518,3065,1
518,3121,1
518,3128,1
518,3134,3
518,3147,1
518,3158,1
518,3205,1
518,3213,1
518,3219,1
518,3223,1
518,3292,1
518,3307,1
518,3387,1
518,3558,1
518,3597,1
518,3742,1
518,3858,1
518,3892,1
518,3894,4
518,3895,2
518,4078,1
518,4085,2
518,4090,1
518,4091,1
518,4096,1
518,4097,1
518,4140,17
518,4229,1
518,4436,14
518,4441,3
518,4508,7
518,4632,3
518,4692,1
518,4834,13
518,4870,3
518,5015,2
519,1263,1
519,1400,1
519,1480,1
519,1896,1
519,1915,1
519,2037,2
519,2042,2
519,2490,1
519,4004,1
519,4098,2
519,4172,1
520,5097,343
521,1481,64
522,151,2
522,176,4
522,469,6
522,474,1
522,487,1
522,530,4
522,532,3
522,811,1
522,842,3
522,850,5
522,868,1
522,1038,3
522,1112,2
522,1124,3
522,1125,3
522,1164,1
522,1168,2
522,1172,3
522,1207,1
522,1231,5
522,1232,1
522,1249,1
522,1482,3
522,1566,1
522,1706,1
522,1826,2
522,1986,2
522,1996,5
522,2049,9
522,2054,3
522,2059,1
522,2288,6
522,2314,2
522,2348,1
522,2369,2
522,2424,1
522,2451,1
522,2530,1
522,2664,4
522,2920,4
522,2956,1
522,2959,1
522,3004,2
522,3082,4
522,3128,1
522,3387,2
522,3469,4
522,3488,1
522,3492,2
522,3581,1
522,3640,1
522,3660,1
522,3778,2
522,3847,1
522,3899,1
522,4138,1
522,4220,1
522,4229,3
522,4430,1
522,4532,8
522,4577,3
522,4672,2
522,4683,3
522,4690,4
522,4694,2
522,4856,1
522,5043,1
522,5103,1
523,524,28
523,1229,426
523,2029,141
523,4087,162
523,4089,359
524,523,34
524,1229,3
524,4089,6
525,4084,4
526,2548,18
526,3303,1
526,4079,60
526,4082,18
527,1150,1631
527,1161,955
527,3896,78
528,451,2
528,839,2
528,847,1
528,850,2
528,1097,1
528,1107,3
528,1228,1
528,2007,2
528,2182,1
528,2276,1
528,2606,1
528,2660,1
528,2722,1
528,2804,1
528,2850,1
528,3491,1
529,454,1
529,456,2
529,1099,1
529,1178,1
529,1223,1
529,2376,339
529,3897,71
529,4228,1
529,4736,1
530,141,2
530,151,3
530,454,2
530,458,1
530,473,2
530,515,3
530,522,2
530,529,3
530,532,1
530,536,1
530,841,2
530,842,8
530,850,1
530,1098,1
530,1099,2
530,1101,3
530,1103,1
530,1111,2
530,1112,2
530,1164,2
530,1170,2
530,1172,1
530,1178,2
530,1209,6
530,1223,3
530,1231,5
530,1257,3
530,1258,4
530,1260,5
530,1481,4
530,1482,2
530,1484,1
530,1564,2
530,1566,5
530,1826,4
530,2049,8
530,2206,1
530,2245,5
530,2256,1
530,2276,2
530,2288,7
530,2348,4
530,2408,1
530,2456,1
530,2762,3
530,2838,1
530,2850,2
530,2920,8
530,2922,1
530,2953,3
530,2956,4
530,3001,3
530,3082,7
530,3092,1
530,3128,1
530,3487,2
530,3495,2
530,3540,2
530,3545,1
530,3581,6
530,3663,2
530,3716,1
530,3802,1
530,3895,1
530,4138,1
530,4220,3
530,4228,4
530,4242,3
530,4430,1
530,4459,3
530,4515,1
530,4532,4
530,4683,8
530,4690,3
530,4695,1
530,4707,2
530,4736,3
530,4834,1
530,4843,1
530,4856,4
530,5080,5
531,1235,547
532,841,1
532,1038,3
532,1116,1
532,1125,1
532,1164,3
532,1172,1
532,1234,1
532,1258,1
532,2408,1
532,2664,1
532,3350,1
532,3802,1
532,4228,1
532,4515,1
532,4672,1
532,4843,1
533,1393,1
533,1835,1
533,1837,1
533,2393,2
533,2679,1
533,4834,1
534,1254,2
535,628,1
535,716,1
535,1203,1
535,1252,3
535,1397,1
535,1467,1
535,1489,1
535,2008,1
535,2494,2
535,3011,1
535,3031,1
535,3189,4
535,3299,2
535,3367,1
535,3458,9
535,3639,1
535,3689,1
535,3731,1
535,3862,1
535,3994,1
535,4335,3
535,4723,3
535,4834,2
535,5070,1
536,2276,543
537,1264,2496
537,1267,49
537,5088,1
538,540,3
538,1269,51
539,1270,52
539,4093,5
540,1269,160
541,54,2
541,355,28
541,1007,11
541,1278,13
541,1282,22
541,1507,1
541,1582,1
541,1779,23
541,1857,1
541,2137,1
541,2526,1
541,2886,3
541,2997,1
541,3085,14
541,3111,47
541,3297,32
541,3473,20
541,3740,1
541,3774,3
541,4239,3
541,4256,22
541,4328,18
541,4421,25
542,54,1
542,340,16
542,342,16
542,346,11
542,354,7
542,443,7
542,537,1
542,538,1
542,985,12
542,987,16
542,991,10
542,993,16
542,994,7
542,996,11
542,997,15
542,998,15
542,1005,13
542,1006,12
542,1011,8
542,1096,11
542,1100,16
542,1264,14
542,1266,16
542,1269,13
542,1277,18
542,1640,7
542,1690,19
542,1852,18
542,1895,12
542,2060,18
542,2141,1
542,2643,4
542,2719,11
542,3008,12
542,3056,13
542,3099,21
542,3851,12
542,4146,1963
542,4330,1
542,4733,1
542,4972,11
543,60,1
543,544,2930
543,560,1
543,596,1
543,602,1
543,1193,1
543,1283,2
543,1284,1
543,1322,1
543,1334,1
543,1366,1
543,2680,1
543,3266,2
543,3913,1
543,3929,1
543,3936,2
543,3940,1
543,4644,1
543,4999,1
544,543,3058
545,504,141
545,546,69
545,551,2411
545,584,69
545,3069,449
546,504,2
546,545,263
546,551,3
546,584,257
546,1066,1
546,1812,1
546,2349,1
546,2382,1
546,3069,3
546,3635,1
546,4211,1
546,4584,1
546,5020,1
547,1281,2867
548,550,184
548,2069,2201
549,60,1
549,96,1
549,386,1
549,405,1
549,490,1
549,1147,2
549,1193,1
549,1283,1
549,1322,4
549,2773,1
549,2789,1
549,4476,1
549,4999,2
549,5007,1
550,548,408
550,2069,974
551,504,63
551,545,2184
551,3069,791
552,39,1
552,397,1
552,782,1
552,2061,2
552,2234,1
552,2582,2686
552,3958,1
552,4513,1
553,3312,1418
554,408,16
554,546,1
554,1283,2
554,1345,18
554,1996,1
554,2688,1
554,2842,1
554,3057,1
554,3641,1
554,3758,1
554,3914,25
554,3916,15
554,3917,14
554,3918,11
554,3919,7
554,3921,14
554,3922,18
554,3923,13
554,3924,26
554,3925,13
554,3927,13
554,3928,11
554,3929,10
554,3930,15
554,3931,56
554,3932,9
554,3933,20
554,3934,21
554,3935,18
554,3936,12
554,3937,13
554,3938,17
554,3940,13
554,3941,17
554,3942,15
554,3944,10
554,3945,15
554,4281,1
554,4399,1230
554,4429,1
554,4457,1
554,4488,1
554,4897,23
554,4998,11
555,3314,16
556,3314,44
557,559,276
558,28,2
558,42,3
558,85,5
558,112,1
558,131,3
558,142,1
558,169,4
558,236,1
558,366,4
558,433,1
558,446,3
558,516,4
558,564,4
558,637,1
558,666,5
558,674,5
558,677,4
558,682,8
558,683,2
558,703,1
558,710,4
558,771,6
558,778,5
558,780,6
558,820,1
558,1001,4
558,1075,2
558,1187,3
558,1307,1
558,1584,3
558,1684,1
558,1736,1
558,1762,1
558,1786,4
558,1787,2
558,1830,2
558,1839,5
558,1894,3
558,1965,4
558,1987,1
558,2052,3
558,2053,3
558,2306,2
558,2312,6
558,2321,2
558,2323,2
558,2333,2
558,2335,2
558,2346,5
558,2641,4
558,2680,1
558,2765,1
558,2772,3
558,3093,1
558,3316,112
558,3327,1
558,3452,2
558,3453,2
558,3706,4
558,3717,1
558,3893,4
558,4043,2
558,4377,2
558,4503,2
558,4519,1
558,4549,6
558,4555,1
558,4564,4
558,4589,3
558,4590,4
558,4591,2
558,4592,3
558,4593,4
558,4594,7
558,4595,5
558,4596,7
558,4597,5
558,4598,2
558,4599,5
558,4600,2
558,4602,4
558,4603,3
558,4604,3
558,4606,5
558,4607,5
558,4609,3
558,4611,2
558,4612,3
558,4613,1
558,4614,5
558,4615,7
558,4616,1
558,4617,2
558,4620,2
558,4621,9
558,4622,4
558,4623,5
558,4624,1
558,4625,5
558,4626,4
558,4629,2
558,4630,2
558,4631,4
558,4633,3
558,4634,2
558,4635,4
558,4636,1
558,4638,1
558,4639,3
558,4640,1
558,4641,4
558,4642,1
558,4643,3
558,4644,4
558,4645,2
558,4646,2
558,4647,5
558,4649,2
558,4651,7
558,4652,5
558,4653,1
558,4698,3
558,4756,3
558,4757,1
558,4758,4
558,4759,7
558,4760,8
558,4761,9
558,4762,2
558,4763,3
558,4765,4
558,4766,2
558,4767,3
558,4768,5
558,4769,3
558,4770,2
558,4771,2
558,4772,5
558,4773,1
558,4774,5
558,4775,2
558,4776,4
558,4777,1
558,4778,3
558,4779,2
558,4780,3
558,4782,2
558,4783,1
558,4784,2
558,4785,1
558,4786,2
558,4787,2
558,4788,3
558,4789,6
558,4790,5
558,4791,1
558,4792,3
558,4793,7
558,4794,6
558,4796,4
558,4797,4
558,4798,6
558,4799,3
558,4800,2
558,4801,4
558,4802,1
558,4803,1
558,4805,2
558,4806,4
558,4807,2
558,4808,4
558,4809,3
558,4811,5
558,4812,1
558,4813,6
558,4815,5
558,4816,3
558,4818,2
558,4819,2
558,4820,1
558,4821,3
558,4822,4
558,4823,1
558,4824,5
558,4825,2
558,4826,4
558,4827,3
558,4828,2
558,4829,3
558,4830,2
558,4831,4
558,4832,2
558,4833,6
558,4928,11
558,4965,1
558,5089,1
559,220,1
559,557,751
559,742,1
559,1043,1
559,1769,1
559,1972,1
559,2302,1
559,2461,1
559,2500,1
559,2700,1
559,3583,1
559,3998,1
559,4864,1
559,5093,1
560,543,1
560,594,1
560,1292,12
560,1329,1
560,1385,2
560,2070,4
560,2569,2
560,2693,1
560,2948,1
560,2970,1
560,3076,1
560,3117,1
560,3761,2
560,3951,1
560,3999,2
560,4113,1
560,4548,1
560,4552,2
560,4910,1
560,4985,1
560,5033,1
561,412,1
561,1053,1
561,1287,1
561,1290,286
561,3575,1
561,3910,247
561,4148,253
562,1386,482
562,4150,11
562,4151,163
563,112,10
563,329,16
563,423,3
563,590,11
563,602,10
563,1069,1
563,1155,5
563,1159,7
563,1160,4
563,1314,10
563,1320,8
563,2044,9
563,2458,9
563,3869,13
563,4282,11
563,4592,4
564,28,3
564,42,1
564,123,1
564,169,1
564,366,2
564,446,3
564,674,1
564,683,2
564,703,2
564,710,1
564,771,2
564,778,1
564,780,1
564,1001,2
564,1075,1
564,1187,3
564,1762,1
564,1787,1
564,1830,1
564,1839,1
564,1894,1
564,1965,1
564,2052,1
564,2306,1
564,2311,1
564,2312,2
564,2321,1
564,2323,1
564,2333,1
564,2641,1
564,2680,4
564,2712,1517
564,2772,2
564,2826,1
564,3452,2
564,3453,1
564,3706,1
564,4377,1
564,4503,1
564,4549,1
564,4564,1
564,4590,1
564,4591,3
564,4592,1
564,4593,1
564,4595,6
564,4596,2
564,4597,2
564,4598,1
564,4599,3
564,4600,1
564,4601,1
564,4602,1
564,4604,4
564,4606,2
564,4607,1
564,4612,1
564,4615,3
564,4617,1
564,4622,1
564,4623,1
564,4625,2
564,4626,2
564,4629,2
564,4630,4
564,4631,1
564,4633,3
564,4634,2
564,4635,2
564,4636,1
564,4638,2
564,4639,2
564,4640,1
564,4641,4
564,4643,1
564,4644,1
564,4646,2
564,4647,1
564,4649,1
564,4651,2
564,4652,2
564,4653,2
564,4698,1
564,4756,1
564,4758,1
564,4759,1
564,4760,2
564,4762,2
564,4763,1
564,4765,1
564,4766,1
564,4767,2
564,4768,2
564,4769,3
564,4770,2
564,4771,1
564,4774,1
564,4775,2
564,4777,2
564,4778,2
564,4779,1
564,4781,3
564,4782,2
564,4783,1
564,4784,4
564,4785,3
564,4788,2
564,4790,2
564,4791,1
564,4792,2
564,4793,1
564,4794,2
564,4795,1
564,4797,1
564,4798,3
564,4799,1
564,4801,5
564,4802,3
564,4806,2
564,4807,1
564,4809,1
564,4811,2
564,4813,2
564,4814,2
564,4822,1
564,4823,1
564,4824,1
564,4825,1
564,4828,1
564,4829,2
564,4831,2
564,4832,3
564,4833,1
564,4928,6
564,4943,1
564,4965,2
565,407,1
565,593,1
565,1068,1
565,1416,2
565,2712,1
565,2843,1
565,3117,1
565,3320,4
565,3478,1
565,3569,1
565,3595,543
565,4748,1
565,4909,1
566,3924,2499
567,594,1
567,1359,1
567,2279,1
567,3262,1156
567,3759,1
568,1327,44
568,1330,43
568,4332,5
569,1316,6
569,2640,2851
569,3031,28
570,934,414
570,1143,158
570,1160,2
570,1167,150
570,1337,1
570,1338,324
571,2130,877
571,4152,478
572,394,11
572,779,7
572,933,8
572,1155,321
572,1229,1
572,1241,5
572,1274,1
572,1498,5
572,1665,1
572,1783,1
572,2376,1
572,2548,1
572,2759,868
572,2840,4
572,3272,1
572,3825,2
572,3897,8
572,4053,5
572,4054,3
572,4055,3
572,4056,5
572,4057,4
572,4058,5
572,4059,7
572,4060,5
572,4061,3
572,4062,7
572,4063,4
572,4064,2
572,4065,5
572,4066,6
572,4067,8
572,4068,6
572,4069,5
572,4070,2
572,4071,6
572,4072,8
572,4074,3
572,4075,6
572,4078,3
572,4080,4
572,4081,5
572,4082,4
572,4083,6
572,4084,6
572,4086,1
572,4087,6
572,4088,4
572,4089,3
572,4090,4
572,4091,3
572,4092,3
572,4093,7
572,4094,1
572,4095,5
572,4096,3
572,4097,2
572,4099,4
572,4104,6
572,4107,2
572,4108,3
572,4109,2
572,4112,3
572,4281,5
572,4504,1
573,574,2436
573,3323,589
574,573,2554
574,3323,423
575,601,83
575,604,1983
575,2760,38
575,4753,2
576,578,10
576,579,24
576,1346,15
576,1347,611
576,3326,1047
576,3946,1
577,2758,2136
578,576,9
578,1346,1063
578,1347,730
579,400,1
579,576,10
579,589,1
579,804,1
579,1162,1
579,1300,1
579,1307,1
579,1325,1
579,1341,1852
579,1351,1
579,1391,1
579,1822,1
579,2267,1
579,3188,1
579,3343,1
579,3943,2
579,3946,14
579,3948,8
579,3952,4
579,4463,1
579,4466,1
579,4960,5
580,582,2679
581,1334,5
581,1351,26
581,1385,2294
582,366,1
582,564,1
582,580,2464
582,584,3
582,778,1
582,1787,1
582,3319,1
582,3327,1
582,3334,1
582,3371,1
582,3750,1
582,4595,1
582,4599,1
582,4600,2
582,4601,1
582,4633,1
582,4644,1
582,4646,1
582,4651,1
583,1334,39
583,1351,4
583,3327,575
584,171,1
584,387,1
584,545,238
584,546,262
584,551,1
584,605,1
584,1125,1
584,1319,1
584,1780,1
584,3069,3
584,3321,1
584,3935,1
584,4596,98
584,4810,1
584,5078,1
585,586,65
585,637,1
585,1360,2
585,1401,1
585,2279,1
585,2319,1
585,2843,1
585,3967,1
585,4156,1
585,4162,1
585,4174,1
585,4424,1
585,4544,1
585,4673,1
585,4909,1
585,4998,1
586,585,64
586,1061,1
586,1126,1
586,1361,1
586,1401,1
586,1409,2
586,1414,1
586,3161,1
586,3313,1
586,3498,1
586,3947,1
586,4155,1
587,3951,3
588,387,2
588,407,1
588,597,1
588,1058,2
588,1302,1
588,1319,1
588,1416,1
588,2132,1
588,2841,1
588,3117,1
588,3569,3
589,1342,9
589,3331,588
589,3333,847
589,3920,8
589,3921,6
590,3332,85
591,585,1
591,775,1
591,1358,2864
591,3477,1
592,2990,15
592,4748,2807
593,410,1
593,417,1
593,560,1
593,591,1
593,596,1
593,597,1
593,1053,1
593,1369,1
593,2069,1
593,2183,202
593,2268,2
593,2746,1
593,3477,1
593,3569,1
593,3755,1
593,3921,1
593,4159,1
593,4424,1
593,4673,2
594,593,2
594,635,1
594,1126,1
594,1289,1
594,1366,1
594,2072,1
594,2231,1
594,2279,1
594,2642,1
594,2843,1
594,3069,1
594,3076,1
594,3117,2
594,4230,1
594,4963,1
595,662,226
595,948,1
595,949,1
595,1090,2
595,1448,1
595,1452,1
595,1674,2
595,1675,1
595,2087,1
595,2270,1
595,3483,1
595,4189,1
596,377,1
596,407,1
596,417,1
596,543,2
596,565,2
596,588,1
596,638,2
596,774,2
596,790,1
596,798,3
596,1052,1
596,1058,2
596,1059,1
596,1068,1
596,1284,1
596,1316,1
596,1331,1
596,1332,1
596,1368,1727
596,1369,1
596,2121,1
596,2158,1
596,2381,1
596,2450,1
596,2516,1
596,2522,1
596,2534,1
596,2788,2
596,2826,3
596,2827,1
596,2950,1
596,3117,4
596,3477,1
596,3788,1
596,3860,1
596,3911,1
596,3967,1
596,4050,1
596,4152,2
596,4159,1
596,4160,1
596,4161,1
596,4162,2
596,4195,1
596,4389,1
596,4673,1
596,4748,1
596,4910,1
596,5116,1
597,417,1
597,543,1
597,560,1
597,588,1
597,589,1
597,593,2
597,805,1
597,1284,1
597,1329,1
597,1364,1
597,2120,1
597,2231,1
597,2534,2
597,2630,1
597,2746,1
597,4153,1
597,4166,1
597,4388,1
597,4985,1
597,5057,1
598,4161,16
598,5076,792
599,2613,11
599,3129,2349
600,2152,82
600,3745,40
601,575,155
601,604,1048
601,2760,67
601,4753,7
602,1331,3027
603,42,1
603,99,1
603,123,1
603,383,3
603,400,2
603,403,1
603,516,1
603,521,1
603,545,1
603,564,1
603,639,1
603,778,1
603,1055,2
603,1067,1
603,1147,1
603,1187,1
603,1297,1
603,1302,1
603,1310,1
603,1319,1
603,1331,1
603,1336,3
603,1371,3
603,1380,1
603,1381,3
603,1384,1
603,1667,1
603,2342,1
603,2446,3
603,2680,1
603,2688,1
603,3031,1
603,3321,2
603,3336,1
603,3371,1
603,3569,1
603,3750,1
603,3935,1
603,4151,1
603,4155,1
603,4221,1
603,4590,1
603,4593,1
603,4595,1
603,4598,1
603,4601,1
603,4642,1
603,4649,3
603,4651,1
603,4652,2
603,4850,1
603,4928,1
603,5046,3
603,5077,1
604,575,1625
604,601,642
604,2760,114
604,4753,3
605,112,1
605,119,1
605,399,2
605,545,2
605,589,2
605,603,1
605,800,6
605,1058,1
605,1133,1
605,1136,3
605,1159,2
605,1285,1
605,1295,2
605,1310,1
605,1313,6
605,1318,1
605,1322,3
605,1331,5
605,1344,4
605,1376,4
605,1379,7
605,1384,1
605,1386,1
605,1558,1
605,2044,2
605,2061,3
605,2572,3
605,2688,1
605,2825,1
605,3252,1
605,3262,4
605,3315,1
605,3321,2
605,3332,2
605,3338,2
605,3340,1
605,3371,1
605,3626,1
605,3755,2
605,3761,1
605,3866,2
605,3937,2
605,3944,5
605,4151,1
605,4397,1
605,4513,4
605,4552,1
605,4648,5
605,5077,2
606,419,1
606,1458,1
606,2141,1
606,2487,1131
606,2687,1
606,2832,1
606,2986,1
606,3855,1
607,2793,11
608,75,2447
609,2204,1
609,2695,1
609,2986,1
609,4321,1
610,3011,2909
611,19,1
611,121,1
611,313,3
611,612,5
611,735,2
611,751,3
611,838,1
611,880,1
611,954,1
611,957,4
611,958,6
611,959,6
611,962,1
611,979,1
611,1456,4
611,1464,1
611,1468,1
611,1504,4
611,1506,1
611,1541,1
611,1552,1
611,1602,1
611,1692,1
611,1794,2
611,1799,1
611,1813,2
611,1819,1
611,1878,1
611,2055,2
611,2094,2
611,2171,1
611,2200,1
611,2237,1
611,2390,1
611,2430,1
611,2455,1
611,2483,1
611,2603,2
611,2619,1
611,2638,1
611,2721,1
611,2846,58
611,3011,1
611,3091,1
611,3105,1
611,3106,2
611,3408,1
611,3446,1
611,3450,1
611,3499,1
611,3509,2
611,3546,2
611,3613,2
611,3838,1
611,3843,1
611,3960,1
611,4212,6
611,4262,3
611,4263,1
611,4700,1
611,4733,1
611,4737,1
612,2846,3167
613,41,1
613,200,1
613,913,2
613,917,1
613,1395,2
613,1525,1
613,1822,1
613,1950,1
613,2195,1
613,2341,1
613,3106,1
613,3812,1
613,3960,3
613,3970,1
614,89,4
614,93,3
614,94,4
614,157,7
614,219,4
614,464,12
614,491,10
614,495,1
614,504,4
614,644,11
614,815,9
614,1022,7
614,1169,4
614,1263,4
614,1340,1
614,1387,8
614,1588,7
614,1796,15
614,1853,8
614,1857,4
614,1976,1
614,2039,18
614,2256,5
614,2528,2
614,2621,15
614,2734,2
614,3102,3
614,3189,7
614,3500,2
614,3544,11
614,4110,6
614,4253,17
614,4347,6
614,4426,4
614,4656,4
614,5042,7
614,5104,6
615,1395,1972
616,2280,1
616,2281,93
616,5017,1
617,148,1
617,203,1
617,219,1
617,807,1
617,950,1
617,967,1
617,968,1
617,2056,2
617,2665,1
617,3034,1
617,3069,1
617,4523,1
617,4551,1
618,494,1
618,915,1
618,1112,1
618,1196,1
618,1259,1
618,2277,2
618,4395,1
618,4520,1
618,4550,1
618,4587,1
618,4691,1
618,4722,1
619,2240,2142
619,4977,961
620,1607,37
621,3941,3
622,624,131
622,1147,106
622,3964,16
623,624,5
623,1147,8
624,622,40
624,1147,2669
624,3964,71
625,351,1
625,1139,1
625,1151,3
625,1163,1
625,1338,1
625,2098,1
625,3363,2
625,3715,1
625,4958,3
625,5047,1
626,1047,2
626,1066,1
626,2067,1
626,2231,1
626,2356,1
626,2653,1
626,2976,1
626,3479,1
626,4544,1
626,4850,1
626,5033,2
627,375,1
627,422,1
627,575,1
627,1822,1
627,2041,2622
627,3755,1
627,4465,1
627,5007,1
628,642,1
628,982,1
628,1107,1
628,1109,1
628,1203,2
628,1204,1
628,1491,1
628,2235,2
628,2280,1
628,2592,2
628,2639,1
628,2961,1
628,3489,2
628,3562,1
628,4142,1
628,4520,1
629,211,1
629,470,2
629,488,1
629,668,1
629,694,1
629,1764,1
629,2469,1
629,4014,3
629,4172,1
629,4554,1
630,2495,1666
630,3126,724
630,3357,63
630,3358,1
630,4173,1
631,62,3
631,78,1
631,184,1
631,368,1
631,477,2
631,478,1
631,503,1
631,545,4
631,603,1
631,605,2
631,633,1
631,644,1
631,781,5
631,857,4
631,879,1
631,1067,2
631,1113,3
631,1141,5
631,1297,9
631,1298,5
631,1302,4
631,1310,6
631,1331,6
631,1336,3
631,1558,6
631,1581,1
631,1668,2
631,1968,2
631,2036,2
631,2059,3
631,2155,1
631,2234,1
631,2501,1
631,2688,3
631,2837,1
631,3006,1
631,3371,4
631,3663,1
631,3951,8
631,4172,1
631,4221,4
631,4483,6
631,4514,4
631,4703,1
631,5077,2
632,2607,9
632,5028,18
633,2607,208
633,3163,1709
633,4962,3
633,4963,3
634,3130,36
635,585,1
635,586,1
635,1361,2
635,1409,2
635,2073,1
635,2279,1
635,2380,1
635,2843,1
635,3947,1
635,4160,1
635,4174,1
635,4424,3
635,4584,1
636,2497,127
637,640,2738
637,2641,319
638,387,1
638,596,1
638,790,1
638,1338,1
638,1413,2254
638,2183,1
638,2380,1
638,2827,1
638,3755,1
638,4218,1
638,4389,2
638,4462,1
638,4909,1
639,2949,2389
639,4545,51
640,637,3045
640,2641,46
641,2406,6
641,3265,22
642,318,1
642,618,1
642,628,2
642,982,1
642,1097,1
642,1196,1
642,1202,1
642,1259,1
642,2007,1
642,2181,1
642,2961,1
642,2963,1
642,3067,1
642,4142,1
642,4143,1
642,4224,1
642,4722,1
643,451,1
643,454,1
643,528,1
643,534,1
643,716,1
643,850,2
643,1108,2
643,1257,1
643,1260,1
643,2155,2
643,2162,1
643,2186,1
643,2276,1
643,2348,1
643,2451,1
643,2804,1
643,2963,1
643,3545,1
643,3640,1
643,3689,1
643,4220,1
643,4228,1
643,5025,2
644,184,1
644,262,1
644,464,3
644,477,2
644,478,3
644,479,3
644,480,1
644,614,1
644,624,1
644,631,1
644,815,2
644,879,2
644,1022,1
644,1146,1
644,1148,1
644,1154,3
644,1165,1
644,1588,2
644,1694,3
644,1796,4
644,1853,2
644,1860,3
644,1868,1
644,2018,5
644,2039,4
644,2155,1
644,2377,5
644,2489,3
644,2499,1
644,2621,7
644,2767,4
644,2952,1
644,3101,2
644,3174,2
644,3177,3
644,3178,7
644,3180,1
644,3189,5
644,3219,2
644,3222,7
644,3242,2
644,3247,1
644,3248,4
644,3249,2
644,3254,3
644,3255,2
644,3256,3
644,3259,2
644,3265,4
644,3269,5
644,3271,5
644,3273,4
644,3274,3
644,3276,2
644,3278,5
644,3279,1
644,3280,4
644,3281,2
644,3282,2
644,3283,4
644,3284,3
644,3285,2
644,3286,2
644,3287,2
644,3288,2
644,3289,5
644,3290,1
644,3291,3
644,3294,3
644,3297,1
644,3300,5
644,3301,4
644,3302,2
644,3303,4
644,3305,4
644,3306,3
644,3308,4
644,3309,1
644,3310,3
644,3324,2
644,3342,2
644,3351,1
644,3353,3
644,3355,3
644,3356,4
644,3357,3
644,3358,1
644,3359,1
644,3362,2
644,3363,1
644,3364,3
644,3368,3
644,3372,4
644,3373,5
644,3388,3
644,3468,2
644,3544,6
644,3598,2
644,3602,2
644,3607,1
644,3894,1
644,3941,4
644,4223,1
644,4253,6
644,4347,4
645,297,2
645,434,2
645,647,1
645,648,3
645,698,1
645,828,1
645,830,6
645,831,2
645,883,2
645,947,6
645,1084,2
645,1221,3
645,1399,1
645,1418,4
645,1421,1
645,1424,1
645,1425,1
645,1426,1
645,1430,1
645,1628,1
645,1629,1
645,1633,3
645,1634,4
645,1883,2
645,2112,1
645,2133,6
645,2350,1
645,2385,2
645,2447,2
645,2459,5
645,2614,5
645,2818,4
645,2933,1
645,2934,1
645,2972,1
645,3048,2
645,3078,3
645,3578,4
645,3605,2
645,3671,1
645,4037,2
645,4179,2
645,4211,4
645,4231,1
645,4273,2
645,4317,1
645,4318,3
645,4319,1
645,4376,4
645,4749,1
645,4867,2
645,4955,3
645,4982,3
645,5059,1
645,5079,1
646,425,1
646,2282,3
646,3481,1
646,3559,1
647,434,1
647,947,1
647,1628,2
647,1633,1
647,2112,1
647,2133,1
647,2614,1
647,2851,1
647,3578,1
647,3605,1
647,4231,1
647,4318,1
647,4376,1
647,4491,1
647,4749,1
648,1084,1
648,1425,1
648,1426,1
648,1628,1
648,1629,1
648,2350,1
648,2933,1
648,3078,1
648,4037,1
648,4231,1
648,4317,1
648,4319,1
648,4376,1
648,4749,1
648,4867,1
649,108,14
649,258,11
649,274,14
649,650,3
649,754,21
649,923,10
649,944,9
649,1817,17
649,2144,9
649,2403,13
649,2481,1
649,2817,11
649,3470,10
649,4378,11
649,4517,7
649,5002,11
650,649,2
651,262,1
651,652,2837
651,907,1
651,1433,29
651,2784,1
651,3695,1
651,3970,22
651,4209,1
651,4467,46
652,651,3389
652,1433,7
652,3970,2
652,4467,9
653,49,1
653,227,1
653,232,1
653,253,1
653,274,2
653,279,20
653,281,1
653,290,1
653,450,1
653,917,2
653,920,14
653,936,1
653,944,28
653,1522,1
653,1611,1
653,1736,1
653,1782,14
653,1783,36
653,1818,1
653,1866,1
653,1915,1
653,2398,1
653,2498,13
653,2541,2
653,2673,1
653,2814,1
653,2856,14
653,2891,1
653,3098,1
653,3110,2
653,3131,13
653,3502,1
653,3554,15
653,3584,1
653,3970,1
653,3976,2
653,3996,14
653,4028,2
653,4173,1
653,4452,33
653,4578,1
654,655,1
654,1431,1
654,1664,1
654,2386,1
654,2938,2
654,4185,1
654,4404,1
654,4405,1
654,5024,1
655,252,1
655,654,1
655,927,1
655,930,2
655,935,1
655,1432,2
655,1435,2
655,1782,1
655,2187,3
655,2363,1
655,2386,2
655,2536,16
655,2552,2
655,2608,3
655,2673,1
655,2785,1
655,2883,1
655,2938,2
655,2979,2
655,3714,2
655,4185,1
655,4404,2
655,4405,3
655,4567,1
655,4684,1
655,4734,1
655,5024,2
656,2811,1
656,2902,1
656,2929,1
656,2973,3068
656,4496,1
657,12,2
657,30,1
657,33,3
657,196,2
657,324,3
657,327,2
657,656,1
657,658,5
657,730,2
657,732,2
657,738,2
657,744,1
657,747,3
657,964,2
657,965,1
657,971,2
657,972,2
657,973,1
657,1455,1
657,1458,1
657,1459,2
657,1468,1
657,1472,4
657,1511,1
657,1512,1
657,1518,2
657,1527,2
657,1529,1
657,1530,2
657,1531,2
657,1542,4
657,1545,2
657,1738,2
657,1746,2
657,1801,2
657,1809,1
657,1812,1
657,1813,1
657,1815,1
657,2043,5
657,2083,2
657,2101,1
657,2189,4
657,2196,1
657,2287,2
657,2390,4
657,2391,2
657,2512,2
657,2538,2
657,2540,2
657,2610,1
657,2697,1
657,2766,1
657,2811,1
657,2854,1
657,2859,1
657,2860,1
657,2861,5
657,2862,4
657,2902,4
657,2914,2
657,2929,1
657,2942,1
657,3012,1
657,3022,1
657,3087,3
657,3089,2
657,3091,1
657,3450,1
657,3506,3
657,3507,1
657,3511,2
657,3971,3
657,3987,1
657,3992,1
657,4001,1
657,4004,3
657,4009,2
657,4235,1
657,4236,2
657,4250,1
657,4251,1
657,4258,1
657,4259,4
657,4260,4
657,4301,3
657,4355,1
657,4406,1
657,4408,3
657,4409,1
657,4427,1
657,4469,1
657,4488,3
657,4496,4
657,4521,6
657,4560,3
657,4705,1
657,4718,2
657,4720,2
657,4740,4
657,4742,1
657,4747,1
657,4849,3
657,4885,1
657,5026,2
657,5027,1
657,5044,2
657,5055,2
658,12,7
658,30,1
658,33,1
658,36,1
658,119,1
658,196,3
658,327,3
658,656,4
658,657,4
658,718,2
658,738,1
658,747,2
658,964,2
658,965,1
658,966,1
658,1440,1
658,1456,3
658,1457,1
658,1458,1
658,1459,3
658,1461,1
658,1464,1
658,1510,11
658,1512,2
658,1518,4
658,1527,4
658,1530,1
658,1531,2
658,1532,2
658,1535,2
658,1542,3
658,1544,3
658,1738,5
658,1752,1
658,1801,3
658,1809,2
658,1811,1
658,1812,2
658,1815,4
658,2043,1
658,2101,1
658,2189,1
658,2390,3
658,2391,5
658,2512,3
658,2538,1
658,2540,1
658,2702,1
658,2854,1
658,2861,1
658,2914,5
658,2929,3
658,2942,3
658,3087,3
658,3089,4
658,3090,2
658,3091,1
658,3112,6
658,3385,6
658,3450,2
658,3511,6
658,3971,1
658,4003,1
658,4004,5
658,4009,4
658,4235,1
658,4250,1
658,4258,3
658,4259,2
658,4301,2
658,4406,1
658,4408,6
658,4409,1
658,4454,1
658,4472,1
658,4488,6
658,4496,1
658,4560,8
658,4718,1
658,4720,4
658,4740,3
658,4742,3
658,4747,2
658,4852,3
658,4885,1
658,4966,1
658,5026,2
658,5044,2
658,5055,1
659,3504,2368
660,4518,28
661,34,12
661,36,13
661,44,3
661,71,2
661,111,2
661,289,1
661,356,2
661,718,1
661,749,1
661,966,1
661,1009,5
661,1458,2
661,1510,1
661,1531,1
661,1532,2
661,1592,1
661,1615,1
661,1736,2
661,1751,1
661,1754,2
661,1774,2
661,1801,1
661,1896,1
661,2102,1
661,2189,1
661,2289,1
661,2291,2
661,2498,3
661,2541,2
661,2544,3
661,2610,1
661,2649,1
661,2698,1
661,2700,1
661,2766,14
661,2941,1
661,2978,1
661,2998,2
661,3502,1
661,3690,3
661,3703,14
661,3733,3
661,3985,1
661,3987,1
661,4008,1
661,4406,1856
661,4408,1
661,4468,2
661,4472,2
661,4518,10
661,4522,1
661,4726,1
661,5063,2
661,5089,1
662,595,308
663,667,9
664,1452,334
664,2696,1
664,3973,511
664,3982,250
665,670,1043
665,678,1
665,693,1
665,1036,2
665,2696,50
665,2750,1
665,2813,1
665,2882,897
665,3570,1
665,3612,1
665,3972,1
665,4189,1
665,4327,2
665,4575,1
665,5013,1
665,5072,1
665,5105,1
666,28,3
666,42,2
666,85,3
666,123,3
666,131,3
666,142,4
666,169,3
666,366,1
666,380,1
666,446,5
666,516,5
666,558,3
666,564,2
666,674,4
666,677,2
666,682,5
666,683,6
666,703,1
666,710,2
666,771,3
666,778,2
666,780,4
666,1001,3
666,1075,6
666,1187,3
666,1371,1
666,1398,1
666,1462,1
666,1584,4
666,1740,1
666,1762,2
666,1786,1
666,1787,6
666,1830,3
666,1839,1
666,1894,6
666,1965,6
666,1987,5
666,2052,3
666,2053,1
666,2235,1
666,2312,4
666,2321,4
666,2323,6
666,2333,3
666,2335,5
666,2344,1
666,2346,2
666,2353,1
666,2359,1
666,2576,1
666,2610,1
666,2641,2
666,2680,2
666,2712,1
666,2772,3
666,3093,6
666,3452,4
666,3453,2
666,3706,5
666,3770,1
666,3785,1
666,3893,7
666,4043,1
666,4377,1
666,4405,1
666,4503,1
666,4545,1
666,4549,7
666,4564,3
666,4589,2
666,4590,5
666,4591,1
666,4592,2
666,4593,2
666,4594,7
666,4595,5
666,4596,1
666,4597,5
666,4598,3
666,4599,4
666,4600,2
666,4601,2
666,4602,4
666,4603,2
666,4604,4
666,4606,3
666,4607,7
666,4609,2
666,4611,4
666,4612,5
666,4613,1
666,4614,2
666,4615,4
666,4616,6
666,4617,1
666,4619,1
666,4620,3
666,4621,1
666,4622,5
666,4623,3
666,4624,5
666,4625,2
666,4626,4
666,4629,3
666,4630,3
666,4631,3
666,4633,5
666,4635,3
666,4636,2
666,4638,3
666,4639,1
666,4640,3
666,4641,2
666,4642,1
666,4643,3
666,4644,1
666,4645,3
666,4646,6
666,4649,2
666,4651,1
666,4652,4
666,4653,2
666,4698,5
666,4756,4
666,4757,2
666,4758,2
666,4759,7
666,4760,4
666,4761,3
666,4762,4
666,4763,3
666,4764,3
666,4766,7
666,4767,7
666,4768,4
666,4769,3
666,4770,1
666,4771,5
666,4772,2
666,4773,1
666,4774,3
666,4775,1
666,4776,4
666,4777,5
666,4778,2
666,4779,4
666,4780,5
666,4781,3
666,4782,1
666,4783,1
666,4784,2
666,4785,5
666,4786,1
666,4787,1
666,4788,4
666,4789,4
666,4790,5
666,4791,1
666,4792,3
666,4793,2
666,4794,1
666,4795,1
666,4796,1
666,4797,5
666,4798,4
666,4799,4
666,4800,3
666,4801,4
666,4802,4
666,4803,5
666,4804,3
666,4805,4
666,4806,4
666,4807,4
666,4808,5
666,4809,5
666,4810,3
666,4811,6
666,4812,3
666,4813,2
666,4814,5
666,4815,5
666,4816,5
666,4817,3
666,4818,5
666,4819,3
666,4820,1
666,4821,3
666,4822,2
666,4823,4
666,4824,3
666,4826,4
666,4827,2
666,4828,4
666,4829,2
666,4830,5
666,4832,4
666,4928,9
666,4965,3
667,663,11
667,2238,1840
667,4750,660
668,177,9
668,211,2
668,439,11
668,477,2
668,488,2
668,694,1
668,725,2
668,726,3
668,836,1
668,1157,4
668,1252,5
668,1724,2
668,1732,9
668,1835,5
668,1952,2
668,1968,6
668,2211,10
668,2469,7
668,2533,4
668,3063,6
668,3631,2
668,3802,3
668,3842,5
668,4025,3
668,4100,3
668,4125,5
668,4128,2
668,4130,2
668,4270,3
668,4337,51
668,4413,2
668,4431,8
668,4450,2
668,4554,2
669,736,1
669,875,1
669,1459,1
669,2005,302
669,4773,1
669,4924,1
670,665,825
670,2882,1237
671,52,1
671,84,1
671,301,1
671,419,1
671,438,2
671,587,2
671,606,1
671,607,3
671,619,14
671,661,1
671,664,10
671,665,1
671,667,9
671,680,17
671,681,1
671,690,2
671,726,5
671,727,3
671,820,1
671,824,1
671,948,17
671,949,1
671,1090,1
671,1442,1
671,1444,2
671,1450,2
671,2058,1
671,2124,1
671,2157,2
671,2270,1
671,2389,2
671,2791,1
671,2852,30
671,2882,5
671,2983,2
671,3015,1
671,3040,1
671,3072,1
671,3133,1
671,3380,7
671,3383,8
671,3384,14
671,3565,15
671,3715,1
671,3972,1
671,3973,10
671,3975,10
671,3977,10
671,3979,1
671,3982,11
671,3983,2
671,4188,7
671,4327,2
671,4688,1
672,130,1
672,218,4
672,301,5
672,302,1
672,303,19
672,436,2
672,439,1
672,441,3
672,505,4
672,665,10
672,679,1
672,693,17
672,822,1
672,852,4
672,853,2
672,949,4
672,950,2
672,1090,3
672,1093,1
672,1094,1
672,1225,4
672,1442,1
672,1444,1
672,1446,1
672,1448,4
672,1449,1
672,1673,2
672,1770,5
672,1885,2
672,2006,3
672,2058,1
672,2079,1
672,2087,2
672,2090,1
672,2124,5
672,2210,5
672,2253,3
672,2372,2
672,2373,3
672,2376,4
672,2389,5
672,2438,1
672,2537,3
672,2685,4
672,2714,7
672,2726,1
672,2763,1
672,2795,16
672,2852,2
672,2889,2
672,2964,7
672,2983,1
672,3079,1
672,3118,1
672,3132,2
672,3133,4
672,3232,3
672,3384,2
672,3483,2
672,3570,23
672,3603,1
672,3614,2
672,3635,3
672,3642,4
672,3644,3
672,3648,3
672,3650,4
672,3719,2
672,3800,1
672,3858,2
672,3973,7
672,3974,1
672,3978,1
672,3981,3
672,4041,2
672,4115,7
672,4120,1
672,4121,3
672,4124,2
672,4204,3
672,4232,1
672,4248,1
672,4253,5
672,4327,5
672,4337,2
672,4432,4
672,4519,2
672,4688,4
672,4699,1
672,4874,1
673,676,3
673,677,55
673,1445,1
673,2537,1
674,28,1
674,85,1
674,131,1
674,169,2
674,446,1
674,666,1
674,679,105
674,682,1
674,703,1
674,710,1
674,771,2
674,778,1
674,1001,1
674,1075,1
674,1410,1
674,1762,1
674,1766,1
674,1839,1
674,1894,2
674,1965,1
674,2052,1
674,2312,1
674,2323,1
674,2335,1
674,2346,1
674,2641,1
674,2680,1
674,2772,1
674,3380,872
674,3381,275
674,3383,3
674,3384,27
674,3453,3
674,3706,1
674,3925,1
674,3974,11
674,3976,5
674,3977,844
674,4503,3
674,4531,3
674,4549,1
674,4575,102
674,4589,1
674,4592,3
674,4597,1
674,4598,1
674,4602,1
674,4604,5
674,4611,2
674,4612,1
674,4617,1
674,4620,2
674,4621,1
674,4622,1
674,4624,1
674,4626,1
674,4633,1
674,4635,1
674,4639,1
674,4641,1
674,4643,2
674,4649,2
674,4651,1
674,4756,2
674,4757,1
674,4761,1
674,4765,2
674,4767,1
674,4769,1
674,4772,4
674,4773,2
674,4778,1
674,4783,1
674,4786,1
674,4788,1
674,4789,1
674,4794,1
674,4800,1
674,4801,2
674,4803,2
674,4805,1
674,4807,1
674,4808,2
674,4812,1
674,4814,1
674,4820,3
674,4821,2
674,4822,3
674,4823,2
674,4824,2
674,4826,2
674,4828,1
674,4829,1
674,4831,2
674,4928,3
674,4965,1
674,5036,1
675,547,1
675,677,110
675,729,1
675,1046,2
675,1249,1
675,1440,1
675,1649,1
675,1807,1
675,1975,1
675,2058,78
675,2205,1
675,2550,1
675,2779,1
675,3524,1
675,4731,1
676,299,14
676,673,1
676,1446,1076
676,2537,2061
677,28,2
677,42,6
677,54,1
677,85,9
677,123,5
677,131,5
677,142,6
677,169,7
677,446,5
677,516,6
677,558,3
677,564,1
677,666,3
677,673,59
677,675,27
677,682,2
677,683,1
677,703,4
677,710,2
677,771,2
677,778,3
677,780,2
677,1001,2
677,1068,1
677,1075,3
677,1187,3
677,1584,5
677,1762,2
677,1786,1
677,1787,2
677,1830,5
677,1839,4
677,1894,2
677,1965,3
677,1987,1
677,2052,3
677,2053,1
677,2175,1
677,2306,4
677,2312,3
677,2320,1
677,2321,1
677,2323,1
677,2333,2
677,2335,4
677,2346,4
677,2359,1
677,2641,3
677,2680,1
677,2772,7
677,3093,3
677,3452,4
677,3453,3
677,3551,1
677,3670,1
677,3706,4
677,3727,1
677,3893,3
677,4043,2
677,4143,1
677,4377,3
677,4503,8
677,4504,1
677,4549,13
677,4564,5
677,4589,9
677,4590,4
677,4591,1
677,4592,2
677,4593,5
677,4594,1
677,4595,4
677,4596,3
677,4597,3
677,4598,2
677,4600,5
677,4601,1
677,4602,3
677,4603,5
677,4604,2
677,4606,1
677,4607,5
677,4609,4
677,4610,1
677,4611,7
677,4612,5
677,4613,2
677,4614,3
677,4615,3
677,4616,4
677,4617,2
677,4619,3
677,4620,3
677,4621,5
677,4623,2
677,4624,3
677,4625,3
677,4626,3
677,4629,3
677,4630,5
677,4631,2
677,4633,1
677,4634,5
677,4635,3
677,4636,7
677,4638,3
677,4639,3
677,4641,1
677,4642,3
677,4643,10
677,4644,2
677,4645,2
677,4646,2
677,4647,4
677,4649,3
677,4651,4
677,4652,1
677,4653,4
677,4698,4
677,4756,2
677,4757,3
677,4758,3
677,4759,6
677,4761,3
677,4762,5
677,4763,1
677,4764,3
677,4765,3
677,4766,4
677,4767,4
677,4768,2
677,4769,4
677,4770,3
677,4771,3
677,4772,1
677,4773,4
677,4774,2
677,4775,5
677,4776,4
677,4777,2
677,4779,3
677,4780,1
677,4781,5
677,4782,3
677,4783,2
677,4784,4
677,4785,7
677,4786,4
677,4788,1
677,4789,4
677,4790,3
677,4791,4
677,4792,2
677,4793,3
677,4794,5
677,4795,3
677,4796,3
677,4797,3
677,4798,1
677,4799,4
677,4800,5
677,4801,3
677,4802,1
677,4803,2
677,4804,5
677,4805,6
677,4806,4
677,4807,5
677,4808,9
677,4809,4
677,4810,2
677,4811,6
677,4812,3
677,4813,6
677,4814,7
677,4815,5
677,4816,8
677,4817,3
677,4818,4
677,4819,5
677,4820,1
677,4821,2
677,4822,2
677,4823,5
677,4824,5
677,4825,4
677,4826,1
677,4828,4
677,4829,5
677,4830,6
677,4831,1
677,4832,1
677,4833,3
677,4883,1
677,4928,11
678,303,2
678,439,5
678,680,2834
678,684,48
678,687,4
678,725,2
678,950,1
678,1033,2
678,1094,1
678,1123,2
678,1452,1
678,1725,1
678,2006,1
678,2253,2
678,2612,1
678,2852,1
678,2882,5
678,3381,1
678,3438,4
678,4189,1
678,4327,2
678,4407,54
678,4523,2
678,4575,2
678,5072,2
679,674,133
679,681,5
679,3380,10
679,3381,1
679,3974,13
679,3977,12
679,4531,30
679,4575,2366
680,664,1
680,678,2638
680,1120,1
680,2373,1
680,3384,1
680,4407,159
681,679,12
681,684,8
681,3382,294
681,3979,62
681,4531,4
681,4575,13
682,28,3
682,42,2
682,85,2
682,123,1
682,131,4
682,142,3
682,169,3
682,283,1
682,366,2
682,446,1
682,558,1
682,564,2
682,666,3
682,677,6
682,683,5
682,703,4
682,710,5
682,771,7
682,778,3
682,780,4
682,1001,1
682,1075,4
682,1187,2
682,1344,1
682,1584,1
682,1628,1
682,1655,1
682,1691,1
682,1762,3
682,1786,3
682,1787,4
682,1830,2
682,1894,4
682,1965,3
682,1987,3
682,2052,8
682,2053,4
682,2306,5
682,2312,6
682,2321,6
682,2323,5
682,2333,3
682,2335,4
682,2346,4
682,2380,1
682,2641,7
682,2680,2
682,2688,1
682,2772,1
682,3093,3
682,3381,1
682,3424,1
682,3452,2
682,3453,2
682,3750,1
682,3852,1
682,3893,4
682,3974,1
682,3989,1
682,4043,9
682,4311,1
682,4377,3
682,4503,4
682,4549,8
682,4564,4
682,4589,4
682,4590,6
682,4591,4
682,4592,3
682,4593,2
682,4595,1
682,4596,8
682,4597,2
682,4598,2
682,4599,1
682,4600,3
682,4601,3
682,4602,5
682,4603,9
682,4604,5
682,4606,2
682,4607,5
682,4609,8
682,4611,7
682,4612,3
682,4613,1
682,4614,3
682,4615,6
682,4616,3
682,4617,2
682,4619,3
682,4620,4
682,4621,5
682,4622,1
682,4623,5
682,4624,2
682,4625,3
682,4626,4
682,4629,4
682,4630,1
682,4631,4
682,4633,2
682,4634,1
682,4635,4
682,4636,4
682,4638,1
682,4639,5
682,4641,4
682,4642,1
682,4643,2
682,4644,1
682,4645,4
682,4646,3
682,4647,4
682,4649,4
682,4651,4
682,4652,2
682,4653,8
682,4698,1
682,4756,6
682,4757,2
682,4758,5
682,4759,4
682,4760,1
682,4761,2
682,4762,3
682,4763,4
682,4764,3
682,4765,4
682,4766,1
682,4767,2
682,4768,2
682,4769,4
682,4770,2
682,4771,1
682,4772,5
682,4773,2
682,4774,5
682,4775,3
682,4776,3
682,4777,3
682,4778,2
682,4779,4
682,4780,7
682,4781,1
682,4782,3
682,4783,4
682,4784,5
682,4785,3
682,4786,3
682,4787,4
682,4788,3
682,4789,2
682,4790,2
682,4791,5
682,4792,4
682,4793,4
682,4794,6
682,4795,2
682,4796,3
682,4797,3
682,4798,3
682,4799,4
682,4800,3
682,4801,3
682,4802,2
682,4803,3
682,4804,4
682,4805,3
682,4806,4
682,4807,1
682,4808,4
682,4809,2
682,4810,1
682,4811,3
682,4812,2
682,4813,2
682,4814,4
682,4815,4
682,4816,1
682,4817,2
682,4818,3
682,4819,2
682,4820,3
682,4821,1
682,4822,5
682,4823,2
682,4824,1
682,4825,3
682,4826,3
682,4827,2
682,4828,5
682,4829,4
682,4830,4
682,4831,3
682,4832,1
682,4833,4
682,4928,16
682,4965,4
683,28,4
683,42,4
683,85,4
683,123,1
683,131,5
683,142,6
683,169,2
683,366,2
683,446,6
683,473,1
683,516,4
683,558,1
683,564,4
683,666,4
683,674,2
683,677,5
683,682,5
683,703,2
683,710,2
683,771,2
683,778,4
683,780,3
683,1001,5
683,1075,4
683,1187,2
683,1762,4
683,1766,1
683,1786,4
683,1787,4
683,1830,3
683,1839,3
683,1894,2
683,1965,3
683,1987,1
683,2052,2
683,2053,2
683,2154,1
683,2306,1
683,2312,1
683,2321,3
683,2323,2
683,2333,1
683,2335,6
683,2346,5
683,2447,1
683,2641,3
683,2680,5
683,2772,1
683,3093,5
683,3204,1
683,3452,1
683,3453,5
683,3575,1
683,3706,2
683,3893,4
683,4043,2
683,4377,3
683,4412,1
683,4503,1
683,4549,2
683,4564,4
683,4589,3
683,4590,1
683,4591,1
683,4592,4
683,4593,2
683,4594,4
683,4595,6
683,4597,1
683,4598,2
683,4599,4
683,4600,4
683,4602,2
683,4603,1
683,4606,2
683,4607,4
683,4609,5
683,4611,4
683,4612,3
683,4613,2
683,4614,4
683,4615,6
683,4616,2
683,4617,5
683,4619,6
683,4620,3
683,4621,2
683,4622,3
683,4623,4
683,4624,2
683,4625,6
683,4626,3
683,4629,5
683,4630,1
683,4631,6
683,4633,1
683,4634,4
683,4635,1
683,4636,3
683,4638,2
683,4639,4
683,4640,3
683,4641,8
683,4642,2
683,4643,2
683,4644,4
683,4645,2
683,4646,3
683,4647,4
683,4649,1
683,4651,3
683,4652,1
683,4653,2
683,4698,1
683,4756,4
683,4757,4
683,4758,1
683,4759,1
683,4760,1
683,4761,4
683,4762,6
683,4763,4
683,4764,3
683,4765,4
683,4766,6
683,4767,5
683,4768,7
683,4769,4
683,4771,4
683,4772,5
683,4773,4
683,4775,4
683,4777,3
683,4778,4
683,4779,5
683,4780,2
683,4781,7
683,4782,3
683,4783,5
683,4784,1
683,4785,2
683,4786,2
683,4787,3
683,4788,2
683,4789,1
683,4790,4
683,4791,1
683,4792,4
683,4793,1
683,4794,3
683,4796,1
683,4797,3
683,4798,3
683,4799,2
683,4800,6
683,4801,3
683,4802,3
683,4803,2
683,4804,2
683,4805,3
683,4806,2
683,4807,5
683,4808,1
683,4809,3
683,4810,4
683,4811,2
683,4812,5
683,4813,2
683,4814,8
683,4815,3
683,4816,5
683,4817,1
683,4818,3
683,4819,6
683,4820,1
683,4821,5
683,4822,6
683,4823,2
683,4824,2
683,4825,2
683,4826,1
683,4827,4
683,4828,1
683,4829,1
683,4830,3
683,4831,4
683,4832,2
683,4833,1
683,4858,1
683,4928,16
683,4965,2
684,678,105
684,681,10
684,1442,2
684,3382,297
685,686,18
685,687,29
685,1449,814
685,2429,103
685,3579,876
685,5018,972
686,685,121
686,687,1
686,1449,78
686,2429,22
686,3579,455
686,5018,130
687,685,133
687,1449,2
687,2429,2165
687,3579,176
687,5018,110
688,3132,393
688,3980,22
688,5084,30
689,1451,51
689,2286,317
689,2622,306
689,2726,84
689,2764,220
689,2795,1287
689,4188,7
689,4189,43
690,2622,1
690,2763,879
690,2764,1
691,1181,1
691,2587,2
691,4189,1
691,4327,1
691,4439,1
692,2012,2074
692,2079,3
692,2765,509
693,137,1
693,665,1
693,672,1
693,1148,1
693,2079,379
693,2143,1
693,2172,1
693,4713,199
693,4978,2098
694,211,1
694,488,1
694,607,2
694,669,3
694,725,1
694,1454,39
694,1724,1
694,1952,1
694,2080,4
694,2469,1
694,2900,276
694,3072,1
694,3556,6
694,4025,1
694,4100,1
694,4234,616
695,1453,1621
695,2587,1
695,3801,1
696,2321,98
697,1666,3290
697,5092,1
698,139,2
698,140,1
698,213,5
698,297,1
698,434,2
698,645,3
698,647,1
698,648,2
698,829,2
698,830,1
698,831,1
698,883,2
698,946,1
698,947,1
698,1084,2
698,1399,3
698,1418,1
698,1419,1
698,1421,1
698,1423,1
698,1424,2
698,1425,4
698,1426,1
698,1628,4
698,1633,1
698,1634,2
698,1883,1
698,2050,2
698,2133,4
698,2269,1
698,2350,2
698,2359,1
698,2447,1
698,2459,3
698,2614,3
698,2803,1
698,2818,2
698,2851,2
698,2933,2
698,2934,2
698,2972,1
698,3044,3
698,3048,1
698,3059,1
698,3190,2
698,3578,1
698,3605,1
698,3671,5
698,4037,1
698,4179,2
698,4184,1
698,4211,2
698,4231,1
698,4317,1
698,4318,1
698,4319,1
698,4376,3
698,4491,1
698,4749,3
698,4867,3
698,4882,1
698,4982,2
698,5031,3
698,5059,3
699,2244,17
700,2,2464
700,4,2
700,699,2
700,701,2
700,706,1
700,712,3
700,2401,1
700,2518,1
700,2645,5
700,3685,3
700,4309,3
700,4372,3
701,3,1
701,425,22
701,699,2
701,706,20
701,707,3
701,711,19
701,712,20
701,713,13
701,1076,1
701,2244,14
701,2518,25
701,2645,3
701,3169,1
701,3464,2
701,3686,36
701,3688,1
701,4309,6
702,517,2
702,828,2
702,887,2
702,1078,1
702,1420,1
702,1631,1
702,2009,1
702,2384,1
702,2781,1
702,4180,1
702,4181,1
702,4478,1
703,28,3
703,42,2
703,85,2
703,131,2
703,142,4
703,169,1
703,240,1
703,366,3
703,397,1
703,404,1
703,446,3
703,516,8
703,558,2
703,564,3
703,666,3
703,674,3
703,677,3
703,682,5
703,683,5
703,710,6
703,771,1
703,778,1
703,780,5
703,1001,4
703,1075,2
703,1172,1
703,1187,2
703,1584,3
703,1762,4
703,1786,3
703,1787,3
703,1830,1
703,1839,2
703,1894,4
703,1965,2
703,1987,6
703,2052,5
703,2053,3
703,2306,3
703,2312,4
703,2321,3
703,2323,2
703,2333,2
703,2335,5
703,2346,2
703,2641,2
703,2680,5
703,2772,3
703,3093,5
703,3452,4
703,3453,4
703,3576,1
703,3706,2
703,3759,1
703,3811,1
703,3893,9
703,3922,1
703,3977,1
703,4043,4
703,4076,1
703,4196,1
703,4281,1
703,4377,2
703,4503,2
703,4516,1
703,4549,4
703,4564,4
703,4589,4
703,4590,4
703,4591,6
703,4592,4
703,4593,3
703,4594,4
703,4595,6
703,4596,7
703,4597,5
703,4598,2
703,4599,6
703,4600,6
703,4601,3
703,4602,2
703,4603,3
703,4604,2
703,4606,4
703,4607,7
703,4609,5
703,4611,3
703,4612,4
703,4613,4
703,4615,5
703,4616,2
703,4617,5
703,4619,1
703,4620,4
703,4621,4
703,4622,5
703,4623,3
703,4624,2
703,4625,2
703,4626,3
703,4629,2
703,4630,5
703,4631,4
703,4633,3
703,4634,3
703,4636,2
703,4638,2
703,4639,3
703,4640,1
703,4641,1
703,4642,3
703,4643,3
703,4644,1
703,4645,2
703,4646,1
703,4647,5
703,4649,1
703,4651,3
703,4652,4
703,4653,2
703,4698,2
703,4756,1
703,4757,5
703,4758,1
703,4759,7
703,4760,5
703,4761,1
703,4762,3
703,4763,3
703,4764,2
703,4765,5
703,4767,5
703,4768,1
703,4769,6
703,4770,8
703,4771,3
703,4772,3
703,4773,3
703,4774,2
703,4775,1
703,4777,1
703,4778,3
703,4779,3
703,4780,6
703,4781,4
703,4782,2
703,4783,3
703,4784,2
703,4785,3
703,4786,1
703,4787,1
703,4788,5
703,4789,5
703,4790,3
703,4791,4
703,4792,4
703,4793,4
703,4794,2
703,4795,2
703,4796,1
703,4797,4
703,4798,3
703,4799,3
703,4800,1
703,4801,1
703,4802,7
703,4803,1
703,4804,2
703,4805,2
703,4806,4
703,4807,4
703,4808,2
703,4810,4
703,4811,3
703,4812,2
703,4813,2
703,4814,4
703,4815,2
703,4816,3
703,4817,5
703,4818,5
703,4819,3
703,4820,3
703,4821,5
703,4822,8
703,4823,4
703,4824,6
703,4825,6
703,4826,2
703,4827,3
703,4828,2
703,4829,3
703,4830,5
703,4831,2
703,4832,3
703,4833,2
703,4928,12
703,4948,1
703,4965,3
704,4758,19
705,215,5
705,424,2
705,426,3
705,665,2
705,689,1
705,704,1
705,708,1
705,759,1
705,951,12
705,1081,1
705,1219,4
705,1428,1
705,1885,1
705,2272,2
705,2384,2
705,2612,3
705,2685,1
705,2829,4
705,2951,3
705,3464,4
705,3612,2
705,3636,2
705,3667,2
705,3672,2
705,3673,1
705,3674,1
705,3725,2
705,3726,1
705,4136,1
705,4139,2
705,4177,1
705,4178,2
705,4183,2
705,4227,3
705,4274,1
705,4308,5
705,4893,5
705,4954,2
705,4987,3
706,1,29
706,2,1
706,3,37
706,4,5
706,700,4
706,701,27
706,707,5
706,708,1
706,709,1
706,711,16
706,712,58
706,2244,11
706,2518,34
706,3686,21
706,3687,1
706,4954,2
706,4987,4
707,1,7
707,3,25
707,4,7
707,305,1
707,702,1
707,706,8
707,1170,1
707,1419,1
707,1575,1
707,2009,1
707,2244,5
707,2439,1
707,2776,1
707,3687,9
707,3688,1
707,4295,1
707,4478,1
707,4715,62
708,4772,403
709,4756,9
709,4767,12
710,28,3
710,42,2
710,85,3
710,131,3
710,142,1
710,169,5
710,181,1
710,326,1
710,366,3
710,446,3
710,516,4
710,519,1
710,558,2
710,564,6
710,674,3
710,677,3
710,682,4
710,683,4
710,703,3
710,771,2
710,778,1
710,780,7
710,881,1
710,1001,1
710,1031,1
710,1063,1
710,1075,3
710,1187,2
710,1299,1
710,1355,1
710,1529,1
710,1558,1
710,1584,5
710,1762,3
710,1786,2
710,1787,2
710,1830,3
710,1839,3
710,1894,3
710,1965,6
710,1987,1
710,2052,2
710,2053,3
710,2306,2
710,2312,3
710,2321,5
710,2323,2
710,2333,4
710,2335,3
710,2346,9
710,2551,1
710,2641,3
710,2680,2
710,2772,2
710,3093,5
710,3452,6
710,3453,3
710,3559,1
710,3599,1
710,3706,3
710,3893,3
710,4043,3
710,4171,1
710,4377,1
710,4503,2
710,4549,7
710,4564,4
710,4589,3
710,4590,2
710,4591,2
710,4592,11
710,4593,8
710,4594,4
710,4595,2
710,4596,3
710,4597,4
710,4598,4
710,4599,5
710,4600,5
710,4601,3
710,4602,6
710,4603,1
710,4604,5
710,4606,4
710,4607,3
710,4609,3
710,4612,1
710,4613,4
710,4614,2
710,4615,5
710,4616,5
710,4617,6
710,4619,4
710,4620,4
710,4621,2
710,4622,1
710,4623,4
710,4624,2
710,4626,1
710,4629,2
710,4630,5
710,4631,4
710,4633,2
710,4634,6
710,4635,2
710,4636,4
710,4638,6
710,4639,2
710,4640,3
710,4641,2
710,4642,2
710,4643,1
710,4644,4
710,4645,9
710,4647,3
710,4649,4
710,4651,4
710,4652,1
710,4653,2
710,4698,4
710,4756,3
710,4757,5
710,4758,1
710,4759,2
710,4760,4
710,4762,7
710,4763,9
710,4764,5
710,4765,2
710,4766,5
710,4767,2
710,4768,2
710,4769,6
710,4770,2
710,4771,1
710,4772,3
710,4773,8
710,4774,4
710,4775,5
710,4776,1
710,4777,3
710,4778,3
710,4779,3
710,4780,1
710,4781,2
710,4782,3
710,4783,1
710,4784,2
710,4785,3
710,4786,4
710,4787,1
710,4788,2
710,4790,3
710,4791,6
710,4792,1
710,4793,3
710,4795,2
710,4796,6
710,4797,3
710,4798,3
710,4799,2
710,4800,4
710,4801,5
710,4802,1
710,4803,2
710,4804,5
710,4805,2
710,4807,7
710,4808,3
710,4810,5
710,4811,5
710,4812,2
710,4813,7
710,4814,1
710,4815,2
710,4816,1
710,4817,3
710,4818,9
710,4819,3
710,4820,2
710,4821,4
710,4822,4
710,4823,1
710,4824,2
710,4826,1
710,4827,7
710,4828,4
710,4829,8
710,4830,7
710,4831,4
710,4833,2
710,4895,1
710,4928,11
710,5099,1
711,424,2
711,701,51
711,706,27
711,712,2
711,713,1
711,2244,21
711,2401,1
711,2518,52
711,2829,1
711,3686,21
711,4372,7
711,4478,3
711,4987,1
712,1,24
712,2,5
712,3,27
712,424,1
712,425,19
712,646,2
712,700,3
712,701,25
712,704,1
712,706,39
712,713,12
712,2282,3
712,2371,2
712,2401,1
712,2518,3
712,2644,3
712,3464,3
712,3481,1
712,3686,26
712,3870,1
712,3871,2
712,4320,2
712,4891,1
713,3,1
713,425,2
713,712,1
713,2401,1
713,2645,1
713,3685,2
713,3686,1
714,88,1
714,97,1
714,219,1
714,787,2
714,789,1
714,794,1
714,1497,1
714,1643,1
714,1672,1
714,1785,1
714,2339,1
714,2507,1
714,2773,2
714,2801,1
714,3186,1
714,3882,2
714,4869,1
715,2507,1
716,318,2
716,717,2931
716,956,1
716,1683,1
716,2184,1
716,2847,1
716,5104,1
717,716,3192
718,319,1
718,1518,1
718,1554,1
718,2156,6
718,2902,1
718,3091,1
718,3701,1
718,4031,1
718,4212,1
718,4301,1
718,4541,1
718,4925,2
719,10,2
719,202,3
719,319,1
719,889,1
719,1554,2
719,2223,2
719,2430,1
719,3084,2
719,3529,1
719,3824,1
719,4449,2
719,4490,3
720,312,1
720,313,1
720,870,1
720,1456,1
720,1550,1
720,1878,1
720,2094,1
720,2171,1
720,4262,1
721,2489,2099
722,724,3183
722,1616,1
722,2222,1
722,4480,22
722,4918,7
722,4919,22
723,11,2
723,50,2
723,51,2
723,127,3
723,153,3
723,202,1
723,227,24
723,250,5
723,253,25
723,272,5
723,289,33
723,292,1
723,355,2
723,459,7
723,472,6
723,519,6
723,722,1
723,728,2
723,750,4
723,754,38
723,825,2
723,890,7
723,897,4
723,906,4
723,932,4
723,1263,7
723,1400,5
723,1542,2
723,1547,3
723,1548,4
723,1550,4
723,1552,1
723,1603,1
723,1608,5
723,1622,1
723,1623,2
723,1794,1
723,1815,3
723,1859,2
723,1868,2
723,1877,2
723,1880,1
723,1913,7
723,1914,3
723,2037,5
723,2042,4
723,2083,2
723,2099,7
723,2200,1
723,2222,2
723,2398,2
723,2402,2
723,2423,1
723,2489,3
723,2536,6
723,2541,12
723,2564,1
723,2574,6
723,2648,1
723,2649,3
723,2702,1
723,2738,2
723,2860,4
723,3003,2
723,3009,7
723,3036,1
723,3084,1
723,3111,7
723,3470,3
723,3474,3
723,3509,2
723,3594,1
723,3613,1
723,3691,5
723,3830,11
723,4004,3
723,4009,3
723,4172,1
723,4368,1
723,4494,2
723,4565,1
723,4659,1
723,4733,2
723,4835,1
723,4974,3
723,5090,3
724,722,3037
724,1626,1
724,1860,1
724,3678,1
724,3810,1
724,4480,90
724,4918,1
724,4919,101
725,726,3079
725,1673,1
726,725,3033
726,4574,1
727,595,1
727,948,1
727,1445,2
727,1675,1
727,2270,1
727,2438,2
727,3483,1
727,3635,1
727,4506,1
728,750,1
728,2398,1
728,2489,1
728,2512,4
728,2931,1
729,27,18
729,731,6
729,1554,664
729,3699,15
730,4849,2
731,729,4
731,1554,2561
731,4849,533
732,1533,3
732,1806,1
732,2136,803
732,2701,354
732,3089,31
733,734,87
733,3698,824
734,733,105
734,3699,180
735,319,1
735,752,1
735,1472,1
735,1541,1
735,2430,1
735,2564,1
735,2603,2
735,3085,1
735,3105,1
735,3389,1
735,3702,6
735,4031,1
735,5051,1
736,30,1
736,747,1
736,1801,1
736,2352,13
736,2512,1
736,3091,1
736,3105,1
736,3507,2
736,3511,1
736,3733,1
736,3992,1
736,4301,1
736,4406,1
736,4488,1
736,4496,1
736,4521,1
736,4560,1
736,4705,1
736,5055,1
737,30,145
738,656,1
738,658,1
738,964,1
738,1509,2
738,1545,1
738,1752,1
738,1815,1
738,2083,1
738,2390,1
738,2811,1
738,2861,1
738,3506,1
738,3507,2
738,3993,1
738,4001,1
738,4005,1
738,4251,2
739,2013,29
740,420,1
740,490,1
740,804,1
740,1070,2
740,1185,1
740,1193,1
740,1377,1
740,1493,1
740,1558,4
740,2047,1
740,2061,1
740,2160,1
740,2395,2
740,2488,1
740,2991,1
740,3015,1
740,3040,3
740,3182,1
740,3183,3
740,3184,2
740,3186,1
740,3620,1
740,3788,1
740,3813,2
740,3866,1
740,3958,1
740,3988,1
740,4483,1
740,4604,123
740,5008,1
741,32,3
742,31,1654
742,4533,1704
743,32,4
743,43,2
743,110,5
743,113,11
743,116,5
743,741,1
743,808,3
743,809,2
743,1192,12
743,1195,1
743,1645,11
743,1651,2
743,1653,6
743,1656,8
743,1899,1
743,1904,4
743,1907,4
743,1908,8
743,2013,5
743,2109,8
743,2140,1
743,2338,10
743,2479,3
743,2870,6
743,2960,7
743,2977,9
743,3042,10
743,4243,5
743,4244,12
743,4245,5
743,4282,1
743,4283,2
743,4284,6
743,4414,5
743,4721,8
743,4752,7
743,4837,2
743,4861,3
743,4868,1
743,4878,11
743,5003,7
743,5045,7
744,3012,1722
744,3582,45
744,4235,1
744,4446,1202
745,33,3162
746,44,872
746,4868,69
747,30,3
747,33,8
747,36,3
747,37,1
747,47,1
747,324,5
747,656,7
747,657,3
747,658,1
747,732,2
747,734,1
747,737,1
747,738,5
747,744,5
747,872,3
747,964,3
747,965,5
747,971,3
747,972,4
747,973,6
747,1186,1
747,1455,1
747,1457,2
747,1461,5
747,1462,1
747,1468,5
747,1472,3
747,1509,1
747,1511,2
747,1512,1
747,1519,2
747,1527,1
747,1530,2
747,1543,1
747,1545,6
747,1551,5
747,1647,1
747,1650,1
747,1657,1
747,1738,2
747,1746,10
747,1750,1
747,1752,1
747,1813,3
747,2043,3
747,2078,2
747,2083,4
747,2101,3
747,2463,3
747,2527,2
747,2538,2
747,2702,8
747,2811,7
747,2854,1
747,2860,6
747,2861,9
747,2862,3
747,2902,4
747,2974,2
747,3012,6
747,3022,1
747,3087,2
747,3088,2
747,3506,2
747,3507,7
747,3511,6
747,3701,1
747,3702,1
747,3984,1
747,3985,1
747,3992,1
747,3993,5
747,4001,1
747,4005,1
747,4010,1
747,4236,2
747,4251,2
747,4254,24
747,4258,3
747,4262,1
747,4301,1
747,4355,3
747,4408,3
747,4473,2
747,4496,3
747,4518,1
747,4521,3
747,4705,1
747,4720,1
747,4742,1
747,4849,3
747,4852,1
747,4885,3
747,4967,2
747,5027,1
747,5044,7
747,5055,2
748,193,2
748,222,2
748,235,2
748,503,1
748,877,1
748,878,1
748,905,1
748,1377,1
748,1390,1
748,1602,1
748,1613,1
748,1656,1
748,2553,1
748,2930,3
748,3509,1
748,3866,2
748,3988,1
748,3989,1
748,4282,2
748,4305,2
749,17,2
749,48,1
749,50,927
749,51,4
749,56,3
749,148,1
749,223,3
749,228,3
749,231,2
749,233,4
749,235,2
749,238,6
749,239,3
749,240,4
749,242,3
749,244,3
749,250,6
749,251,3
749,254,8
749,257,3
749,263,1
749,265,4
749,267,5
749,269,2
749,270,5
749,272,3
749,275,3
749,283,5
749,287,3
749,290,1
749,293,4
749,564,1
749,890,6
749,891,4
749,898,9
749,901,5
749,902,7
749,906,6
749,910,3
749,926,6
749,932,1
749,940,3
749,1313,1
749,1524,6
749,1555,5
749,1604,6
749,1608,11
749,1612,5
749,1615,6
749,1627,4
749,1861,4
749,1864,5
749,1865,11
749,1875,8
749,1877,1
749,1878,1128
749,1913,1
749,1914,2
749,1916,1
749,2085,4
749,2097,1
749,2227,2
749,2260,4
749,2313,1
749,2437,7
749,2514,4
749,2667,4
749,2671,8
749,2672,3
749,2815,1
749,2866,9
749,2894,4
749,2975,2
749,3009,1
749,3020,3
749,3539,6
749,3611,5
749,3690,3
749,3691,4
749,3814,2
749,3818,3
749,3821,3
749,3827,5
749,3829,6
749,3831,5
749,3832,4
749,3835,8
749,3836,1
749,4029,4
749,4190,4
749,4208,5
749,4209,4
749,4210,2
749,4325,3
749,4493,2
749,4494,1
749,4883,2
749,4901,4
749,4926,4
750,51,5
750,229,1
750,250,7
750,272,6
750,288,1
750,292,6
750,723,7
750,728,12
750,877,3
750,890,7
750,897,5
750,906,5
750,932,6
750,1548,6
750,1608,6
750,1613,1
750,1799,1
750,1859,5
750,1877,7
750,1913,9
750,1914,4
750,2099,15
750,2300,3
750,2398,4
750,2402,7
750,2489,2
750,2536,6
750,2541,5
750,2574,6
750,2931,4
750,3003,2
750,3009,2
750,3681,1
750,3691,10
750,3806,1
750,3830,8
750,4012,1
750,4368,7
750,4494,6
750,4565,8
750,4974,4
750,5063,8
750,5090,6
751,19,1
751,959,2
751,1794,2
751,2222,1
751,2430,2
751,3036,1
751,4262,1
751,4263,1
752,196,1
752,198,1
752,319,1
752,718,1
752,719,1
752,735,2
752,1554,1
752,2309,1
752,2351,1
752,2423,263
752,2648,2
752,3472,1
752,4031,2
752,4144,1
752,4992,1
752,5106,1
753,754,723
753,3622,123
754,753,596
754,2883,52
754,3622,1145
755,508,1
755,1208,2
755,2600,1
755,3614,3
755,3891,1
755,4137,2
755,4393,1
755,4444,1
756,240,1
756,449,45
756,630,1
756,757,58
756,758,53
756,759,43
756,760,45
756,761,42
756,764,56
756,917,49
756,921,1
756,923,1
756,1272,54
756,1475,47
756,1713,52
756,1714,67
756,1717,30
756,2386,1
756,2790,1
756,3160,1
756,3225,1
756,3657,1
756,4160,1
757,353,1
757,449,32
757,633,1
757,756,31
757,758,29
757,759,42
757,760,33
757,761,43
757,764,48
757,917,41
757,981,1
757,1272,41
757,1379,1
757,1475,41
757,1713,43
757,1714,42
757,1717,24
757,1719,1
757,1931,1
757,2103,1227
757,2232,1
757,3140,1
757,3151,1
757,3388,1
757,3617,1
757,3741,1
757,4432,1
758,449,16
758,756,12
758,757,3
758,759,15
758,760,11
758,761,11
758,764,12
758,917,15
758,923,1
758,1272,12
758,1475,12
758,1713,11
758,1714,11
758,1717,10
758,3431,1
758,3657,2967
758,4101,1
759,252,1
759,449,53
759,633,1
759,756,49
759,757,49
759,758,51
759,760,43
759,761,59
759,764,55
759,834,1
759,917,57
759,951,1
759,1272,53
759,1475,57
759,1713,44
759,1714,43
759,1717,23
759,2103,1
759,2232,1
759,3837,1
759,3872,1
759,4496,1
759,4565,1
759,4837,1
760,294,1
760,449,58
760,756,41
760,757,52
760,758,48
760,759,40
760,761,50
760,764,46
760,811,1
760,893,1
760,917,46
760,976,1
760,1070,1
760,1110,1
760,1188,1
760,1248,1
760,1250,1
760,1272,52
760,1442,1
760,1475,58
760,1477,1
760,1713,57
760,1714,64
760,1717,34
760,2103,1
760,3105,1
760,3166,1
760,3622,1
760,4077,1
760,4083,1
760,4452,1
760,4948,1
760,5000,1
760,5097,1
761,449,28
761,485,2252
761,756,14
761,757,24
761,758,15
761,759,21
761,760,10
761,764,25
761,917,20
761,1183,20
761,1272,16
761,1475,19
761,1713,21
761,1714,26
761,1716,1
761,1717,5
761,2984,1
761,3567,1
761,4848,10
762,3615,2
763,1080,1
763,1220,1
763,1630,1
763,2407,1
763,2661,1
763,3766,2
763,4038,1
763,4203,1
763,5091,1
764,204,1
764,449,70
764,485,1
764,719,1
764,756,59
764,757,52
764,758,41
764,759,48
764,760,60
764,761,46
764,917,52
764,976,1
764,1183,1
764,1272,45
764,1274,1
764,1475,52
764,1713,41
764,1714,66
764,1717,28
764,2129,1
764,2232,1
764,2747,1
764,2771,1
764,3400,1
764,3657,1
764,4046,1
764,4468,1
764,4556,1
765,764,1
765,1079,1
765,2638,1
765,3038,1
766,509,1
766,755,1
766,770,1
766,1206,1
766,1208,1
766,1214,1
766,1217,1
766,2257,1
766,2837,1
766,3617,1
766,4137,3
766,4443,2
766,5082,1
767,508,2
767,855,1
767,1210,2
767,1215,1
767,2637,1
767,2837,1
767,3616,1
767,3799,1
767,4393,3
767,4443,2
767,4444,1
768,508,5
768,509,3
768,755,1
768,756,1
768,759,1
768,766,1
768,767,2
768,852,1
768,855,3
768,1094,1
768,1206,5
768,1208,4
768,1210,1
768,1211,2
768,1212,4
768,1214,2
768,1215,5
768,1216,8
768,1217,5
768,1218,3
768,2257,1
768,2600,1
768,2637,1
768,2837,3
768,2907,2
768,3616,1
768,3617,3
768,3618,405
768,3642,1
768,3773,5
768,3891,5
768,4137,3
768,4393,2
768,4443,2
768,4444,1
768,4727,3
768,5082,1
769,158,1
769,163,1
769,508,3
769,509,6
769,755,2
769,763,1
769,766,7
769,767,4
769,840,1
769,855,9
769,1079,1
769,1092,5
769,1094,1
769,1206,5
769,1208,7
769,1210,2
769,1211,2
769,1212,3
769,1214,5
769,1215,2
769,1216,4
769,1217,5
769,1218,3
769,1630,2
769,1636,5
769,1637,1
769,2433,1
769,2573,1
769,2600,1
769,2637,1
769,2661,1
769,2837,2
769,2907,5
769,3482,2
769,3615,1
769,3617,3
769,3624,2
769,3649,1
769,3651,1
769,3773,7
769,3891,4
769,4137,3
769,4203,1
769,4277,1
769,4390,1
769,4443,1
769,4444,3
769,4530,1
769,4727,2
769,4881,1
769,5082,4
769,5091,2
770,755,1
770,766,1
770,767,2
770,1210,1
770,1211,1
770,4443,1
770,5082,1
771,28,4
771,42,4
771,85,3
771,123,2
771,131,3
771,142,2
771,169,2
771,366,4
771,446,2
771,516,7
771,558,6
771,564,3
771,666,3
771,674,2
771,677,3
771,682,5
771,683,1
771,703,7
771,710,4
771,778,8
771,780,6
771,1001,3
771,1075,2
771,1187,7
771,1327,1
771,1584,6
771,1616,1
771,1672,1
771,1762,5
771,1786,5
771,1787,1
771,1839,4
771,1894,1
771,1965,2
771,1987,2
771,2028,1
771,2052,5
771,2053,2
771,2306,3
771,2312,3
771,2321,5
771,2323,4
771,2333,3
771,2335,2
771,2346,2
771,2641,4
771,2680,2
771,2743,1
771,2772,5
771,3093,3
771,3170,1
771,3383,1
771,3452,1
771,3453,4
771,3706,4
771,3893,3
771,4043,3
771,4310,1
771,4377,3
771,4503,2
771,4549,3
771,4564,5
771,4589,7
771,4590,1
771,4591,4
771,4592,5
771,4593,5
771,4594,3
771,4595,3
771,4596,3
771,4597,3
771,4598,5
771,4599,3
771,4600,4
771,4601,4
771,4602,4
771,4604,5
771,4606,4
771,4607,5
771,4612,7
771,4613,2
771,4614,1
771,4615,2
771,4616,5
771,4617,4
771,4619,2
771,4620,3
771,4621,2
771,4622,3
771,4623,1
771,4624,4
771,4625,2
771,4629,4
771,4630,5
771,4631,2
771,4633,4
771,4634,4
771,4635,2
771,4636,1
771,4638,2
771,4639,4
771,4640,5
771,4641,3
771,4642,6
771,4644,2
771,4645,2
771,4646,5
771,4647,3
771,4649,1
771,4651,5
771,4652,3
771,4653,3
771,4698,3
771,4756,2
771,4757,5
771,4758,4
771,4759,1
771,4760,3
771,4761,3
771,4762,3
771,4763,1
771,4764,3
771,4765,2
771,4766,2
771,4767,5
771,4768,4
771,4769,4
771,4770,3
771,4771,2
771,4772,5
771,4774,5
771,4775,2
771,4776,5
771,4777,4
771,4778,3
771,4779,4
771,4780,1
771,4781,5
771,4782,4
771,4783,3
771,4784,4
771,4785,4
771,4786,3
771,4787,6
771,4788,4
771,4789,4
771,4790,5
771,4791,2
771,4792,2
771,4793,1
771,4795,5
771,4796,3
771,4797,2
771,4798,6
771,4799,4
771,4800,3
771,4801,3
771,4802,5
771,4803,1
771,4804,5
771,4805,1
771,4806,4
771,4807,1
771,4808,4
771,4810,3
771,4811,3
771,4812,9
771,4813,6
771,4814,2
771,4815,4
771,4816,2
771,4817,2
771,4818,5
771,4819,1
771,4820,2
771,4821,1
771,4822,4
771,4823,1
771,4824,2
771,4825,4
771,4826,3
771,4828,5
771,4829,1
771,4830,3
771,4831,2
771,4832,3
771,4833,3
771,4873,1
771,4928,8
771,4965,1
771,4972,1
772,3619,44
773,64,1
773,566,1
773,843,121
773,1207,1
773,1229,1
773,1253,105
773,1338,1
773,1363,81
773,1437,108
773,1722,98
773,1756,1
773,1969,95
773,1988,1
773,2641,1
773,2699,1
773,2786,1
773,3171,2
773,3584,112
773,3705,99
773,3864,1
773,4013,1
774,1058,1
774,2516,1
774,2788,1
774,4152,1
774,4981,2865
775,1066,1
775,2712,1
775,2841,1
775,3181,1676
775,3538,59
775,4158,1
775,4161,1
775,4311,51
775,4552,1
775,4748,1
776,11,1
776,295,1
776,718,1
776,722,2
776,1600,1
776,1626,1
776,2092,1
776,2198,1
776,2673,2
776,2910,1
776,2930,1
776,3470,1
776,3601,1
776,3683,1
776,5098,1
777,11,4
777,12,2
777,13,7
777,49,4
777,286,1
777,718,6
777,776,3
777,844,2
777,936,1
777,1545,1
777,1598,2
777,1616,1
777,1624,4
777,1683,5
777,1876,11
777,1945,3
777,2017,4
777,2035,1
777,2150,1
777,2217,3
777,2245,4
777,2301,2
777,2478,1
777,2648,1
777,2673,1
777,2811,2
777,2814,1
777,2902,2
777,3000,1
777,3072,3
777,3120,5
777,3124,4
777,3470,5
777,3677,6
777,3696,2
777,3823,2
777,4031,2
777,4052,4
777,4488,3
777,4490,3
777,4541,3
777,4578,1
777,4887,4
777,5068,3
777,5070,5
777,5088,6
777,5090,1
777,5098,2
778,28,2
778,42,2
778,85,7
778,123,2
778,131,3
778,169,2
778,366,3
778,446,4
778,516,1
778,558,6
778,564,1
778,666,1
778,674,1
778,677,3
778,682,2
778,683,2
778,696,1
778,703,5
778,710,7
778,771,5
778,780,3
778,964,1
778,1001,2
778,1070,1
778,1075,1
778,1187,4
778,1584,2
778,1762,2
778,1786,1
778,1787,2
778,1830,6
778,1839,6
778,1894,4
778,1965,4
778,1987,1
778,2052,1
778,2053,5
778,2306,6
778,2312,3
778,2321,4
778,2323,4
778,2333,3
778,2335,3
778,2346,3
778,2597,1
778,2641,9
778,2680,2
778,2772,5
778,2826,1
778,3093,7
778,3321,1
778,3360,1
778,3384,1
778,3452,2
778,3453,2
778,3706,2
778,3783,88
778,3893,3
778,3931,1
778,3945,1
778,3949,1
778,4043,4
778,4377,1
778,4503,2
778,4545,1
778,4549,2
778,4564,4
778,4589,1
778,4590,3
778,4591,4
778,4592,3
778,4593,3
778,4594,3
778,4595,2
778,4596,2
778,4597,3
778,4598,6
778,4599,3
778,4600,5
778,4601,7
778,4602,2
778,4603,4
778,4606,2
778,4607,4
778,4609,4
778,4611,4
778,4612,7
778,4613,3
778,4614,5
778,4615,4
778,4616,3
778,4617,4
778,4619,1
778,4620,2
778,4621,2
778,4622,6
778,4623,5
778,4624,7
778,4625,1
778,4626,5
778,4629,4
778,4630,3
778,4633,1
778,4634,6
778,4635,2
778,4636,2
778,4638,2
778,4639,2
778,4640,5
778,4641,5
778,4642,1
778,4643,4
778,4644,3
778,4645,3
778,4646,1
778,4647,2
778,4649,1
778,4651,3
778,4652,5
778,4653,5
778,4698,3
778,4756,2
778,4757,2
778,4758,2
778,4759,5
778,4760,1
778,4761,3
778,4762,2
778,4763,2
778,4764,7
778,4765,4
778,4766,3
778,4767,2
778,4768,7
778,4770,5
778,4771,1
778,4772,3
778,4773,2
778,4774,3
778,4775,2
778,4776,1
778,4777,1
778,4778,5
778,4779,2
778,4780,1
778,4781,5
778,4782,3
778,4783,1
778,4784,5
778,4785,3
778,4786,3
778,4787,1
778,4788,4
778,4789,7
778,4790,6
778,4791,2
778,4792,2
778,4793,2
778,4794,1
778,4795,2
778,4796,4
778,4797,3
778,4798,5
778,4799,1
778,4800,1
778,4801,4
778,4802,3
778,4803,4
778,4805,2
778,4806,5
778,4807,5
778,4808,3
778,4809,4
778,4810,3
778,4811,4
778,4812,7
778,4813,11
778,4814,2
778,4815,1
778,4816,2
778,4817,5
778,4818,1
778,4819,6
778,4820,4
778,4821,4
778,4822,3
778,4823,6
778,4824,4
778,4825,4
778,4826,3
778,4827,2
778,4828,4
778,4829,3
778,4830,5
778,4831,3
778,4832,4
778,4833,5
778,4928,17
778,4965,5
779,394,23
779,528,1
779,572,8
779,933,10
779,1155,1
779,1241,17
779,1274,2
779,1498,9
779,1936,1
779,2377,1
779,2388,1
779,2689,1
779,2840,8
779,3292,1
779,3825,9
779,3888,1
779,3897,11
779,4053,11
779,4054,11
779,4055,13
779,4056,12
779,4057,12
779,4058,13
779,4059,6
779,4060,7
779,4061,15
779,4062,14
779,4063,14
779,4064,9
779,4065,7
779,4066,13
779,4067,11
779,4068,19
779,4069,11
779,4070,9
779,4071,12
779,4072,19
779,4074,16
779,4075,24
779,4078,17
779,4080,8
779,4081,10
779,4082,5
779,4083,11
779,4084,9
779,4085,1
779,4086,6
779,4087,13
779,4088,16
779,4089,18
779,4090,13
779,4091,11
779,4092,12
779,4093,16
779,4094,9
779,4095,11
779,4096,15
779,4097,8
779,4099,10
779,4103,1
779,4104,12
779,4107,7
779,4108,11
779,4109,8
779,4112,14
779,4281,13
779,4532,1
779,4879,79
779,4962,1
779,4964,1
779,5016,1
779,5030,1
780,28,3
780,42,5
780,81,1
780,85,6
780,123,3
780,131,7
780,142,1
780,169,4
780,330,1
780,366,3
780,403,1
780,446,5
780,516,6
780,558,6
780,564,2
780,666,4
780,674,6
780,677,2
780,682,1
780,683,2
780,710,2
780,771,2
780,778,3
780,874,1
780,1001,4
780,1075,2
780,1187,5
780,1297,1
780,1584,4
780,1762,5
780,1776,1
780,1786,2
780,1787,2
780,1812,1
780,1830,6
780,1839,7
780,1894,4
780,1901,1
780,1965,3
780,1987,3
780,2052,3
780,2053,1
780,2061,1
780,2312,2
780,2321,2
780,2323,5
780,2333,4
780,2335,6
780,2346,2
780,2641,4
780,2680,1
780,2772,4
780,2961,1
780,3093,5
780,3452,3
780,3453,3
780,3706,12
780,3893,3
780,3994,1
780,4043,5
780,4215,1
780,4377,4
780,4503,5
780,4549,3
780,4564,3
780,4590,1
780,4591,4
780,4592,5
780,4593,2
780,4594,3
780,4595,2
780,4596,5
780,4597,2
780,4598,1
780,4599,5
780,4600,3
780,4601,2
780,4602,5
780,4603,8
780,4604,6
780,4606,8
780,4607,11
780,4609,7
780,4611,3
780,4612,7
780,4613,2
780,4614,1
780,4615,3
780,4616,3
780,4617,2
780,4619,5
780,4620,2
780,4621,1
780,4622,2
780,4623,4
780,4624,3
780,4625,6
780,4626,5
780,4630,3
780,4631,4
780,4633,5
780,4634,4
780,4635,4
780,4636,2
780,4638,5
780,4639,6
780,4640,3
780,4641,6
780,4642,3
780,4643,2
780,4644,6
780,4645,3
780,4646,2
780,4647,1
780,4651,2
780,4652,3
780,4653,5
780,4660,1
780,4698,5
780,4756,4
780,4757,6
780,4758,3
780,4759,4
780,4760,1
780,4761,2
780,4762,3
780,4763,4
780,4764,3
780,4765,1
780,4766,2
780,4767,6
780,4769,2
780,4770,3
780,4771,3
780,4772,4
780,4773,3
780,4774,1
780,4775,1
780,4776,4
780,4777,3
780,4778,4
780,4779,4
780,4780,4
780,4781,1
780,4782,3
780,4783,3
780,4784,4
780,4785,2
780,4786,2
780,4787,1
780,4788,8
780,4789,5
780,4790,8
780,4791,2
780,4792,6
780,4793,1
780,4794,7
780,4795,2
780,4796,3
780,4797,2
780,4798,6
780,4799,5
780,4800,4
780,4801,5
780,4802,6
780,4803,3
780,4804,3
780,4805,3
780,4806,6
780,4807,2
780,4809,1
780,4810,3
780,4811,3
780,4812,3
780,4813,5
780,4814,2
780,4815,2
780,4816,1
780,4817,2
780,4818,3
780,4819,4
780,4820,7
780,4821,2
780,4822,6
780,4823,2
780,4824,5
780,4825,2
780,4826,3
780,4827,4
780,4829,2
780,4830,2
780,4831,4
780,4832,3
780,4833,6
780,4928,13
780,4938,1
780,4965,4
781,383,1
781,545,7
781,605,1
781,1297,1
781,1298,1
781,1302,1
781,1310,1
781,1558,2
781,2108,33
781,2703,2
781,3371,2
781,3861,1
781,3951,1
781,4221,2
781,4243,1
781,4483,2
781,4514,1
781,5077,4
782,39,3
782,59,1
782,90,3
782,420,1
782,546,2
782,740,1
782,1051,2
782,1300,1
782,1335,2
782,1343,1
782,2061,2
782,2067,2
782,2108,1
782,2160,1
782,2356,1
782,2598,1
782,3909,1
782,3998,4
782,4512,1
783,2799,278
783,3785,1956
784,34,12
784,96,11
784,117,9
784,1014,18
784,1136,18
784,1156,8
784,1193,1
784,1254,14
784,1546,13
784,1655,13
784,1802,16
784,1910,12
784,1911,10
784,2047,7
784,2136,16
784,2356,15
784,3842,12
784,4454,13
784,4469,14
784,4724,13
784,5089,13
785,87,2
785,93,3
785,157,1
785,408,1
785,786,661
785,1065,1
785,1295,1
785,1308,1
785,1655,1
785,1976,1
785,2108,1
785,2255,4
785,2416,2
785,2712,1
785,2778,1
785,3015,2
785,3250,1
785,3548,1
785,3709,4
785,3813,4
785,3865,1
785,3916,1
785,3946,1
785,4050,1
785,4110,1
785,4483,1
785,4569,1
785,4879,4
785,4896,1
785,4941,1
785,5042,2
786,785,835
787,97,1
787,107,2
787,790,1
787,1416,1
787,2450,1
787,3711,1
787,4152,1
787,4581,1
787,4850,1
787,5033,1
788,6,1
788,90,1
788,107,3
788,380,1
788,399,1
788,403,3
788,412,2
788,548,3
788,789,2
788,801,1
788,1044,1
788,1304,1
788,1382,2
788,1390,1
788,1807,1
788,2108,2
788,2152,2
788,2161,1
788,2349,1
788,2855,1
788,3026,2
788,3863,1
788,4215,2
788,4216,1
788,4463,2
788,4547,1
788,4933,1
788,4981,1
788,5100,2
789,47,2
789,58,2
789,63,1
789,68,1
789,88,2
789,90,1
789,91,2
789,107,6
789,219,1
789,371,1
789,377,1
789,379,3
789,388,1
789,414,1
789,417,1
789,418,1
789,420,1
789,422,2
789,626,1
789,640,1
789,714,3
789,715,1
789,783,1
789,788,2
789,794,1
789,801,3
789,802,2
789,1047,1
789,1054,1
789,1063,2
789,1182,1
789,1195,1
789,1291,3
789,1293,1
789,1295,4
789,1304,1
789,1332,3
789,1366,1
789,1408,1
789,1414,1
789,1491,3
789,1492,6
789,1493,2
789,1497,3
789,1642,1
789,1643,2
789,1672,3
789,1785,1
789,1912,4
789,2046,1
789,2072,2
789,2158,2
789,2160,1
789,2251,3
789,2268,4
789,2278,2
789,2339,1
789,2345,1
789,2355,3
789,2358,3
789,2419,2
789,2450,1
789,2507,1
789,2516,2
789,2517,1
789,2522,2
789,2604,1
789,2650,1
789,2653,1
789,2693,4
789,2745,1
789,2756,1
789,2773,1
789,2801,1
789,2825,1
789,2916,2
789,2948,2
789,2960,2
789,3016,1
789,3620,3
789,3627,2
789,3628,1
789,3711,3
789,3713,1
789,3786,1
789,3864,2
789,3882,1
789,3924,1
789,3932,1
789,4152,2
789,4160,2
789,4161,3
789,4195,2
789,4215,1
789,4218,1
789,4397,2
789,4463,1
789,4466,1
789,4483,1
789,4544,1
789,4660,1
789,4679,1
789,4680,1
789,4681,5
789,4839,2
789,4850,2
789,4854,1
789,4869,4
789,4892,1
789,4933,1
789,4948,1
789,4949,2
789,4999,2
789,5033,2
790,596,1
790,798,1
790,1052,1
790,1072,1
790,1284,1
790,1293,1
790,1350,1
790,1353,1
790,2122,1
790,2230,1
790,2577,1
790,2650,1
790,2801,1
790,3330,1
790,4152,1
790,4922,1
790,5116,1
791,653,1
792,97,579
792,2596,2584
793,4017,1
794,63,1
794,714,1
794,1471,1
794,1491,1
794,1672,1
794,1811,1
794,2268,1
794,2510,1
794,2517,1
794,2522,1
794,2557,1
794,2960,1
794,3188,1
794,3620,3
794,4935,1
795,100,986
795,378,1
795,1144,1127
796,65,1
796,387,1
796,416,2
796,1366,1
796,2231,1
796,2357,1
796,2380,1
796,2520,1
796,2642,1
796,2970,1
796,3711,1
796,4160,1
796,4544,1
796,4660,1
796,4666,1
796,4850,1
796,4910,1
797,105,1
797,1044,1
797,1054,1
797,2071,1
797,2251,1
797,2516,1
797,2650,1
797,3968,1
797,4152,1
797,4195,1
797,4359,1
797,4894,1
797,5116,1
798,93,1
798,638,1
798,1364,1
798,1369,1
798,1912,2
798,2268,1
798,2339,2
798,2516,1
798,2577,1
798,3478,1
798,3720,2
798,4462,1
799,2522,2
799,2991,748
800,99,1
800,605,5
800,774,1
800,1323,1
800,1326,1
800,1337,4
800,1344,3
800,1376,4
800,1379,8
800,2061,5
800,2160,1
800,2326,1
800,2446,1
800,2559,1
800,2653,1
800,2766,1
800,2931,2
800,3244,1
800,3246,1
800,3626,3
800,3755,1
800,3761,2
800,3866,2
800,4930,1
800,4999,1
801,393,1
801,417,1
801,594,1
801,1052,1
801,1058,1
801,1366,1
801,1368,1
801,1408,1
801,1494,1
801,2073,1
801,2630,1
801,3757,1
801,3786,87
801,4153,1
801,4907,1794
801,4981,1
801,4985,1
802,101,3240
802,371,1
802,803,19
802,3628,1
803,101,252
803,802,391
804,806,21
805,381,1
805,383,1
805,545,2
805,548,1
805,550,2
805,553,1
805,1141,2
805,1155,1
805,1156,2
805,1158,3
805,1297,4
805,1302,3
805,1306,2
805,1316,1
805,1318,1
805,1320,2
805,1322,1
805,1326,1
805,1331,1
805,1333,6
805,1376,1
805,1386,1
805,2024,1
805,2044,1
805,2341,1
805,2507,1
805,2826,1
805,2911,1
805,3015,1
805,3026,1
805,3253,1
805,3264,1
805,3316,2
805,3329,1
805,3337,1
805,3909,3
805,3911,1
805,3924,1
805,3933,2
805,3939,1
805,3942,1
805,3953,2
805,4161,1
805,4166,1
805,4216,1
805,4388,1
805,4547,1
805,4748,1
805,4909,1
805,5000,1
806,100,1
806,804,18
806,824,1
806,1305,3
806,1306,1
806,1318,1
806,1329,1
806,1371,2
806,1948,1
806,2242,1
806,2519,2
806,2569,1
806,2887,413
806,2998,1
806,3083,1
806,3304,1
806,3786,1
806,3991,1
806,4450,3
806,4569,1
806,4853,2
807,117,152
807,3632,1120
807,4198,349
808,809,495
809,111,24
809,808,488
810,450,1
810,666,2
810,1177,2
810,2141,2
810,2333,1
810,3436,1
810,3437,2
810,4043,5
810,4549,1
810,4615,1
810,4755,1
810,4928,2
810,4965,1
811,812,4
811,814,81
811,815,45
811,1016,198
811,1017,49
811,1019,227
811,1020,78
811,1021,42
811,1022,5
811,1023,9
811,1024,48
811,1025,75
811,1027,187
811,1029,59
811,1032,238
811,1033,5
811,1034,80
811,1036,2
811,2172,74
811,2173,13
811,2174,56
811,2175,224
811,2443,75
811,2655,63
811,2656,85
811,2657,227
811,2658,5
811,2659,43
811,2677,4
811,2678,81
812,811,16
812,813,5
812,814,1
812,815,22
812,1016,13
812,1017,23
812,1018,5
812,1019,12
812,1021,20
812,1022,344
812,1023,365
812,1024,17
812,1025,2
812,1026,2
812,1027,14
812,1029,34
812,1032,15
812,1033,368
812,1034,2
812,1036,8
812,2172,1
812,2173,343
812,2174,32
812,2175,11
812,2443,1
812,2655,2
812,2657,15
812,2658,343
812,2659,21
812,2677,360
812,2679,8
813,811,1
813,812,16
813,814,16
813,1016,3
813,1018,513
813,1019,1
813,1020,15
813,1022,6
813,1023,6
813,1025,12
813,1026,551
813,1027,1
813,1032,4
813,1033,10
813,1034,10
813,1036,566
813,2172,19
813,2173,6
813,2175,4
813,2443,11
813,2655,13
813,2656,13
813,2657,1
813,2658,12
813,2677,9
813,2678,9
813,2679,580
814,811,89
814,813,4
814,815,1
814,1016,82
814,1018,1
814,1019,60
814,1020,216
814,1021,1
814,1023,1
814,1024,1
814,1025,230
814,1026,6
814,1027,69
814,1029,2
814,1032,89
814,1033,1
814,1034,240
814,1036,3
814,2172,247
814,2174,2
814,2175,77
814,2443,212
814,2655,237
814,2656,219
814,2657,91
814,2658,1
814,2659,3
814,2677,2
814,2678,227
814,2679,2
815,811,62
815,812,16
815,814,1
815,1016,69
815,1017,302
815,1019,58
815,1020,2
815,1021,283
815,1022,17
815,1023,10
815,1024,334
815,1025,5
815,1027,56
815,1029,289
815,1032,58
815,1033,14
815,1034,2
815,2172,1
815,2173,21
815,2174,298
815,2175,72
815,2443,1
815,2655,5
815,2656,1
815,2657,72
815,2658,14
815,2659,326
815,2677,18
815,2678,2
816,1013,10
816,1014,8
816,1031,9
816,2680,9
817,3633,2738
818,819,1566
818,1196,2
818,2317,1
819,206,1
819,207,2
819,318,1
819,455,1
819,515,1
819,618,1
819,818,1148
819,838,2
819,842,1
819,878,1
819,1101,1
819,1256,1
819,1259,1
819,1260,2
819,1265,1
819,1392,1
819,1405,2
819,1417,1
819,1695,1
819,1697,1
819,1828,1
819,1954,3
819,1959,1
819,2126,1
819,2128,1
819,2181,1
819,2186,1
819,2273,1
819,2275,1
819,2277,2
819,2317,3
819,2812,1
819,2850,1
819,2906,1
819,2920,3
819,2922,1
819,2956,2
819,2957,1
819,3067,1
819,3092,1
819,3442,1
819,3465,1
819,3489,2
819,3496,1
819,3499,1
819,3562,1
819,3606,2
819,4202,2
819,4220,1
819,4279,1
819,4335,1
819,4395,1
819,4416,2
819,4460,1
819,4587,1
819,5006,1
819,5023,1
820,125,26
820,126,2897
821,128,12
821,136,1264
822,77,1
822,595,1
822,1122,1
822,1566,2
822,1574,2
822,1583,1
822,1679,1
822,2180,1
822,2292,1
822,3092,2
822,3515,1
822,3556,2
822,3634,2
822,3877,1
822,4701,1
823,138,10
823,4576,4
824,92,1
824,468,1
824,640,1
824,1644,2
824,2760,1
824,3026,1
825,3792,3254
826,828,2789
827,3191,2809
828,826,2652
828,834,1
828,947,1
828,3376,1
828,3669,1
828,3674,1
828,4177,1
828,4178,1
829,297,1
829,830,8
829,946,2
829,952,1
829,1085,1
829,1422,1
829,1427,1
829,2050,2
829,2252,545
829,2269,1
829,2359,2
829,2951,3
829,3191,2
829,3296,2
829,3377,1
829,3667,3
829,3668,2
829,3670,1
829,3672,6
829,3726,2
829,3727,1
829,4068,1
829,4139,2
829,4178,1
829,4181,2
829,4184,1
829,5031,1
829,5059,2
830,139,3
830,140,4
830,297,2
830,434,3
830,645,2
830,647,2
830,648,5
830,698,3
830,827,1
830,831,2
830,832,2
830,883,2
830,946,1
830,947,2
830,951,1
830,952,4
830,1084,2
830,1085,2
830,1221,1
830,1399,4
830,1418,3
830,1421,3
830,1423,4
830,1424,1
830,1425,2
830,1426,8
830,1430,2
830,1628,1
830,1629,6
830,1633,8
830,1634,2
830,1883,1
830,2050,3
830,2112,5
830,2133,1
830,2385,1
830,2447,6
830,2459,4
830,2614,6
830,2803,1
830,2818,5
830,2851,6
830,2933,1
830,2934,3
830,2951,1
830,2972,1
830,3044,1
830,3048,2
830,3059,3
830,3190,1
830,3578,2
830,3605,3
830,3671,1
830,3672,2
830,3727,1
830,4037,1
830,4179,4
830,4211,4
830,4231,3
830,4273,2
830,4317,4
830,4318,2
830,4319,5
830,4376,4
830,4491,6
830,4749,1
830,4882,1
830,4955,3
830,4982,3
830,5031,6
830,5059,3
831,139,1
831,830,2
831,1084,1
831,1221,1
831,1422,1
831,1426,1
831,1629,1
831,2133,1
831,2614,1
831,4273,2
831,4319,1
831,4491,1
831,5059,1
832,947,1
832,1085,1
832,2803,1
832,3048,1
832,4179,1
832,4231,1
832,4749,1
832,4882,2
833,77,1
833,1564,1
833,2033,1
833,4266,1
833,4459,110
834,200,1
834,662,1
834,1078,85
834,1082,95
834,1086,1
834,1420,82
834,2269,82
834,2439,81
834,2828,239
834,2830,2
834,2882,1
834,3295,1
834,3837,1
834,3838,1
834,3936,1
834,4715,85
835,1099,1
835,1698,1
835,1828,1
835,1954,1
835,2717,1
835,2922,2
836,211,3
836,488,1
836,629,1
836,686,1
836,812,1
836,1252,1
836,1764,2
836,1835,1
836,2305,1
836,4025,1
836,4270,1
836,4413,1
837,2722,2
838,207,1
838,839,684
838,842,673
838,843,1
838,1939,1
838,2128,1
838,2328,1
838,2805,1
838,2875,1
838,2920,1
838,3542,1
838,3606,1
838,3661,1
838,3663,1
838,4670,1
839,838,113
839,842,3279
840,161,2
840,430,1
840,1215,1
840,2407,657
840,2808,1
840,3616,1
840,4038,1
840,4444,1
841,126,2
841,529,1
841,1838,2
841,2297,1
841,3097,1
841,3128,1
841,3534,1176
841,4279,1
841,5080,1
842,838,80
842,839,3159
842,1954,1
843,146,8
843,147,5
843,714,1
843,773,111
843,833,1
843,1253,85
843,1363,110
843,1437,109
843,1722,89
843,1783,1
843,1886,1
843,1892,1
843,1969,86
843,2354,2
843,2909,1
843,3171,1
843,3584,119
843,3660,1
843,3663,1
843,3686,1
843,3705,115
843,4136,1
844,148,67
844,1876,1
844,3072,1
844,3602,8
844,4362,60
844,5005,1733
844,5088,1
845,144,540
845,148,14
846,143,1
846,206,4
846,207,8
846,209,4
846,452,2
846,473,1
846,515,1
846,819,2
846,835,1
846,838,3
846,1098,4
846,1099,2
846,1223,3
846,1695,5
846,1697,6
846,1698,3
846,1828,2
846,1842,2
846,1891,1
846,1892,3
846,1949,1
846,1951,3
846,1954,4
846,2029,1
846,2128,6
846,2256,3
846,2293,3
846,2328,3
846,2717,7
846,2804,1
846,2812,5
846,2875,2
846,2913,4
846,2919,2
846,2920,6
846,2922,2
846,2956,2
846,2957,2
846,3001,1
846,3581,1
846,3606,13
846,3894,3
846,3898,1
846,4199,2
846,4202,3
846,4220,3
846,4228,1
846,4240,3
846,4246,3
846,4291,1
846,4391,6
846,4416,2
846,4655,3
846,4670,2
846,4694,1
846,4722,1
846,4728,5
846,4736,1
846,4880,2
846,5006,1
847,4363,23
848,78,4
848,154,2
848,464,5
848,536,13
848,569,1
848,607,1
848,838,4
848,1236,1
848,1251,16
848,1410,1
848,1761,14
848,1845,2
848,1939,1
848,2126,9
848,2869,1
848,3374,10
848,3445,1
848,3448,4
848,3455,1
848,3617,1
848,3791,4
848,4051,3
848,4339,2
848,4507,16
848,5114,1
849,156,44
850,1566,1
850,2162,3052
850,2379,1
850,4664,7
851,158,1
851,161,2
851,163,1
851,216,1
851,854,1
851,1080,1
851,1215,1
851,1637,1
851,2294,1
851,3122,1
851,4036,3
851,4038,1
851,4203,206
851,4390,2
851,4961,1
852,853,1842
852,2907,1
852,4915,4
853,852,1719
853,3642,23
853,4915,13
854,160,2498
854,512,2
854,2573,1
854,4275,1
854,4961,1
855,508,2
855,509,3
855,764,1
855,767,1
855,1212,1
855,1214,2
855,1215,1
855,1216,1
855,1217,1
855,2600,1
855,2907,1
855,3619,1
855,3773,1
855,3891,3
855,4137,1
855,5082,1
856,4831,1
857,136,3
857,183,3
857,365,3
857,1024,1
857,1668,2
857,2243,1
857,2501,1
857,3513,1
857,4703,1
858,859,15
859,302,1
859,858,11
859,2877,1
859,4523,1
860,180,2
860,697,1
860,2051,315
860,2177,2
860,2329,1
860,2440,2
860,2926,672
860,3239,1
860,3543,1
860,3692,1
860,3742,1
860,3801,1419
860,4104,1
860,4106,1
860,4107,1
860,4133,2
860,4419,3
861,167,13
861,334,8
861,335,1
861,482,1
861,858,1
861,860,1
861,1036,2
861,1183,5
861,1705,4
861,1724,1
861,1727,5
861,1728,2
861,1963,1
861,1970,3
861,1994,3
861,2004,3
861,2088,2
861,2089,5
861,2093,1
861,2212,2
861,2216,6
861,2299,2
861,2307,1
861,2327,2
861,2468,8
861,2472,1
861,2473,2
861,2491,1
861,2663,12
861,2705,3
861,2809,6
861,2836,2
861,2845,10
861,2878,3
861,2924,2
861,2925,2
861,3002,2
861,3103,3
861,3197,1
861,3232,1
861,3379,1
861,3398,1
861,3401,1
861,3402,1
861,3403,1
861,3417,2
861,3436,1
861,3533,4
861,3589,3
861,3600,2
861,3603,1
861,3658,9
861,3659,1
861,3692,3
861,3735,7
861,3880,1
861,4103,1
861,4115,1
861,4120,1
861,4247,1
861,4353,1
861,4420,6
861,4527,2
861,4657,4
861,4970,9
861,5092,1
862,863,6
862,5037,1468
863,179,1
863,336,1
863,862,7
863,1717,1
863,1723,1
863,1981,1
863,2259,1
863,2299,1
863,2920,1
863,3108,1
863,3225,1
863,3735,1
863,3880,1
863,4045,1
863,4410,2
863,5037,438
863,5083,1
864,3114,486
865,182,1
865,189,5
865,335,3
865,469,3
865,474,1
865,811,1
865,863,1
865,867,1
865,868,1
865,1032,1
865,1043,1
865,1124,2
865,1130,1
865,1246,1
865,1718,8
865,1723,3
865,1724,5
865,1728,4
865,1772,5
865,1986,3
865,1997,7
865,2059,4
865,2214,6
865,2259,8
865,2299,11
865,2440,5
865,2451,1
865,2472,7
865,2530,1
865,2545,2
865,2595,3
865,2664,5
865,2723,7
865,3108,4
865,3128,1
865,3158,1
865,3422,1
865,3526,9
865,3659,3
865,4293,3
865,4351,4
865,4441,1
865,4657,4
865,4717,1
865,4970,6
866,2114,269
866,2664,1
867,24,1
867,178,8
867,179,1
867,190,4
867,365,1
867,1478,1
867,1718,1
867,1726,1
867,1728,6
867,1729,1
867,1757,13
867,1970,3
867,1988,1
867,1994,1
867,2002,2
867,2176,3
867,2229,4
867,2258,7
867,2368,7
867,2369,2
867,2400,9
867,2424,7
867,2473,2
867,2491,3
867,2511,4
867,2530,1
867,2664,1
867,2678,1
867,2729,8
867,2908,3
867,2981,4
867,2993,5
867,3082,3
867,3146,1
867,3208,7
867,3215,1
867,3430,1
867,3469,1
867,3589,9
867,3600,2
867,3847,3
867,4042,2
867,4045,6
867,4119,3
867,4122,1
867,4386,2
867,4419,1
867,4656,2
867,4657,1
867,4870,4
867,4970,2
867,5083,1
868,487,1
868,522,1
868,867,1
868,1125,1
868,1168,1
868,1169,1
868,3065,1
868,3121,1
868,3141,1
868,3213,1
868,3781,1
868,4077,2
868,4138,1
868,4439,6
868,4440,2084
869,437,3
869,624,1
869,1766,1
869,2297,1
869,3424,2
869,4044,2
870,871,2
870,4305,77
871,230,1
871,870,3
871,900,11
871,1028,1
871,1104,9
871,1105,11
871,1235,11
871,1469,12
871,1503,10
871,1514,14
871,1515,13
871,1516,11
871,1517,12
871,1539,13
871,1540,20
871,1556,6
871,1559,18
871,1561,12
871,1563,10
871,1810,1
871,1897,10
871,2185,14
871,2204,1
871,2218,1
871,2395,1
871,3779,18
871,3780,12
871,3848,9
871,3856,18
871,3883,15
871,3885,10
871,3887,16
871,3901,18
871,3902,1
871,3903,23
871,3904,7
871,3905,16
871,3906,12
871,3907,21
871,3918,1
871,3957,8
871,3961,15
871,3963,17
871,4026,12
871,4027,10
871,4263,1
871,4489,12
871,4497,11
871,4499,11
871,4500,11
871,4557,1
871,4563,11
871,4988,11
871,4989,21
871,4990,16
871,4991,7
871,4993,12
871,4994,15
871,5009,11
871,5012,19
871,5019,14
872,30,3
872,33,2
872,36,2
872,50,1
872,53,2
872,324,2
872,656,6
872,657,1
872,658,1
872,724,1
872,732,2
872,736,1
872,737,1
872,747,2
872,964,1
872,971,1
872,972,1
872,973,3
872,1457,3
872,1468,2
872,1509,1
872,1511,1
872,1530,1
872,1545,2
872,1547,1
872,1551,1
872,1552,1
872,1623,1
872,1738,2
872,1746,1
872,1750,1
872,1752,3
872,1794,1
872,1813,1
872,1815,1
872,1880,1
872,2043,2
872,2083,1
872,2101,1
872,2223,1
872,2287,1
872,2352,1
872,2390,2
872,2423,1
872,2463,2
872,2540,1
872,2648,1
872,2861,3
872,2862,1
872,2902,1
872,3012,3
872,3022,1
872,3105,3
872,3472,1
872,3506,1
872,3507,4
872,3613,1
872,3984,1
872,3992,1
872,3993,1
872,4001,1
872,4212,1
872,4235,2
872,4251,1
872,4254,1
872,4368,1
872,4408,1
872,4521,1
872,4705,2
872,4740,1
872,4852,1
872,4885,1
872,4992,1
872,5044,3
873,197,1
873,874,1287
873,5106,1964
874,197,1
874,873,1164
874,5106,2201
875,72,1
875,307,1
875,874,1
875,1437,1
875,1821,1
875,1917,1
875,1921,1
875,1929,1
875,2203,2
875,2536,1
875,2605,1
875,4286,2
875,4540,1
875,4667,1
875,4917,1
875,5096,1
876,199,13
876,2498,2
876,3807,3134
876,4449,16
876,4668,1
877,195,3
877,225,4
877,226,8
877,228,5
877,231,4
877,236,1
877,239,3
877,251,4
877,413,8
877,723,2
877,724,4
877,728,1
877,740,2
877,748,4
877,896,2
877,930,4
877,944,2
877,1185,3
877,1338,2
877,1390,3
877,1604,2
877,1656,5
877,1749,3
877,1782,6
877,1859,1
877,1931,3
877,2035,5
877,2084,1
877,2241,7
877,2289,6
877,2398,9
877,2488,5
877,2553,5
877,2576,1
877,2601,7
877,2815,4
877,2866,2
877,2931,2
877,2953,3
877,3003,2
877,3466,5
877,3520,5
877,3554,4
877,3623,1
877,3788,5
877,3866,1
877,3988,5
877,4146,6
877,4193,3
877,4282,4
877,4322,5
877,4368,1
877,4492,3
877,5058,5
877,5063,4
878,3113,1
878,3811,3298
879,79,1
879,302,3
879,331,3
879,362,2
879,369,1
879,471,6
879,477,1
879,527,2
879,644,1
879,756,2
879,760,1
879,859,3
879,1023,1
879,1027,2
879,1042,4
879,1149,1
879,1477,1
879,1710,1
879,1976,1
879,1980,3
879,2119,1
879,2155,1
879,2173,1
879,2234,2
879,2272,7
879,2469,6
879,2659,1
879,2741,1
879,2795,4
879,2958,9
879,3200,1
879,3212,2
879,3297,13
879,3443,1
879,3459,1
879,3486,1
879,3777,3
879,3804,250
879,3876,9
879,3894,1
879,4046,1
879,4052,26
879,4102,3
879,4111,1
879,4114,1
879,4116,1
879,4233,4
879,4247,4
879,4288,3
879,4430,6
879,4432,20
879,4498,4
879,4523,2
879,4608,2
879,4610,3
879,4618,5
879,4975,1
880,2578,10
881,2813,3
881,3047,9
882,4417,30
883,645,1
883,698,1
883,830,1
883,1634,1
883,2112,1
883,2269,1
883,2614,2
883,2818,1
883,2972,2
883,3048,1
883,4037,1
883,4319,1
883,4376,1
883,4749,1
883,4955,1
884,2570,1842
884,2934,1528
885,3673,1
886,159,1
886,162,1
886,428,1
886,1636,1
886,2360,1
886,2661,1
886,3471,791
887,3767,1
888,3123,223
889,891,2635
890,17,10
890,51,2
890,56,6
890,223,2
890,228,7
890,231,10
890,233,6
890,238,9
890,239,5
890,240,2
890,242,7
890,244,6
890,247,1
890,250,8
890,251,6
890,254,9
890,257,6
890,263,10
890,265,4
890,267,13
890,268,6
890,269,9
890,270,10
890,272,6
890,275,9
890,283,3
890,287,8
890,293,8
890,385,1
890,630,1
890,749,2
890,891,4
890,898,8
890,901,10
890,902,5
890,906,12
890,910,10
890,915,1
890,926,10
890,932,4
890,938,1
890,940,6
890,1524,9
890,1555,8
890,1604,6
890,1608,3
890,1612,16
890,1615,6
890,1627,7
890,1861,4
890,1864,6
890,1865,4
890,1875,11
890,1877,10
890,1913,2
890,1914,8
890,1916,4
890,2085,13
890,2144,1
890,2168,1
890,2227,9
890,2260,10
890,2437,9
890,2514,4
890,2667,5
890,2671,8
890,2672,6
890,2815,8
890,2866,10
890,2894,3
890,2975,6
890,3020,9
890,3456,1
890,3539,1
890,3611,5
890,3690,7
890,3691,2
890,3814,309
890,3818,8
890,3821,7
890,3827,4
890,3829,6
890,3831,3
890,3832,12
890,3835,8
890,3980,1
890,4029,4
890,4190,7
890,4208,10
890,4209,3
890,4210,9
890,4325,5
890,4493,6
890,4883,8
890,4901,6
890,4926,14
890,5080,1
891,17,2
891,51,2
891,56,4
891,223,3
891,228,3
891,231,8
891,233,2
891,238,3
891,239,6
891,242,5
891,244,7
891,251,5
891,254,2
891,257,3
891,263,2
891,265,2
891,267,1
891,268,3
891,269,5
891,270,5
891,272,3
891,275,1
891,283,3
891,287,2
891,293,4
891,749,1
891,824,1
891,889,2387
891,890,4
891,898,3
891,901,3
891,902,1
891,906,3
891,910,3
891,926,3
891,932,3
891,940,5
891,1524,1
891,1555,3
891,1604,1
891,1605,1
891,1608,3
891,1612,10
891,1615,3
891,1627,5
891,1841,1
891,1861,2
891,1864,4
891,1865,1
891,1877,6
891,1913,1
891,1914,9
891,1916,6
891,2227,2
891,2260,2
891,2437,3
891,2514,2
891,2667,9
891,2671,7
891,2672,1
891,2815,2
891,2866,6
891,2894,3
891,2975,5
891,3020,6
891,3379,1
891,3539,4
891,3611,3
891,3679,1
891,3690,3
891,3691,4
891,3818,5
891,3821,2
891,3827,4
891,3829,5
891,3831,6
891,3832,3
891,3835,2
891,4029,11
891,4190,2
891,4208,5
891,4209,4
891,4210,5
891,4325,1
891,4327,1
891,4493,6
891,4770,1
891,4883,6
891,4901,5
891,4926,5
892,225,131
892,226,2019
892,897,493
892,2784,282
893,913,1
893,1623,1
893,1780,1
893,2115,353
893,2168,1
893,2325,1
893,3013,1
893,3817,1
893,4208,2612
893,4322,1
893,4637,1
893,4969,2
894,943,13
894,2249,365
894,4452,3
895,2165,164
896,19,1
896,228,724
896,230,2
896,231,1
896,261,1
896,899,120
896,1604,2
896,1782,1
896,1862,1
896,1926,2
896,1931,1
896,2035,3
896,2115,313
896,2201,1
896,2536,1
896,3226,1
896,3393,1
896,3394,3
896,3502,1
896,3554,1
896,3681,1
896,3908,1
896,4321,1264
896,4492,1
896,4494,1
896,4565,1
896,4860,1
896,5038,1
897,225,2
897,226,77
897,892,381
897,2165,60
897,2784,2711
898,17,4
898,51,3
898,56,7
898,223,8
898,228,7
898,231,4
898,232,1
898,233,913
898,238,2
898,239,6
898,240,7
898,242,9
898,244,6
898,247,1
898,250,6
898,251,6
898,254,5
898,257,8
898,263,10
898,265,9
898,267,9
898,268,3
898,269,4
898,270,3
898,272,2
898,275,7
898,283,11
898,287,7
898,293,4
898,476,1
898,749,6
898,890,5
898,891,5
898,901,5
898,902,7
898,903,1
898,906,4
898,910,5
898,922,1
898,926,3
898,932,12
898,940,12
898,1055,1
898,1285,1
898,1524,8
898,1555,6
898,1604,5
898,1608,7
898,1612,19
898,1615,4
898,1627,9
898,1861,2
898,1864,3
898,1865,7
898,1875,7
898,1877,3
898,1878,1
898,1913,4
898,1914,11
898,1916,2
898,2085,6
898,2227,7
898,2260,5
898,2437,25
898,2443,1
898,2444,1
898,2514,8
898,2635,1
898,2666,1
898,2667,2
898,2671,16
898,2672,5
898,2815,5
898,2866,6
898,2894,9
898,2975,5
898,3009,1
898,3020,6
898,3213,1
898,3539,6
898,3549,1
898,3611,5
898,3690,7
898,3691,3
898,3814,7
898,3818,5
898,3821,5
898,3827,6
898,3829,5
898,3831,8
898,3832,5
898,3835,7
898,4029,5
898,4147,1
898,4190,2
898,4208,5
898,4209,10
898,4210,17
898,4325,6
898,4493,7
898,4494,1
898,4883,3
898,4901,8
898,4926,8
898,5115,1
899,228,82
899,896,272
899,2115,54
900,871,6
900,1012,1
900,1030,1
900,1104,7
900,1105,3
900,1235,6
900,1469,10
900,1502,1
900,1503,11
900,1514,3
900,1515,14
900,1516,14
900,1517,10
900,1539,7
900,1540,11
900,1556,7
900,1559,5
900,1560,2
900,1561,12
900,1563,9
900,1897,11
900,2185,10
900,2395,1
900,2442,1
900,3779,13
900,3780,13
900,3848,19
900,3856,9
900,3883,7
900,3885,9
900,3887,11
900,3901,10
900,3903,8
900,3904,8
900,3905,6
900,3906,5
900,3907,10
900,3957,10
900,3958,1
900,3961,6
900,3963,10
900,4026,12
900,4027,5
900,4489,1
900,4492,2064
900,4497,10
900,4499,4
900,4500,3
900,4563,9
900,4988,14
900,4989,8
900,4990,7
900,4991,10
900,4993,5
900,4994,10
900,5009,9
900,5012,10
900,5019,8
901,17,11
901,51,10
901,56,1
901,223,6
901,228,5
901,231,7
901,233,4
901,238,6
901,239,3
901,240,5
901,242,4
901,244,5
901,250,5
901,251,9
901,254,6
901,257,7
901,263,6
901,265,6
901,267,7
901,268,3
901,269,5
901,270,9
901,272,8
901,275,3
901,283,5
901,287,6
901,293,7
901,391,1
901,749,6
901,889,1
901,890,12
901,891,4
901,896,1
901,898,6
901,902,5
901,906,5
901,910,6
901,926,5
901,932,8
901,940,5
901,1524,3
901,1555,7
901,1604,9
901,1608,4
901,1612,20
901,1615,5
901,1627,6
901,1861,2
901,1864,8
901,1865,7
901,1875,8
901,1877,7
901,1913,4
901,1914,4
901,1916,5
901,2085,7
901,2227,4
901,2260,6
901,2364,715
901,2437,3
901,2514,4
901,2667,5
901,2671,15
901,2672,10
901,2782,1
901,2815,6
901,2866,6
901,2894,8
901,2975,9
901,3020,7
901,3539,5
901,3611,9
901,3680,1
901,3690,10
901,3691,3
901,3740,1
901,3814,5
901,3818,9
901,3821,12
901,3827,2
901,3829,4
901,3831,8
901,3832,5
901,3835,8
901,4029,9
901,4030,1
901,4190,9
901,4208,11
901,4209,5
901,4210,12
901,4325,7
901,4493,8
901,4667,1
901,4745,41
901,4883,4
901,4901,7
901,4926,4
902,17,7
902,51,11
902,56,4
902,223,5
902,228,7
902,231,95
902,233,6
902,234,658
902,238,10
902,239,4
902,240,4
902,242,14
902,244,8
902,250,10
902,251,4
902,254,8
902,257,15
902,263,7
902,264,1
902,265,6
902,267,12
902,268,6
902,269,8
902,270,4
902,272,9
902,275,9
902,283,7
902,287,7
902,293,5
902,718,1
902,749,6
902,890,2
902,891,8
902,898,5
902,901,8
902,903,1
902,906,10
902,910,10
902,922,1
902,926,9
902,932,4
902,940,6
902,1226,1
902,1433,1
902,1524,3
902,1555,5
902,1604,10
902,1608,6
902,1612,11
902,1615,8
902,1627,6
902,1861,10
902,1864,13
902,1865,7
902,1875,5
902,1877,8
902,1913,6
902,1914,1
902,1916,11
902,2026,1
902,2085,9
902,2115,1
902,2227,8
902,2260,1
902,2364,1
902,2437,9
902,2514,7
902,2667,9
902,2671,10
902,2672,4
902,2815,81
902,2866,7
902,2894,9
902,2975,9
902,3009,1
902,3020,5
902,3453,1
902,3539,4
902,3611,5
902,3690,10
902,3691,6
902,3814,7
902,3817,1
902,3818,11
902,3821,6
902,3827,5
902,3829,9
902,3831,12
902,3832,6
902,3835,6
902,3965,1
902,4029,2
902,4190,5
902,4208,11
902,4209,10
902,4210,4
902,4300,1
902,4325,6
902,4434,1
902,4493,15
902,4568,1
902,4645,1
902,4667,1
902,4883,5
902,4901,8
902,4926,11
903,235,310
903,915,309
903,3818,1392
903,3819,464
903,3820,423
904,244,25
904,2248,4
904,2524,725
904,4710,306
905,193,1
905,222,3
905,255,1
905,278,1
905,915,2
905,1435,1
905,1611,3
905,1614,2
905,1862,1
905,2166,4
905,2365,1
905,2930,1
905,3228,1
905,3503,1
905,3836,1
905,4474,1
905,4685,1
906,17,7
906,51,8
906,56,6
906,223,7
906,228,5
906,231,6
906,233,10
906,234,1
906,238,8
906,239,8
906,240,11
906,242,4
906,244,7
906,250,7
906,251,7
906,254,9
906,257,6
906,263,4
906,265,6
906,267,6
906,268,3
906,269,8
906,270,8
906,272,6
906,275,12
906,283,7
906,287,6
906,293,4
906,749,4
906,890,11
906,891,10
906,898,5
906,901,8
906,902,2
906,910,8
906,926,8
906,932,5
906,940,2
906,1524,8
906,1555,13
906,1604,7
906,1608,2
906,1612,11
906,1615,10
906,1625,1
906,1627,7
906,1861,7
906,1862,3
906,1864,6
906,1865,7
906,1875,6
906,1876,1
906,1877,5
906,1913,5
906,1914,8
906,1916,10
906,2085,13
906,2227,9
906,2260,14
906,2437,11
906,2514,10
906,2667,11
906,2671,13
906,2672,8
906,2815,6
906,2866,7
906,2894,15
906,2975,8
906,3020,10
906,3085,1
906,3501,1
906,3539,5
906,3611,6
906,3690,4
906,3691,8
906,3814,8
906,3818,7
906,3821,8
906,3827,7
906,3829,12
906,3831,7
906,3832,5
906,3835,4
906,4029,7
906,4190,7
906,4208,6
906,4209,8
906,4210,7
906,4325,11
906,4493,16
906,4883,12
906,4901,5
906,4926,12
907,236,3387
908,2524,4
909,2670,2150
909,3823,565
910,17,10
910,51,8
910,56,10
910,223,4
910,228,12
910,230,1
910,231,9
910,233,11
910,235,1
910,238,11
910,239,8
910,240,6
910,242,3
910,244,3
910,245,1
910,250,9
910,251,4
910,254,6
910,257,8
910,263,4
910,265,6
910,267,5
910,268,9
910,269,5
910,270,12
910,272,7
910,275,12
910,283,4
910,287,5
910,293,6
910,749,8
910,817,1
910,890,5
910,891,7
910,898,8
910,901,4
910,902,8
910,906,4
910,926,6
910,932,4
910,940,12
910,1524,7
910,1555,6
910,1604,8
910,1608,10
910,1612,25
910,1615,3
910,1627,3
910,1749,1
910,1861,5
910,1864,3
910,1865,9
910,1875,3
910,1877,9
910,1906,1
910,1913,6
910,1914,8
910,1916,11
910,2085,10
910,2174,1
910,2227,8
910,2260,4
910,2437,7
910,2514,6
910,2667,4
910,2671,19
910,2672,8
910,2815,5
910,2866,6
910,2894,10
910,2975,8
910,3020,13
910,3068,1
910,3100,1
910,3539,7
910,3611,8
910,3690,12
910,3691,6
910,3814,6
910,3818,5
910,3820,1
910,3821,5
910,3827,5
910,3829,4
910,3831,6
910,3832,5
910,3835,6
910,3881,1
910,4029,8
910,4190,4
910,4208,6
910,4209,9
910,4210,9
910,4321,1
910,4325,7
910,4493,8
910,4883,4
910,4901,7
910,4926,12
910,5031,1
911,1618,30
911,1869,1
912,1610,277
912,1613,70
912,4032,3
913,3825,3035
914,3678,2159
915,235,224
915,903,224
915,3818,179
915,3819,1074
915,3820,1147
916,250,307
916,2671,1
916,3822,7
917,449,48
917,756,44
917,757,58
917,758,49
917,759,52
917,760,54
917,761,47
917,764,51
917,921,243
917,923,747
917,1110,1
917,1272,41
917,1475,46
917,1480,1
917,1713,39
917,1714,38
917,1716,1
917,1717,35
917,2106,1
917,2254,1
917,2703,1
917,3158,1
917,3758,1
917,3789,1
917,4761,1
918,4306,711
919,966,1
919,1774,1
919,2188,1
919,3996,1
920,17,1
920,51,2
920,56,1
920,198,5
920,200,4
920,228,2
920,231,1
920,233,2
920,238,3
920,239,2
920,240,8
920,244,1
920,250,1
920,251,2
920,263,2
920,267,2
920,268,1
920,270,1
920,272,1
920,275,1
920,279,3
920,283,1
920,287,2
920,293,4
920,653,2
920,722,5
920,749,2
920,890,4
920,891,1
920,898,2
920,901,1
920,902,1
920,903,31
920,906,1
920,907,32
920,910,2
920,926,2
920,932,3
920,940,1
920,944,1
920,1282,8
920,1502,4
920,1604,2
920,1606,20
920,1608,1
920,1612,4
920,1615,1
920,1774,6
920,1861,3
920,1864,6
920,1865,1
920,1875,2
920,1877,5
920,1913,3
920,1914,3
920,2020,6
920,2085,7
920,2086,32
920,2164,25
920,2249,1
920,2260,1
920,2310,19
920,2437,1
920,2476,9
920,2498,1
920,2514,3
920,2654,1
920,2671,3
920,2673,28
920,2738,5
920,2815,4
920,2856,3
920,2866,2
920,2894,3
920,2931,2
920,3131,2
920,3521,28
920,3539,1
920,3613,21
920,3621,5
920,3690,1
920,3691,1
920,3806,5
920,3814,1
920,3816,24
920,3818,1
920,3827,3
920,3829,3
920,3832,5
920,3835,3
920,3996,2
920,4029,3
920,4032,26
920,4035,6
920,4190,2
920,4193,1
920,4208,2
920,4209,3
920,4210,2
920,4322,1
920,4323,24
920,4325,2
920,4451,29
920,4452,7
920,4493,6
920,4494,1
920,4578,2
920,4883,2
920,4901,3
920,4926,1
921,229,1
921,254,107
921,256,1
921,917,210
921,922,1
921,941,1
921,1435,1
921,1624,1
921,1661,1
921,2460,1
921,3836,1
921,4379,1
922,254,7
922,3827,2681
923,917,808
924,256,1
924,282,2
924,341,1
924,655,1
924,899,2
924,926,7
924,1507,3
924,1921,2
924,2187,1
924,2363,1
924,2460,1
924,2542,1
924,2883,1
924,3701,1
924,4249,1
924,4306,1
924,4734,1
925,256,1228
926,17,14
926,51,12
926,52,1
926,56,9
926,133,1
926,223,6
926,228,8
926,231,10
926,233,9
926,234,1
926,235,1
926,238,9
926,239,17
926,240,3
926,242,13
926,244,3
926,250,6
926,251,9
926,254,7
926,257,10
926,263,12
926,264,1
926,265,7
926,267,8
926,268,14
926,269,3
926,270,4
926,272,9
926,275,14
926,283,11
926,287,4
926,293,10
926,749,10
926,868,1
926,890,12
926,891,20
926,898,5
926,901,9
926,902,8
926,906,7
926,910,6
926,924,5
926,932,12
926,940,13
926,1157,1
926,1321,1
926,1335,1
926,1429,1
926,1524,7
926,1530,1
926,1555,10
926,1604,9
926,1608,9
926,1612,18
926,1615,6
926,1627,11
926,1798,1
926,1861,8
926,1864,7
926,1865,10
926,1875,7
926,1877,6
926,1913,7
926,1914,7
926,1916,5
926,2079,1
926,2085,3
926,2098,1
926,2144,1
926,2227,9
926,2260,5
926,2437,12
926,2514,7
926,2667,8
926,2671,14
926,2672,12
926,2815,9
926,2866,11
926,2894,4
926,2954,1
926,2975,5
926,3020,2
926,3199,1
926,3539,6
926,3611,5
926,3633,1
926,3690,8
926,3691,12
926,3814,4
926,3818,7
926,3821,8
926,3827,10
926,3829,9
926,3831,4
926,3832,4
926,3835,9
926,4029,15
926,4045,1
926,4190,11
926,4208,8
926,4209,12
926,4210,2
926,4325,11
926,4425,1
926,4493,9
926,4494,1
926,4883,1
926,4901,8
926,4926,8
927,1431,1
927,1607,1
927,1614,1
927,4404,1
927,4405,1
927,4529,3476
928,285,1
928,929,2
928,939,1
928,1922,1
928,2460,1
928,2542,1
928,2935,1
928,3676,1
928,3679,1
929,939,2
929,1622,1
929,1624,1
929,1661,1
929,2261,2
929,2410,1
929,2485,18
929,2785,1
929,4379,2
929,4380,1
929,4671,1
929,4675,1
930,225,1
930,226,1
930,236,1
930,274,1
930,655,1
930,724,4
930,895,1
930,922,1
930,941,1
930,944,1
930,1782,1
930,1926,5
930,1931,1
930,2310,1
930,2363,1
930,2398,1
930,2478,2
930,2536,7
930,2673,3
930,2814,3
930,2815,2
930,2883,1
930,3502,3
930,3520,1
930,3822,2
930,3826,10
930,4193,1
930,4368,1
930,4379,1
930,4474,1
930,4481,2
930,4517,3
930,4734,2
930,4968,1
930,5024,4
931,4381,50
932,17,7
932,50,1
932,51,4
932,56,5
932,223,2
932,228,4
932,231,10
932,233,5
932,238,2
932,239,4
932,240,3
932,242,4
932,244,1
932,250,2
932,251,1
932,254,3
932,257,2
932,263,8
932,264,2354
932,265,2
932,267,2
932,268,8
932,269,3
932,270,5
932,272,3
932,275,3
932,283,1
932,287,3
932,290,1
932,293,3
932,749,1
932,890,3
932,891,2
932,898,3
932,901,1
932,902,3
932,906,4
932,910,4
932,926,5
932,940,4
932,944,1
932,1195,1
932,1524,1
932,1555,5
932,1604,2
932,1605,1
932,1608,2
932,1612,3
932,1615,6
932,1627,1
932,1861,4
932,1864,3
932,1865,4
932,1875,1
932,1877,4
932,1913,2
932,1914,1
932,1916,2
932,2085,1
932,2097,1
932,2227,5
932,2260,3
932,2261,9
932,2437,3
932,2514,5
932,2667,5
932,2671,3
932,2672,3
932,2815,2
932,2866,2
932,2894,4
932,2975,5
932,3020,2
932,3539,2
932,3594,1
932,3611,3
932,3690,1
932,3691,6
932,3818,3
932,3821,3
932,3827,5
932,3829,1
932,3831,1
932,3832,3
932,3835,5
932,4029,4
932,4190,4
932,4208,8
932,4209,3
932,4210,4
932,4325,1
932,4493,3
932,4883,1
932,4901,1
932,4926,2
933,394,24
933,572,9
933,779,14
933,1114,1
933,1135,1
933,1155,1
933,1238,1
933,1241,5
933,1254,1
933,1421,1
933,1498,11
933,1621,1
933,2199,1
933,2261,460
933,2548,1
933,2818,1
933,2840,11
933,3259,1
933,3825,10
933,3879,1
933,3897,9
933,4053,8
933,4054,6
933,4055,7
933,4056,8
933,4057,12
933,4058,5
933,4059,5
933,4060,6
933,4061,4
933,4062,7
933,4063,12
933,4064,6
933,4065,13
933,4066,11
933,4067,9
933,4068,16
933,4069,10
933,4070,15
933,4071,7
933,4072,15
933,4074,12
933,4075,11
933,4078,11
933,4080,9
933,4081,12
933,4082,8
933,4083,18
933,4084,17
933,4086,11
933,4087,11
933,4088,10
933,4089,13
933,4090,8
933,4091,15
933,4092,11
933,4093,14
933,4094,11
933,4095,8
933,4096,6
933,4097,8
933,4099,12
933,4104,9
933,4107,9
933,4108,12
933,4109,12
933,4112,17
933,4163,1
933,4281,10
933,4442,1
933,4663,1
933,4964,1
934,570,402
934,1338,1080
935,941,1
935,945,1
935,1922,1
935,2737,1
935,3053,1
935,4379,1
935,4405,1
935,4671,1
935,4675,929
935,5065,1906
936,310,1
936,450,1
936,634,1
936,1395,1
936,1950,1
936,2187,1
936,2196,1
936,2250,1
936,2756,2
936,2817,1
936,3462,1
936,3633,1
936,3734,1
936,4028,1
936,4431,1
936,4517,1
937,939,1
937,1614,1
937,3053,48
937,3054,61
937,4325,37
937,4481,1
937,4913,1
938,276,4
938,277,3
938,3835,2690
939,256,2
939,914,1
939,929,1
939,937,1
939,1432,1
939,1614,2
939,1922,2
939,2478,1
939,3100,1
939,3676,1
939,3683,1
939,3834,13
939,4379,1
939,4405,1
939,4474,1
939,4654,1
939,4675,2
940,17,10
940,51,5
940,56,3
940,117,1
940,123,1
940,163,1
940,223,10
940,228,9
940,231,5
940,233,2
940,238,4
940,239,11
940,240,6
940,242,9
940,244,6
940,250,7
940,251,15
940,254,7
940,257,7
940,263,4
940,265,8
940,267,9
940,268,11
940,269,7
940,270,10
940,272,7
940,275,8
940,280,23
940,283,7
940,287,10
940,293,6
940,749,5
940,884,1
940,890,14
940,891,8
940,898,6
940,901,5
940,902,10
940,906,6
940,910,9
940,926,5
940,932,3
940,1176,1
940,1251,1
940,1524,4
940,1555,5
940,1604,11
940,1608,6
940,1612,15
940,1615,3
940,1627,9
940,1861,7
940,1864,4
940,1865,7
940,1875,4
940,1877,5
940,1913,9
940,1914,12
940,1916,7
940,2085,9
940,2184,1
940,2227,5
940,2260,7
940,2437,7
940,2514,9
940,2667,7
940,2671,10
940,2672,9
940,2784,1
940,2815,10
940,2866,6
940,2894,5
940,2975,5
940,3020,5
940,3539,7
940,3611,7
940,3690,5
940,3691,12
940,3814,12
940,3818,8
940,3821,6
940,3827,6
940,3829,6
940,3831,8
940,3832,5
940,3835,10
940,4029,10
940,4190,8
940,4208,6
940,4209,11
940,4210,7
940,4282,1
940,4325,5
940,4419,1
940,4493,15
940,4883,3
940,4901,11
940,4926,10
941,10,1
941,19,1
941,192,2
941,220,2
941,225,2
941,241,2
941,243,1
941,252,1
941,256,4
941,260,1
941,295,2
941,722,5
941,724,4
941,776,6
941,896,1
941,899,2
941,915,1
941,916,1
941,917,2
941,922,1
941,928,5
941,929,1
941,935,5
941,1598,3
941,1600,2
941,1606,1
941,1609,1
941,1614,1
941,1616,4
941,1619,1
941,1624,1
941,1626,3
941,1661,1
941,1819,2
941,1860,2
941,1918,1
941,2092,4
941,2195,1
941,2203,1
941,2261,6
941,2337,4
941,2410,2
941,2460,5
941,2480,1
941,2485,1
941,2562,1
941,2564,1
941,2648,2
941,2669,1
941,2670,1
941,2673,1
941,2935,6
941,2938,4
941,2939,4
941,3051,1
941,3052,1
941,3100,1
941,3120,1
941,3124,1
941,3601,7
941,3677,1
941,3683,3
941,3695,1
941,3696,1
941,3697,2
941,4031,1
941,4145,6
941,4379,3
941,4380,4
941,4381,6
941,4565,3
941,4567,2
941,4671,1
941,4840,2
941,5036,3
941,5098,1
942,71,2
942,247,1
942,274,1
942,281,2
942,289,1
942,295,1
942,923,9
942,944,1
942,1603,1
942,1606,1
942,2138,6
942,2301,1
942,2309,1
942,2310,1
942,2484,35
942,2525,1
942,2673,2
942,2931,6
942,3013,2
942,3227,1
942,3554,1
942,3810,1
942,4541,1
942,4565,1
942,4866,1
943,894,13
943,945,895
943,4452,3
944,49,1
944,195,1
944,222,1
944,231,1
944,236,1
944,237,1
944,239,2
944,243,3
944,279,3
944,285,6
944,292,1152
944,295,1
944,649,2
944,877,1
944,889,3
944,897,1
944,911,1
944,920,2
944,938,3
944,1625,1
944,1782,1
944,1862,2
944,2035,1
944,2289,1
944,2301,1
944,2398,3
944,2405,1
944,2498,1
944,2737,1
944,3049,5
944,3395,4
944,3470,2
944,3502,1
944,3554,3
944,3969,1
944,3996,2
944,4249,8
944,4378,1
944,4379,1
944,4382,1092
944,4452,3
944,4492,3
944,4517,2
944,4539,3
944,4671,1
944,4871,1
944,5058,2
945,51,2
945,231,1
945,234,1
945,237,1
945,238,1
945,240,1
945,243,1
945,244,2
945,250,1
945,263,1
945,265,1
945,270,1
945,275,1
945,283,2
945,287,1
945,749,1
945,901,2
945,906,1
945,910,1
945,917,1
945,932,2
945,943,634
945,1555,2
945,1598,1
945,1612,1
945,1795,1
945,1861,1
945,1864,2
945,1870,1
945,2344,1
945,2437,1
945,2671,1
945,2672,1
945,2816,1
945,2866,1
945,3611,1
945,3691,2
945,3832,1
945,4029,1
945,4321,1
945,4325,2
945,4452,7
945,4493,2
945,4926,4
946,140,1
946,296,1084
946,297,2
946,434,2
946,647,2
946,648,1
946,698,1
946,829,1
946,830,3
946,831,1
946,883,1
946,947,7
946,952,1
946,1084,1
946,1221,2
946,1399,1
946,1421,1
946,1423,1
946,1425,5
946,1430,1
946,1628,3
946,1633,1
946,1634,1
946,1883,1
946,2050,2
946,2112,2
946,2447,2
946,2459,1
946,2818,2
946,2851,2
946,2933,4
946,2934,2
946,2972,3
946,3048,1
946,3191,1
946,3377,1
946,3578,1
946,3669,1
946,3671,2
946,3672,1
946,3726,3
946,4037,3
946,4139,1
946,4179,2
946,4183,1
946,4184,1
946,4211,1
946,4273,2
946,4317,2
946,4318,2
946,4319,1
946,4376,1
946,4491,1
946,4788,1
946,4813,1
946,4825,1
946,4867,2
946,4955,2
946,4982,2
946,5031,2
946,5059,1
947,140,2
947,213,2
947,297,6
947,434,5
947,645,2
947,647,1
947,648,7
947,698,3
947,828,1
947,830,5
947,832,1
947,883,2
947,946,6
947,952,1
947,1084,3
947,1085,5
947,1221,2
947,1418,1
947,1419,2
947,1421,1
947,1423,2
947,1424,2
947,1425,2
947,1426,4
947,1430,1
947,1628,8
947,1629,6
947,1633,3
947,1634,2
947,1883,2
947,2050,5
947,2112,8
947,2133,3
947,2350,4
947,2385,2
947,2447,4
947,2459,5
947,2614,1
947,2803,2
947,2818,2
947,2851,5
947,2933,5
947,2972,2
947,3044,2
947,3048,1
947,3059,3
947,3078,2
947,3230,3
947,3578,3
947,3605,2
947,3669,1
947,3671,2
947,4037,3
947,4177,2
947,4178,1
947,4179,3
947,4183,1
947,4211,2
947,4231,5
947,4273,1
947,4317,3
947,4318,3
947,4319,1
947,4376,1
947,4491,2
947,4749,1
947,4867,1
947,4882,1
947,4955,1
947,4982,3
947,5031,2
947,5059,2
947,5079,1
948,300,2444
948,595,1
948,664,2
948,667,1
948,680,2
948,681,2
948,685,1
948,727,1
948,1094,1
948,1444,1
948,1445,5
948,1447,4
948,1448,1
948,1450,1
948,1675,2
948,2006,1
948,2080,1
948,2087,1
948,2157,1
948,2389,1
948,2438,2
948,2882,1
948,2983,1
948,3072,1
948,3380,1
948,3635,1
948,3977,1
948,3980,1
948,3981,2
948,3983,1
948,4506,1
948,4688,1
948,4689,2
948,4699,34
949,595,1
949,665,1
949,670,1
949,686,1
949,1445,2
949,1447,2087
949,1673,1
949,2080,1
949,2090,1
949,2124,1
949,2157,1
949,2852,1
949,2882,1
949,3079,2
949,3483,1
949,3570,1
949,3719,1
949,3973,1
949,4506,1
949,4688,1
949,4689,1
949,4699,1
950,298,3124
950,301,92
951,215,4
951,302,1
951,424,4
951,426,4
951,431,6
951,434,2
951,482,1
951,647,1
951,665,2
951,689,5
951,704,3
951,705,5
951,708,2
951,709,3
951,759,3
951,771,9
951,826,1
951,827,2
951,828,5
951,830,1
951,883,1
951,946,4
951,947,1
951,952,1
951,1079,3
951,1081,1
951,1082,3
951,1084,1
951,1219,3
951,1221,1
951,1418,1
951,1419,1
951,1421,1
951,1422,1
951,1425,1
951,1426,1
951,1430,1
951,1444,1
951,1628,3
951,1631,1
951,1633,1
951,1883,2
951,2050,1
951,2272,5
951,2350,1
951,2359,1
951,2439,1
951,2459,2
951,2501,2
951,2612,3
951,2614,1
951,2685,3
951,2751,14
951,2803,2
951,2829,5
951,2903,4
951,2933,2
951,2934,3
951,3059,1
951,3078,2
951,3377,2
951,3378,9
951,3452,10
951,3464,11
951,3482,1
951,3578,1
951,3612,3
951,3636,2
951,3666,1
951,3667,1
951,3668,2
951,3669,1
951,3672,3
951,3673,2
951,3674,6
951,3706,5
951,3725,7
951,3726,1
951,3729,7
951,3767,7
951,3768,7
951,3769,4
951,3770,5
951,3771,3
951,3772,8
951,3777,6
951,3800,1
951,4136,6
951,4139,4
951,4178,2
951,4182,4
951,4183,4
951,4184,7
951,4227,2
951,4248,1
951,4274,4
951,4308,6
951,4317,1
951,4318,1
951,4327,2
951,4376,1
951,4377,3
951,4549,6
951,4614,11
951,4749,1
951,4760,7
951,4773,2
951,4774,4
951,4775,4
951,4776,6
951,4777,7
951,4778,9
951,4779,4
951,4780,11
951,4781,10
951,4782,3
951,4783,1
951,4784,4
951,4785,4
951,4786,5
951,4787,7
951,4788,4
951,4789,10
951,4790,8
951,4791,4
951,4792,1
951,4793,4
951,4794,7
951,4795,7
951,4796,7
951,4797,4
951,4798,4
951,4799,1
951,4800,4
951,4801,6
951,4802,7
951,4803,2
951,4804,3
951,4805,3
951,4806,4
951,4807,9
951,4808,6
951,4810,10
951,4811,7
951,4812,10
951,4813,7
951,4814,3
951,4815,9
951,4816,1
951,4817,4
951,4818,7
951,4819,3
951,4820,8
951,4821,6
951,4822,4
951,4823,9
951,4824,2
951,4825,2
951,4826,10
951,4827,10
951,4828,6
951,4829,3
951,4830,3
951,4831,2
951,4832,1
951,4833,11
951,4882,3
951,4893,2
951,4987,1
951,5031,1
951,5074,4
951,5079,1
951,5105,4
952,834,1
952,1423,1
952,1628,1
952,1629,1
952,2112,1
952,2133,3
952,2459,3
952,2934,1
952,3059,1
952,3376,1
952,4037,3
952,4211,1
952,4231,1
952,4318,2
952,4376,1
952,4491,1
952,4982,1
953,307,100
953,3021,1
953,3231,1
954,313,1
954,751,1
954,880,1
954,957,1
954,962,1
954,1456,1
954,1506,1
954,1541,1
954,1794,1
954,1878,1
954,2171,1
954,2246,1
954,2390,1
954,2430,2
954,2603,2
954,3036,2
954,3509,2
954,3838,1
954,4488,1
955,957,1
955,1397,1
955,1797,1
955,2171,1
955,2426,1
955,2566,1
955,2847,1
955,2961,1
955,3074,1
955,3472,1
955,3546,1
955,3846,1
956,491,1
956,955,3
956,958,1
956,962,1
956,1256,1
956,1392,1
956,1683,1
956,2008,1
956,2318,2
956,2426,1
956,2453,1
956,2455,1
956,2619,1
956,2697,2
956,2961,1
956,3011,1
956,3068,1
956,3572,1
956,3843,1
956,3956,1
956,4385,1
956,4737,1
957,313,1
957,870,1
957,959,1
957,979,1
957,1256,1
957,1393,1
957,1687,1
957,2135,1
957,3091,1
957,3472,1
957,3572,1
957,3738,1
957,3841,137
957,3842,1
957,4263,1
957,4400,1
957,4572,3
957,4884,1
958,735,1
958,751,3
958,954,1
958,962,1
958,1456,1
958,1504,2
958,1541,1
958,1794,2
958,1878,1
958,2171,1
958,2222,2
958,2354,1
958,3091,1
958,3106,2
958,3472,1
958,3730,1085
959,754,1
959,1504,1
959,1552,2
959,2055,1
959,2094,1
959,2171,1
959,2390,1
959,4009,1
959,4992,1
960,53,3
960,121,1
960,198,7
960,253,6
960,321,4
960,322,7
960,494,1
960,496,29
960,503,2
960,611,2
960,716,1
960,955,1
960,956,2
960,957,8
960,1388,1
960,1389,1
960,1392,2
960,1393,3
960,1394,1
960,1396,41
960,1397,1
960,1407,25
960,1495,32
960,1655,1
960,1683,1
960,1685,2
960,1686,1
960,1687,1
960,1692,1
960,1695,2
960,1743,1
960,2040,1
960,2184,5
960,2237,1
960,2281,1
960,2336,1
960,2398,5
960,2426,1
960,2480,4
960,2566,1
960,2582,1
960,2599,9
960,2752,41
960,2790,8
960,2847,2
960,3011,1
960,3067,50
960,3074,2
960,3468,1
960,3592,1
960,3703,8
960,3738,3
960,3843,1
960,3844,1
960,3845,2
960,3846,2
960,3960,1
960,4141,1
960,4170,1
960,4199,2
960,4246,1
960,4254,1
960,4255,2
960,4284,4
960,4385,3
960,4401,1
960,4452,7
960,4553,1
960,4737,1
960,4841,1
960,4857,2
961,120,1
961,455,1
961,501,1
961,716,1
961,955,1
961,1109,1
961,1196,1
961,1256,1
961,1402,2
961,1405,1
961,1406,1
961,1417,1
961,1797,1
961,2065,1
961,2273,1
961,2277,1
961,2453,1
961,2846,1
961,3067,1
961,3846,1
961,3889,1
961,4141,1
961,4142,1
961,4385,1
961,4550,1
961,4691,1
962,19,1
962,121,1
962,193,1
962,313,5
962,318,1
962,491,2
962,611,2
962,720,5
962,735,1
962,751,3
962,752,1
962,954,7
962,955,1
962,957,1
962,958,4
962,970,1
962,979,2
962,981,3
962,1396,1
962,1455,1
962,1457,1
962,1461,2
962,1465,3
962,1474,1
962,1504,2
962,1506,2
962,1508,2
962,1518,1
962,1521,1
962,1531,1
962,1537,1
962,1541,4
962,1552,2
962,1602,2
962,1683,1
962,1687,1
962,1742,3
962,1743,1
962,1753,1
962,1789,1
962,1791,2
962,1792,2
962,1794,1
962,1814,3
962,1815,1
962,1878,2
962,1941,1
962,1943,1
962,2016,1
962,2081,3
962,2083,1
962,2094,2
962,2184,4
962,2237,1
962,2247,1
962,2264,3
962,2281,2
962,2287,1
962,2354,1
962,2390,4
962,2426,1
962,2428,1
962,2430,3
962,2455,1
962,2462,4
962,2477,1
962,2540,1
962,2566,2
962,2603,1
962,2619,1
962,2699,8
962,2846,1
962,2847,1
962,2848,2
962,2859,1
962,3036,3
962,3055,2
962,3074,1
962,3081,2
962,3088,2
962,3090,2
962,3105,3
962,3106,5
962,3112,4
962,3345,1
962,3450,2
962,3506,1
962,3508,1
962,3509,2
962,3546,1
962,3580,1
962,3592,1
962,3613,2
962,3838,2
962,3845,1
962,3846,2
962,3960,1
962,3995,1
962,4009,2
962,4012,1
962,4142,1
962,4170,1
962,4246,1
962,4250,2
962,4260,1
962,4262,2
962,4263,3
962,4299,1
962,4385,1
962,4409,2
962,4488,2
962,4559,3
962,4686,1
962,4720,1
962,4919,1
962,4992,1
962,5027,1
962,5051,2
962,5063,2
963,57,2
963,211,1
963,230,1
963,285,1
963,290,1
963,1012,1
963,3101,1
963,3733,1
963,3844,1
963,4024,1
963,4220,1
963,4473,1
963,4969,1
964,33,8
964,34,1
964,36,1
964,324,6
964,656,5
964,657,1
964,658,3
964,732,1
964,736,2
964,737,2
964,738,3
964,744,11
964,872,1
964,965,3
964,971,2
964,972,1
964,973,2
964,1440,1
964,1457,2
964,1461,1
964,1468,8
964,1472,3
964,1509,3
964,1511,2
964,1512,4
964,1527,5
964,1530,4
964,1531,1
964,1543,1
964,1545,5
964,1551,4
964,1738,2
964,1746,7
964,1750,2
964,1752,2
964,1813,4
964,2043,2
964,2078,3
964,2083,2
964,2101,9
964,2189,2
964,2193,1
964,2287,3
964,2352,1
964,2390,2
964,2391,1
964,2463,1
964,2512,1
964,2527,2
964,2538,2
964,2540,2
964,2702,8
964,2766,1
964,2811,5
964,2860,4
964,2861,5
964,2862,1
964,2902,2
964,2914,3
964,2942,1
964,3012,1
964,3022,4
964,3087,2
964,3091,1
964,3105,1
964,3112,1
964,3450,1
964,3506,1
964,3507,6
964,3511,2
964,3580,1
964,3702,1
964,3971,1
964,3984,5
964,3985,1
964,3987,1
964,3988,1
964,3992,1
964,3993,5
964,4001,8
964,4235,3
964,4236,4
964,4251,4
964,4254,1
964,4258,5
964,4262,1
964,4355,4
964,4408,3
964,4469,1
964,4496,1
964,4518,1
964,4521,1
964,4705,1
964,4740,3
964,4849,2
964,4852,1
964,4885,2
964,4967,4
964,5044,7
964,5055,5
965,970,1
965,1455,1
965,1459,1
965,1521,1
965,1530,1
965,1544,1
965,1545,1
965,1742,1
965,1941,1
965,2083,1
965,2184,1
965,2287,1
965,2463,1
965,3022,1
965,3055,1
965,3507,1
965,3984,1
965,4453,156
965,4454,4
965,4720,1
965,5044,1
966,3234,692
966,3236,783
967,968,877
967,2739,7
967,4686,314
968,967,496
968,2739,1395
968,4686,883
969,972,17
970,1465,1
970,1677,2
970,2081,2
970,2455,1
970,2846,1
970,3541,1
970,4250,1
971,33,1
971,324,1
971,872,1
971,962,2
971,964,1
971,972,1
971,973,1
971,1468,1
971,1518,1
971,1545,1
971,1742,1
971,1746,2
971,1813,2
971,1814,1
971,1941,1
971,2031,3
971,2184,1
971,2352,1
971,2538,1
971,2540,1
971,2699,1
971,2766,1
971,3012,1
971,3081,1
971,3088,1
971,3112,1
971,3984,1
971,3995,1
971,4235,1
971,4254,1
971,4408,1
971,4496,1
971,4579,1743
971,4740,1
971,4885,1
971,5027,2
972,30,1
972,33,7
972,324,2
972,657,2
972,658,2
972,732,1
972,736,2
972,737,2
972,738,2
972,744,5
972,747,2
972,964,4
972,965,1
972,969,63
972,973,1
972,1398,2
972,1439,3
972,1458,1
972,1461,2
972,1468,6
972,1472,2
972,1501,1
972,1509,2
972,1511,1
972,1512,1
972,1518,1
972,1527,1
972,1530,1
972,1537,1
972,1544,1
972,1736,1
972,1738,1
972,1746,2
972,1752,3
972,1813,3
972,2043,2
972,2081,1
972,2083,1
972,2171,1
972,2189,1
972,2264,1
972,2287,2
972,2463,3
972,2544,1
972,2699,2
972,2702,1
972,2811,1
972,2854,1
972,2859,1
972,2860,1
972,2861,5
972,2862,5
972,2978,2
972,2998,1
972,3012,2
972,3087,1
972,3090,1
972,3507,3
972,3984,6
972,3993,2
972,4001,3
972,4004,1
972,4236,2
972,4251,2
972,4254,3
972,4258,2
972,4260,2
972,4262,3
972,4408,2
972,4496,2
972,4521,1
972,4705,1
972,4740,1
972,4755,1
972,4849,1
972,4852,1
972,4966,1
972,5026,1
972,5044,1
972,5055,1
973,33,2
973,324,1
973,329,660
973,656,1
973,658,2
973,732,1
973,736,2
973,738,2
973,744,3
973,747,1
973,872,2
973,964,1
973,965,1
973,971,1
973,1396,1
973,1457,1
973,1461,1
973,1468,4
973,1472,1
973,1509,1
973,1511,1
973,1512,1
973,1545,2
973,1812,1
973,1813,2
973,2031,1
973,2101,1
973,2189,1
973,2352,1
973,2390,1
973,2417,1
973,2454,1
973,2455,1
973,2463,1
973,2527,2
973,2699,1
973,2702,2
973,2846,1
973,2860,2
973,2861,1
973,2862,2
973,3087,1
973,3346,1
973,3506,2
973,3507,4
973,3566,80
973,3992,1
973,3995,1
973,4001,2
973,4235,1
973,4251,1
973,4254,1
973,4289,1
973,4408,1
973,4521,4
973,4718,1
973,4852,1
973,4966,1
973,5044,2
973,5055,1
974,333,30
974,334,2217
974,2674,952
975,330,532
975,331,2
975,3237,436
976,3137,851
977,84,1
977,179,1
977,190,1
977,488,1
977,523,2
977,670,1
977,812,1
977,863,1
977,1027,2
977,1034,3
977,1039,13
977,1042,10
977,1180,1
977,1226,5
977,1666,1
977,1676,2
977,1706,1
977,1828,3
977,1936,1
977,1968,1
977,2011,1
977,2014,1
977,2054,2
977,2059,1
977,2427,1
977,2487,2
977,2491,1
977,2581,1
977,2617,1
977,2656,2
977,2657,1
977,2677,3
977,2715,2
977,2724,15
977,2793,1
977,2802,1
977,2920,2
977,2941,1
977,3058,1
977,3202,1
977,3257,1
977,3589,1
977,3735,1
977,3847,2
977,4048,12
977,4133,8
977,4214,1
977,4438,9
977,4532,3
977,4863,1
977,5071,1
977,5083,1
978,2440,42
979,120,1
979,121,1
979,321,1
979,716,2
979,956,3
979,957,1
979,961,2
979,962,4
979,965,3
979,970,4
979,981,1
979,1252,1
979,1255,1
979,1262,1
979,1389,1
979,1392,2
979,1394,2
979,1397,2
979,1398,3
979,1455,1
979,1457,1
979,1461,2
979,1464,1
979,1465,1
979,1466,4
979,1508,3
979,1518,1
979,1531,3
979,1537,1
979,1544,1
979,1677,1
979,1683,2
979,1686,4
979,1687,1
979,1753,2
979,1789,2
979,1792,2
979,1797,4
979,1814,2
979,2008,2
979,2081,3
979,2083,1
979,2171,1
979,2184,4
979,2237,1
979,2264,2
979,2281,1
979,2287,1
979,2318,3
979,2426,5
979,2453,1
979,2454,3
979,2455,1
979,2462,2
979,2477,2
979,2619,1
979,2699,3
979,2700,1
979,2730,1
979,2846,5
979,2847,2
979,2848,3
979,2854,1
979,2859,2
979,2961,2
979,2974,1
979,3011,5
979,3055,1
979,3074,1
979,3081,1
979,3086,2
979,3087,1
979,3088,2
979,3112,2
979,3472,1
979,3506,2
979,3508,6
979,3541,1
979,3546,1
979,3572,4
979,3580,2
979,3842,1
979,3843,4
979,3845,2
979,3960,3
979,3995,1
979,4004,3
979,4141,2
979,4142,3
979,4170,4
979,4224,1
979,4250,1
979,4255,2
979,4260,3
979,4261,1
979,4262,1
979,4289,1
979,4299,1
979,4400,1
979,4409,1
979,4455,1
979,4553,4
979,4572,4
979,4585,2
979,4686,1
979,4720,1
979,4737,1
979,4857,2
979,5027,1
980,338,2000
980,3010,792
980,3586,56
981,503,1
981,611,1
981,983,3
981,1394,1
981,1466,1
981,1508,1
981,1541,1
981,2846,1
981,2854,1
981,2974,1
981,3112,1
981,3508,1
981,3738,1
981,4401,1
982,339,1515
982,628,1
982,2273,1
982,2317,1
982,2626,1651
982,4354,27
983,16,1
983,497,1
983,981,12
983,1565,4
983,1582,2
983,1960,1
983,4884,2
984,71,1
984,2944,1
984,3497,2
984,3857,2
984,4457,2
984,4927,1
984,5067,1
985,5,1
985,340,17
985,342,26
985,346,19
985,354,20
985,443,23
985,497,1
985,537,1
985,542,17
985,599,1
985,896,1
985,987,18
985,991,30
985,993,34
985,994,15
985,996,22
985,997,25
985,998,25
985,1005,18
985,1006,18
985,1011,19
985,1096,24
985,1100,21
985,1264,18
985,1266,18
985,1269,23
985,1277,35
985,1553,1
985,1640,27
985,1690,22
985,1852,36
985,1895,21
985,2060,25
985,2410,1
985,2719,23
985,3008,22
985,3056,26
985,3099,17
985,3241,248
985,3519,2
985,3524,1
985,3851,25
985,3854,1
985,3855,1
985,4017,1
985,4363,1
985,4406,1
985,4972,26
985,5111,1
986,72,1
986,311,1
986,363,3
986,988,3
986,1275,1
986,1488,1
986,1691,2
986,1734,1
986,2441,1
986,2787,2
986,2944,1
986,3857,1
986,4457,3
986,4927,1
987,340,26
987,342,17
987,346,30
987,354,20
987,443,28
987,542,12
987,925,1
987,985,23
987,991,18
987,993,19
987,994,20
987,995,1
987,996,21
987,997,24
987,998,16
987,1005,25
987,1006,24
987,1011,23
987,1096,16
987,1100,14
987,1264,20
987,1266,25
987,1269,23
987,1277,34
987,1353,1
987,1589,1
987,1640,24
987,1690,19
987,1848,1
987,1852,40
987,1895,23
987,2060,19
987,2640,1
987,2719,29
987,2727,1
987,3008,28
987,3056,24
987,3099,24
987,3723,1
987,3851,22
987,4146,1
987,4630,1
987,4972,22
987,5028,1
988,72,2
988,311,1
988,986,1
988,1691,1
988,1734,1
988,2787,1
988,3608,1
988,3774,1
988,4145,1
988,4213,1
989,991,9
990,991,33
991,301,1
991,340,25
991,342,24
991,346,29
991,354,17
991,359,1
991,443,19
991,542,20
991,985,15
991,987,30
991,989,12
991,990,29
991,993,25
991,994,14
991,996,22
991,997,25
991,998,19
991,1005,25
991,1006,20
991,1011,33
991,1096,14
991,1100,16
991,1264,21
991,1266,23
991,1269,16
991,1277,23
991,1640,21
991,1668,1
991,1690,14
991,1852,43
991,1895,17
991,2060,28
991,2719,21
991,3008,17
991,3056,19
991,3099,18
991,3489,1
991,3723,2
991,3851,19
991,4146,1
991,4637,1
991,4710,1
991,4972,24
992,345,2
992,3008,2777
993,340,25
993,342,11
993,346,31
993,354,21
993,443,20
993,537,1
993,542,21
993,711,1
993,985,25
993,987,24
993,991,20
993,994,21
993,996,18
993,997,14
993,998,20
993,1005,13
993,1006,12
993,1011,21
993,1096,21
993,1100,42
993,1225,1
993,1264,20
993,1266,20
993,1269,27
993,1277,23
993,1640,25
993,1690,33
993,1852,34
993,1895,22
993,1976,1
993,2060,22
993,2719,22
993,3008,20
993,3056,21
993,3099,32
993,3337,1
993,3338,1
993,3851,22
993,3855,1
993,3890,1
993,4146,1
993,4552,1
993,4642,1
993,4703,1
993,4814,1
993,4972,27
994,340,28
994,342,22
994,346,23
994,354,16
994,443,18
994,511,1
994,542,19
994,985,18
994,987,16
994,991,20
994,992,1
994,993,26
994,995,1
994,996,22
994,997,23
994,998,16
994,1005,14
994,1006,14
994,1011,21
994,1096,14
994,1100,15
994,1264,17
994,1266,22
994,1269,20
994,1277,22
994,1454,1
994,1640,18
994,1690,18
994,1792,1
994,1852,33
994,1895,27
994,2060,29
994,2589,1
994,2651,1
994,2719,15
994,3008,18
994,3056,15
994,3099,21
994,3519,1
994,3851,15
994,3855,1
994,4146,1
994,4228,1
994,4576,1
994,4773,1
994,4887,1
994,4972,264
995,352,2869
995,354,360
996,340,18
996,342,17
996,346,21
996,352,1
996,354,15
996,443,14
996,542,21
996,742,1
996,899,1
996,985,20
996,987,14
996,991,12
996,992,1
996,993,12
996,994,17
996,997,20
996,998,11
996,1005,16
996,1006,12
996,1011,16
996,1096,14
996,1100,23
996,1264,12
996,1266,20
996,1269,9
996,1277,18
996,1640,13
996,1690,20
996,1804,1
996,1852,39
996,1895,17
996,1948,1
996,2060,1390
996,2242,1
996,2719,18
996,3008,17
996,3056,12
996,3099,13
996,3171,1
996,3209,1
996,3519,1
996,3851,12
996,4504,1
996,4972,19
997,96,1
997,245,1
997,340,26
997,342,18
997,346,21
997,354,21
997,356,16
997,443,26
997,542,22
997,985,13
997,987,24
997,991,21
997,993,9
997,994,21
997,996,29
997,998,29
997,1005,17
997,1006,32
997,1011,24
997,1081,1
997,1096,17
997,1100,13
997,1264,22
997,1266,29
997,1269,16
997,1277,23
997,1589,1
997,1640,25
997,1690,23
997,1852,29
997,1895,21
997,2060,22
997,2611,1
997,2719,22
997,3008,20
997,3056,18
997,3099,20
997,3565,1
997,3851,25
997,4065,1
997,4146,1
997,4403,1
997,4529,1
997,4972,25
997,5005,1
997,5038,1
998,14,1
998,340,22
998,342,26
998,346,21
998,354,13
998,443,22
998,537,1
998,542,19
998,604,1
998,771,1
998,985,24
998,987,23
998,991,14
998,993,17
998,994,25
998,996,16
998,997,15
998,999,215
998,1005,18
998,1006,23
998,1011,20
998,1038,1
998,1095,1
998,1096,30
998,1100,18
998,1264,23
998,1266,22
998,1269,21
998,1277,19
998,1640,20
998,1690,19
998,1852,37
998,1895,19
998,2060,18
998,2424,1
998,2719,25
998,2975,1
998,3008,17
998,3056,24
998,3099,14
998,3723,1
998,3851,22
998,4019,1
998,4078,1
998,4865,1
998,4900,1
998,4972,22
999,998,210
1000,1593,31
1000,2615,3127
1001,28,2
1001,42,1
1001,44,1
1001,85,1
1001,123,3
1001,131,1
1001,142,1
1001,169,1
1001,366,1
1001,516,1
1001,558,1
1001,613,1
1001,674,2
1001,682,2
1001,771,3
1001,778,1
1001,780,2
1001,1002,2361
1001,1075,2
1001,1187,1
1001,1256,1
1001,1584,1
1001,1701,1
1001,1762,1
1001,1786,3
1001,1839,5
1001,1894,1
1001,1965,1
1001,2052,1
1001,2053,1
1001,2306,1
1001,2312,1
1001,2321,1
1001,2333,3
1001,2335,1
1001,2346,1
1001,2641,1
1001,2768,1
1001,2772,1
1001,3093,3
1001,3452,1
1001,3558,1
1001,3893,1
1001,4043,3
1001,4456,16
1001,4549,2
1001,4564,2
1001,4589,1
1001,4592,2
1001,4594,1
1001,4596,2
1001,4597,1
1001,4598,1
1001,4599,2
1001,4600,2
1001,4603,1
1001,4606,2
1001,4607,1
1001,4609,1
1001,4611,4
1001,4613,2
1001,4615,1
1001,4616,1
1001,4617,3
1001,4619,1
1001,4620,1
1001,4621,2
1001,4624,1
1001,4625,3
1001,4626,1
1001,4629,2
1001,4631,2
1001,4633,1
1001,4634,2
1001,4635,3
1001,4639,2
1001,4640,2
1001,4641,3
1001,4642,1
1001,4643,1
1001,4644,2
1001,4645,1
1001,4646,1
1001,4649,1
1001,4652,1
1001,4698,2
1001,4756,2
1001,4757,1
1001,4759,2
1001,4761,4
1001,4762,2
1001,4764,1
1001,4765,2
1001,4766,2
1001,4770,1
1001,4771,2
1001,4773,1
1001,4774,2
1001,4776,2
1001,4779,2
1001,4780,2
1001,4781,1
1001,4782,4
1001,4783,5
1001,4785,3
1001,4787,1
1001,4788,1
1001,4789,2
1001,4790,2
1001,4792,3
1001,4793,2
1001,4795,3
1001,4796,1
1001,4797,3
1001,4798,1
1001,4799,2
1001,4802,3
1001,4803,1
1001,4804,1
1001,4807,2
1001,4808,1
1001,4809,2
1001,4810,1
1001,4811,2
1001,4814,2
1001,4816,1
1001,4820,2
1001,4821,1
1001,4822,1
1001,4824,1
1001,4830,3
1001,4831,3
1001,4832,1
1001,4928,4
1001,4942,1
1001,4965,3
1002,1001,2645
1002,4456,37
1003,72,1
1003,205,3
1003,311,2
1003,337,1
1003,345,3
1003,349,7
1003,353,2
1003,356,12
1003,358,5
1003,359,3
1003,363,1
1003,445,1
1003,502,6
1003,901,3
1003,986,2
1003,1007,9
1003,1015,10
1003,1030,5
1003,1035,3
1003,1095,2
1003,1196,1
1003,1267,8
1003,1549,2
1003,1691,1
1003,1774,12
1003,1790,1
1003,1810,4
1003,1819,1
1003,2138,8
1003,2145,1
1003,2437,2
1003,2442,1
1003,2486,1
1003,2567,1
1003,2631,2
1003,2944,1
1003,3050,3
1003,3060,4
1003,3241,5
1003,3475,721
1003,3521,5
1003,3523,5
1003,3723,12
1003,3852,6
1003,3853,1
1003,3854,3
1003,3857,2
1003,3908,1
1003,4019,2
1003,4145,2
1003,4213,1
1003,4323,1
1003,4366,5
1003,4455,1
1003,4457,1
1003,4927,3
1003,5053,1
1004,2676,147
1005,340,3
1005,342,3
1005,346,2
1005,354,4
1005,359,1090
1005,443,1
1005,537,1
1005,542,5
1005,985,3
1005,987,2
1005,991,3
1005,993,4
1005,994,16
1005,996,1
1005,998,5
1005,1006,2
1005,1011,3
1005,1096,2
1005,1100,1
1005,1264,2
1005,1266,2
1005,1277,2
1005,1640,4
1005,1690,1
1005,1852,6
1005,1895,3
1005,1948,1
1005,2060,1
1005,2719,5
1005,3008,5
1005,3056,5
1005,3099,2
1005,3519,1
1005,3723,957
1005,3854,840
1005,3867,1
1005,4146,2
1005,4347,1
1005,4972,1
1006,340,5
1006,342,4
1006,346,12
1006,354,4
1006,443,7
1006,542,4
1006,985,4
1006,987,5
1006,991,8
1006,992,2
1006,993,8
1006,994,6
1006,996,9
1006,997,4
1006,998,8
1006,1005,9
1006,1011,5
1006,1096,5
1006,1100,2529
1006,1264,8
1006,1266,7
1006,1269,2
1006,1277,7
1006,1640,9
1006,1690,2
1006,1852,19
1006,1895,11
1006,2060,11
1006,2719,12
1006,3008,6
1006,3056,9
1006,3099,4
1006,3851,9
1006,3855,175
1006,4972,7
1007,357,2041
1007,3724,151
1007,3852,143
1007,4498,145
1007,5086,128
1008,2023,103
1009,4213,197
1009,5101,66
1010,4058,208
1011,244,1
1011,309,1
1011,340,31
1011,342,29
1011,346,17
1011,354,19
1011,443,20
1011,542,17
1011,985,27
1011,987,33
1011,991,20
1011,993,30
1011,994,28
1011,995,1
1011,996,18
1011,997,23
1011,998,20
1011,1005,15
1011,1006,16
1011,1095,1
1011,1096,14
1011,1100,18
1011,1218,1
1011,1264,10
1011,1266,32
1011,1269,24
1011,1277,25
1011,1640,16
1011,1690,20
1011,1852,36
1011,1895,19
1011,1951,1
1011,1982,1
1011,2060,15
1011,2259,1
1011,2404,1
1011,2486,1
1011,2719,24
1011,3008,14
1011,3056,17
1011,3071,1
1011,3099,20
1011,3851,23
1011,3852,1
1011,3952,1
1011,3955,1
1011,4146,1
1011,4972,18
1012,328,7
1012,1015,657
1012,1030,449
1012,1035,646
1012,2442,472
1012,2654,544
1012,4499,13
1012,4886,1
1013,1014,889
1013,1031,872
1013,2680,924
1014,816,1
1014,1013,998
1014,1031,971
1014,2680,927
1015,328,3
1015,1012,676
1015,1028,1
1015,1030,461
1015,1035,695
1015,2442,458
1015,2654,494
1015,4499,28
1015,4886,2
1016,811,206
1016,812,12
1016,814,81
1016,815,59
1016,1017,65
1016,1018,2
1016,1019,211
1016,1020,123
1016,1021,49
1016,1022,11
1016,1023,11
1016,1024,74
1016,1025,72
1016,1026,1
1016,1027,199
1016,1029,37
1016,1032,223
1016,1033,22
1016,1034,76
1016,2172,74
1016,2173,5
1016,2174,45
1016,2175,201
1016,2443,75
1016,2655,82
1016,2656,80
1016,2657,228
1016,2658,10
1016,2659,65
1016,2677,8
1016,2678,92
1016,2679,11
1017,811,68
1017,812,17
1017,814,1
1017,815,280
1017,1016,74
1017,1019,69
1017,1020,4
1017,1021,348
1017,1022,22
1017,1023,19
1017,1024,326
1017,1025,1
1017,1027,65
1017,1029,283
1017,1032,61
1017,1033,14
1017,1034,3
1017,2172,2
1017,2173,13
1017,2174,315
1017,2175,54
1017,2443,1
1017,2655,4
1017,2656,2
1017,2657,59
1017,2658,38
1017,2659,352
1017,2677,21
1018,811,7
1018,812,9
1018,813,505
1018,814,9
1018,1016,5
1018,1019,3
1018,1020,17
1018,1022,11
1018,1023,7
1018,1024,1
1018,1025,14
1018,1026,485
1018,1027,2
1018,1032,3
1018,1033,10
1018,1034,6
1018,1036,526
1018,2172,16
1018,2173,7
1018,2175,1
1018,2443,12
1018,2655,11
1018,2656,5
1018,2657,1
1018,2658,10
1018,2677,8
1018,2678,15
1018,2679,470
1019,811,222
1019,812,3
1019,813,3
1019,814,86
1019,815,44
1019,1016,188
1019,1017,75
1019,1018,1
1019,1020,77
1019,1021,51
1019,1022,13
1019,1023,2
1019,1024,40
1019,1025,57
1019,1026,1
1019,1027,206
1019,1029,39
1019,1032,183
1019,1033,9
1019,1034,79
1019,2172,83
1019,2173,8
1019,2174,51
1019,2175,164
1019,2443,82
1019,2655,59
1019,2656,83
1019,2657,216
1019,2658,11
1019,2659,53
1019,2677,4
1019,2678,63
1020,811,62
1020,812,1
1020,813,9
1020,814,243
1020,1016,122
1020,1018,7
1020,1019,65
1020,1024,3
1020,1025,252
1020,1026,10
1020,1027,63
1020,1029,2
1020,1032,76
1020,1033,1
1020,1034,203
1020,1036,5
1020,2172,204
1020,2175,96
1020,2443,203
1020,2655,235
1020,2656,214
1020,2657,86
1020,2658,2
1020,2659,1
1020,2678,204
1020,2679,4
1020,5060,3
1021,811,68
1021,812,13
1021,814,2
1021,815,290
1021,1016,65
1021,1017,326
1021,1019,55
1021,1020,1
1021,1022,14
1021,1023,14
1021,1024,322
1021,1025,3
1021,1027,48
1021,1029,287
1021,1032,70
1021,1033,20
1021,1034,1
1021,2173,15
1021,2174,287
1021,2175,67
1021,2443,3
1021,2655,3
1021,2656,2
1021,2657,55
1021,2658,24
1021,2659,274
1021,2677,10
1021,2678,2
1021,2679,1
1022,811,12
1022,812,318
1022,813,2
1022,815,19
1022,1016,10
1022,1017,26
1022,1018,6
1022,1019,11
1022,1020,1
1022,1021,21
1022,1023,329
1022,1024,11
1022,1025,1
1022,1026,6
1022,1027,12
1022,1029,24
1022,1032,5
1022,1033,340
1022,1036,2
1022,2173,385
1022,2174,14
1022,2175,15
1022,2443,2
1022,2655,1
1022,2656,1
1022,2657,8
1022,2658,349
1022,2659,28
1022,2677,387
1022,2678,2
1022,2679,7
1023,811,9
1023,812,358
1023,813,10
1023,814,2
1023,815,18
1023,1016,17
1023,1017,23
1023,1018,6
1023,1019,8
1023,1020,2
1023,1021,15
1023,1022,323
1023,1024,14
1023,1026,4
1023,1027,12
1023,1029,18
1023,1032,8
1023,1033,360
1023,1034,1
1023,1036,3
1023,2172,4
1023,2173,355
1023,2174,29
1023,2175,15
1023,2443,1
1023,2655,2
1023,2656,1
1023,2657,9
1023,2658,363
1023,2659,15
1023,2677,367
1023,2678,1
1023,2679,3
1024,811,66
1024,812,19
1024,814,2
1024,815,282
1024,1016,69
1024,1017,297
1024,1019,72
1024,1020,2
1024,1021,310
1024,1022,12
1024,1023,12
1024,1025,4
1024,1027,65
1024,1029,289
1024,1032,69
1024,1033,24
1024,2173,16
1024,2174,259
1024,2175,76
1024,2443,2
1024,2655,2
1024,2656,4
1024,2657,64
1024,2658,16
1024,2659,374
1024,2677,22
1024,2678,1
1025,811,78
1025,812,1
1025,813,10
1025,814,243
1025,815,2
1025,1016,79
1025,1017,1
1025,1018,3
1025,1019,81
1025,1020,246
1025,1021,4
1025,1022,5
1025,1023,1
1025,1024,3
1025,1026,1
1025,1027,59
1025,1029,2
1025,1032,87
1025,1033,2
1025,1034,197
1025,1036,8
1025,2172,220
1025,2174,1
1025,2175,95
1025,2443,227
1025,2655,211
1025,2656,229
1025,2657,77
1025,2659,2
1025,2678,211
1025,2679,9
1025,5060,2
1026,811,5
1026,812,8
1026,813,585
1026,814,10
1026,1016,10
1026,1018,518
1026,1019,3
1026,1020,17
1026,1022,6
1026,1023,7
1026,1025,12
1026,1027,4
1026,1032,1
1026,1033,7
1026,1034,13
1026,1036,564
1026,2172,7
1026,2173,18
1026,2175,2
1026,2443,12
1026,2655,19
1026,2656,11
1026,2657,3
1026,2658,12
1026,2677,5
1026,2678,8
1026,2679,572
1027,811,196
1027,812,7
1027,814,70
1027,815,43
1027,1016,207
1027,1017,43
1027,1018,2
1027,1019,186
1027,1020,69
1027,1021,28
1027,1022,8
1027,1023,6
1027,1024,61
1027,1025,74
1027,1026,1
1027,1029,37
1027,1032,211
1027,1033,8
1027,1034,76
1027,2172,81
1027,2173,7
1027,2174,40
1027,2175,199
1027,2443,85
1027,2655,53
1027,2656,71
1027,2657,190
1027,2658,5
1027,2659,41
1027,2677,8
1027,2678,64
1027,2679,3
1028,1012,6
1028,1015,3
1028,1030,3
1028,1035,2
1028,2442,6
1028,2654,4
1028,4497,499
1028,4499,677
1028,4500,97
1028,4886,1447
1029,811,70
1029,812,16
1029,814,1
1029,815,280
1029,1016,67
1029,1017,320
1029,1019,73
1029,1020,1
1029,1021,341
1029,1022,8
1029,1023,15
1029,1024,277
1029,1025,2
1029,1027,60
1029,1032,65
1029,1033,18
1029,1034,1
1029,2172,2
1029,2173,16
1029,2174,246
1029,2175,54
1029,2443,3
1029,2655,2
1029,2657,78
1029,2658,16
1029,2659,303
1029,2677,25
1029,2678,1
1030,328,2
1030,1012,502
1030,1015,465
1030,1028,3
1030,1035,470
1030,2442,616
1030,2654,539
1030,4499,15
1030,4886,1
1031,816,3
1031,1013,884
1031,1014,979
1031,2680,901
1032,811,205
1032,812,9
1032,814,76
1032,815,35
1032,1016,226
1032,1017,47
1032,1019,197
1032,1020,79
1032,1021,55
1032,1022,12
1032,1023,15
1032,1024,52
1032,1025,72
1032,1026,5
1032,1027,202
1032,1029,45
1032,1033,10
1032,1034,89
1032,1036,4
1032,2172,69
1032,2173,9
1032,2174,43
1032,2175,190
1032,2443,95
1032,2655,87
1032,2656,68
1032,2657,193
1032,2658,13
1032,2659,41
1032,2677,13
1032,2678,74
1032,2679,3
1033,811,15
1033,812,353
1033,813,12
1033,815,33
1033,1016,14
1033,1017,22
1033,1018,2
1033,1019,11
1033,1020,2
1033,1021,20
1033,1022,348
1033,1023,348
1033,1024,30
1033,1025,2
1033,1026,11
1033,1027,9
1033,1029,15
1033,1032,16
1033,1034,1
1033,1036,7
1033,2172,2
1033,2173,421
1033,2174,25
1033,2175,16
1033,2443,1
1033,2655,1
1033,2657,13
1033,2658,352
1033,2659,21
1033,2677,322
1033,2678,1
1033,2679,11
1034,811,79
1034,812,1
1034,813,4
1034,814,234
1034,815,4
1034,1016,78
1034,1017,4
1034,1018,6
1034,1019,63
1034,1020,207
1034,1021,2
1034,1024,3
1034,1025,224
1034,1026,7
1034,1027,101
1034,1029,1
1034,1032,87
1034,1036,5
1034,2172,242
1034,2173,3
1034,2174,2
1034,2175,72
1034,2443,224
1034,2655,224
1034,2656,226
1034,2657,73
1034,2658,2
1034,2659,1
1034,2678,212
1034,2679,5
1035,328,1
1035,1012,650
1035,1015,665
1035,1028,2
1035,1030,457
1035,2442,449
1035,2654,538
1035,4499,22
1035,4500,1
1035,4886,6
1036,811,3
1036,812,8
1036,813,571
1036,814,11
1036,1016,4
1036,1017,1
1036,1018,522
1036,1019,2
1036,1020,11
1036,1022,11
1036,1023,6
1036,1025,16
1036,1026,606
1036,1027,1
1036,1032,1
1036,1033,24
1036,1034,14
1036,2172,12
1036,2173,14
1036,2175,2
1036,2443,17
1036,2655,10
1036,2656,13
1036,2657,1
1036,2658,3
1036,2677,10
1036,2678,9
1036,2679,547
1037,361,1303
1037,3412,3
1037,4870,2
1038,532,1
1038,1125,2
1038,1234,1
1038,1485,1
1038,2424,1
1038,2445,6
1038,3046,1
1038,3741,1
1039,362,169
1040,367,10
1040,1043,2566
1040,2620,96
1041,360,2
1041,1719,2
1041,2119,2
1041,2952,1
1041,3396,1
1041,3457,25
1041,3858,3
1041,4365,3
1042,2177,939
1043,367,153
1043,865,1
1043,1040,1709
1043,2620,637
1043,2723,1
1044,58,1
1044,67,1
1044,391,1
1044,404,1
1044,787,1
1044,789,1
1044,801,1
1044,1068,1
1044,1291,1
1044,1348,1
1044,1369,1
1044,1370,1
1044,2450,1
1044,2653,1
1044,2756,1
1044,2825,1
1044,3938,1
1044,4152,1
1044,4389,2
1045,3859,35
1045,5093,1
1046,4505,1
1047,58,2
1047,783,1
1047,1295,1
1047,1493,1
1047,2358,2
1047,4687,2811
1048,2779,111
1048,2948,3198
1049,1138,163
1049,4930,2167
1050,1325,9
1050,3250,96
1051,90,1
1051,420,1
1051,546,1
1051,552,2
1051,1335,1
1051,1343,1
1051,2061,1
1051,2067,1
1051,3251,53
1051,3359,1
1051,3861,357
1052,105,1
1052,420,48
1052,797,1
1052,1385,1
1052,2072,1
1052,2450,1
1052,2522,1
1052,2650,1
1052,2800,1
1052,2826,1
1052,3914,1
1052,3967,3
1052,4153,1
1052,4462,1
1052,4922,1
1052,4939,1
1052,5033,1
1053,393,1
1053,417,1
1053,790,1
1053,796,2
1053,1052,2
1053,1297,1
1053,1364,1
1053,2069,1
1053,2072,1
1053,2230,1
1053,2693,1
1053,4466,1
1053,4552,1
1053,4584,1
1053,4748,1
1053,5035,1
1054,58,2
1054,64,3
1054,65,2
1054,67,2
1054,68,1
1054,91,1
1054,105,4
1054,371,2
1054,377,1
1054,387,1
1054,391,3
1054,414,2
1054,416,2
1054,417,1
1054,543,1
1054,596,1
1054,774,2
1054,787,3
1054,790,1
1054,796,2
1054,797,3
1054,798,1
1054,804,1
1054,1044,2
1054,1047,3
1054,1052,2
1054,1058,1
1054,1063,1
1054,1068,3
1054,1071,1
1054,1072,1
1054,1141,1
1054,1291,5
1054,1293,4
1054,1295,2
1054,1296,2
1054,1332,3
1054,1335,1
1054,1348,2
1054,1359,1
1054,1364,1
1054,1366,3
1054,1368,1
1054,1403,6
1054,1408,3
1054,1414,2
1054,1416,4
1054,2061,3
1054,2071,2
1054,2072,3
1054,2121,2
1054,2122,1
1054,2146,1
1054,2158,2
1054,2251,1
1054,2268,3
1054,2278,1
1054,2339,2
1054,2357,4
1054,2358,2
1054,2380,1
1054,2450,2
1054,2516,3
1054,2522,2
1054,2604,2
1054,2650,2
1054,2653,2
1054,2745,4
1054,2788,2
1054,2825,1
1054,2826,2
1054,2827,4
1054,2916,8
1054,3016,1
1054,3478,2
1054,3479,2
1054,3480,2
1054,3577,2
1054,3595,1
1054,3628,1
1054,3711,2
1054,3720,2
1054,3749,1
1054,3761,1
1054,3788,1
1054,3860,1
1054,3864,4
1054,3921,2
1054,3936,2
1054,3954,1
1054,3968,3
1054,4152,1
1054,4160,2
1054,4195,3
1054,4218,3
1054,4359,2
1054,4389,4
1054,4397,3
1054,4462,1
1054,4510,2
1054,4511,1
1054,4544,1
1054,4555,3
1054,4581,2
1054,4660,2
1054,4666,2
1054,4679,1
1054,4680,1
1054,4681,1
1054,4850,2
1054,4892,2
1054,4894,2
1054,4909,1
1054,4910,1
1054,4938,1
1054,4951,1
1054,4981,1
1054,5033,2
1054,5116,4
1055,397,2
1055,2199,2
1056,382,284
1056,385,38
1056,3863,2615
1056,4569,14
1057,400,1
1057,503,1
1057,519,1
1057,938,1
1057,963,1
1057,1280,24
1057,1308,13
1057,1890,1
1057,1901,1
1057,2193,26
1057,2195,32
1057,2196,39
1057,2198,37
1057,2199,29
1057,2200,46
1057,2201,37
1057,2202,37
1057,2203,53
1057,2204,30
1057,2205,42
1057,2668,41
1057,2894,1
1057,3233,1
1057,3235,1
1057,3253,1
1057,3651,1
1057,3662,41
1057,3663,40
1057,3664,41
1057,3665,34
1057,3735,1
1057,3908,1
1057,4181,34
1057,4279,1
1057,4574,1
1057,4952,1
1058,91,1
1058,543,1
1058,787,1
1058,798,1
1058,1285,1
1058,1325,1
1058,1387,1
1058,2121,1
1058,2146,1
1058,2349,1
1058,2516,1
1058,2694,1
1058,3860,1
1058,3920,1
1058,4359,1
1058,4908,1
1058,4909,1
1058,4985,1
1059,408,62
1059,4895,46
1060,1322,1
1060,5099,3172
1061,560,1
1061,1409,2
1061,3069,2
1061,3477,1
1061,3569,1
1061,4162,1
1061,4397,1
1061,4594,1995
1061,4695,1
1062,411,2162
1062,2062,11
1062,4890,56
1063,391,1
1063,393,1
1063,635,1
1063,1064,988
1063,1291,1
1063,2069,1
1063,2146,1
1063,3161,1
1063,3911,1
1063,4160,1
1063,4161,2
1063,5033,1
1064,299,1
1064,378,19
1064,383,11
1064,388,12
1064,389,11
1064,392,6
1064,398,4
1064,418,1
1064,545,1
1064,561,32
1064,567,1
1064,568,2
1064,572,1
1064,577,2
1064,588,1
1064,601,3
1064,604,1
1064,633,1
1064,773,1
1064,794,1
1064,976,2
1064,1049,3
1064,1063,2044
1064,1067,1
1064,1136,1
1064,1138,2
1064,1159,2
1064,1163,1
1064,1166,1
1064,1286,13
1064,1290,34
1064,1296,1
1064,1313,2
1064,1327,28
1064,1330,16
1064,1336,1
1064,1339,1
1064,1341,1
1064,1344,1
1064,1346,1
1064,1352,2
1064,1358,1
1064,1366,1
1064,1715,1
1064,1933,1
1064,1987,1
1064,2025,19
1064,2062,1
1064,2071,1
1064,2152,1
1064,2199,3
1064,2216,1
1064,2311,34
1064,2598,3
1064,2607,1
1064,2690,1
1064,2745,15
1064,2746,8
1064,2747,19
1064,2748,20
1064,2757,3
1064,2758,3
1064,2777,1
1064,2788,36
1064,2789,33
1064,2824,1
1064,2842,1
1064,2984,1
1064,3010,1
1064,3058,1
1064,3162,1
1064,3253,4
1064,3262,3
1064,3312,1
1064,3318,1
1064,3326,1
1064,3567,1
1064,3575,27
1064,3669,1
1064,3748,5
1064,3749,3
1064,3750,3
1064,3752,2
1064,3754,3
1064,3755,7
1064,3757,5
1064,3758,1
1064,3759,1
1064,3760,1
1064,3761,2
1064,3762,4
1064,3764,2
1064,3910,30
1064,3923,1
1064,3928,1
1064,3932,2
1064,3937,2
1064,3938,1
1064,3943,1
1064,3945,4
1064,3946,3
1064,3948,2
1064,3952,1
1064,3953,1
1064,3955,1
1064,4148,15
1064,4150,2
1064,4154,4
1064,4160,4
1064,4168,1
1064,4169,1
1064,4215,18
1064,4217,1
1064,4424,1
1064,4463,1
1064,4501,16
1064,4502,25
1064,4568,1
1064,4598,33
1064,4645,2
1064,4808,1
1064,4850,1
1064,4854,13
1064,4909,1
1064,4929,2
1064,4931,33
1064,4932,42
1064,4933,25
1064,4935,23
1064,4936,23
1064,4937,28
1064,4938,38
1064,4939,31
1064,4940,59
1064,4941,43
1064,4942,37
1064,4943,35
1064,4945,30
1064,4946,56
1064,4948,66
1064,4949,33
1064,4950,3
1064,4952,23
1064,4956,38
1064,4957,20
1064,4959,3
1064,4960,3
1064,5013,1
1065,1335,2020
1065,3267,206
1066,65,1
1066,422,1
1066,560,1
1066,594,1
1066,596,1
1066,597,1
1066,790,1
1066,1291,1
1066,1333,1
1066,1337,1
1066,1348,1
1066,2120,1
1066,2642,1
1066,3117,1
1066,4218,1
1066,4552,1
1066,4584,1
1066,4850,1
1066,4907,1
1066,5032,124
1067,65,3
1067,69,1
1067,88,1
1067,99,4
1067,102,7
1067,416,2
1067,546,4
1067,548,2
1067,563,1
1067,568,3
1067,569,1
1067,603,2
1067,605,1
1067,715,1
1067,781,3
1067,797,1
1067,1049,2
1067,1054,1
1067,1069,681
1067,1139,3
1067,1151,5
1067,1162,2
1067,1297,5
1067,1298,2
1067,1299,2
1067,1302,1
1067,1310,1
1067,1314,1
1067,1317,2
1067,1324,1
1067,1328,4
1067,1331,2
1067,1336,2
1067,1341,1
1067,1364,1
1067,1369,1
1067,1391,6
1067,1490,3
1067,1558,1
1067,2047,1
1067,2072,1
1067,2160,1
1067,2231,1
1067,2234,1
1067,2381,1
1067,2419,1
1067,2507,2
1067,2516,1
1067,2534,1
1067,2582,1
1067,2688,1
1067,2703,1
1067,2773,1
1067,2788,1
1067,3061,3
1067,3179,2
1067,3243,2
1067,3244,4
1067,3246,2
1067,3250,3
1067,3267,1
1067,3268,2
1067,3312,1
1067,3314,4
1067,3323,4
1067,3328,2
1067,3337,3
1067,3339,2
1067,3341,1
1067,3371,1
1067,3710,4
1067,3861,7
1067,3862,3
1067,3923,2
1067,3930,3
1067,3934,2
1067,3951,1
1067,4050,10
1067,4154,2
1067,4162,1
1067,4164,7
1067,4216,5
1067,4221,1
1067,4243,1
1067,4359,1
1067,4389,1
1067,4465,6
1067,4483,3
1067,4514,2
1067,4542,1
1067,4942,1
1067,4948,2
1067,4964,1
1067,5046,1
1067,5077,3
1067,5099,1
1067,5117,1
1068,105,1
1068,797,1
1068,1044,2
1068,2339,1
1068,2948,1
1068,3577,1
1068,4389,1
1068,4581,1
1069,953,2
1069,1049,1
1069,1067,1058
1069,1114,1
1069,3741,1
1069,3863,1
1069,4154,1
1069,4495,1
1069,4978,1
1070,416,3
1071,1303,1544
1071,2121,1
1071,2446,219
1071,3270,528
1071,3765,2
1072,91,1
1072,96,2
1072,105,2
1072,377,2
1072,379,1
1072,381,1
1072,405,2
1072,407,3
1072,410,1
1072,416,2
1072,543,1
1072,546,1
1072,560,1
1072,565,1
1072,575,1
1072,585,2
1072,588,1
1072,591,1
1072,593,1
1072,596,2
1072,597,1
1072,626,1
1072,638,3
1072,775,1
1072,787,1
1072,790,5
1072,797,1
1072,798,4
1072,805,1
1072,1044,2
1072,1052,1
1072,1054,2
1072,1058,2
1072,1061,1
1072,1066,1
1072,1068,3
1072,1071,4
1072,1156,1
1072,1285,5
1072,1293,5
1072,1321,2
1072,1329,1
1072,1330,1
1072,1348,1
1072,1350,3
1072,1362,2
1072,1363,1
1072,1366,2
1072,1369,3
1072,1390,2
1072,1403,5
1072,1412,1
1072,2024,2
1072,2071,1
1072,2120,2
1072,2121,1
1072,2122,1
1072,2146,5
1072,2153,2
1072,2183,1
1072,2230,1
1072,2251,1
1072,2268,2
1072,2339,1
1072,2381,6
1072,2450,1
1072,2516,1
1072,2522,1
1072,2534,3
1072,2650,2
1072,2682,1
1072,2712,1
1072,2745,2
1072,2748,1
1072,2788,3
1072,2800,1
1072,2825,1
1072,2826,2
1072,2827,3
1072,2841,1
1072,2857,2
1072,2911,1
1072,2916,3
1072,2948,1
1072,2950,1
1072,3070,1
1072,3117,1
1072,3330,1
1072,3477,4
1072,3478,1
1072,3479,3
1072,3498,2
1072,3569,2
1072,3577,7
1072,3758,1
1072,3786,1
1072,3860,4
1072,3863,1
1072,3868,1
1072,3911,1
1072,3967,2
1072,3968,1
1072,4152,1
1072,4153,1
1072,4156,4
1072,4160,1
1072,4161,4
1072,4162,1
1072,4166,2
1072,4218,5
1072,4359,2
1072,4388,4
1072,4389,3
1072,4462,2
1072,4555,1
1072,4581,2
1072,4673,1
1072,4679,1
1072,4748,1
1072,4909,1
1072,4921,1
1072,4931,1
1072,4940,1
1072,5057,1
1073,2450,25
1073,4944,3028
1074,802,1
1074,2978,1
1074,3869,3375
1075,28,3
1075,42,1
1075,85,6
1075,123,5
1075,131,2
1075,142,4
1075,169,3
1075,308,1
1075,366,2
1075,446,2
1075,516,3
1075,558,7
1075,564,3
1075,577,1
1075,589,1
1075,666,5
1075,674,4
1075,677,6
1075,682,4
1075,683,1
1075,703,1
1075,710,4
1075,771,2
1075,778,3
1075,780,6
1075,849,1
1075,1001,12
1075,1134,1
1075,1187,14
1075,1351,1
1075,1584,7
1075,1762,3
1075,1786,6
1075,1787,4
1075,1830,4
1075,1839,10
1075,1894,2
1075,1901,1
1075,1965,7
1075,1987,5
1075,2052,4
1075,2053,3
1075,2306,5
1075,2312,4
1075,2321,5
1075,2323,2
1075,2333,5
1075,2335,4
1075,2346,4
1075,2641,1
1075,2680,2
1075,2748,1
1075,2772,7
1075,3093,2
1075,3452,1
1075,3453,6
1075,3480,1
1075,3650,1
1075,3706,2
1075,3764,1
1075,3893,5
1075,4043,5
1075,4297,1
1075,4377,4
1075,4503,6
1075,4549,3
1075,4564,3
1075,4589,5
1075,4590,2
1075,4591,8
1075,4592,7
1075,4593,1
1075,4594,3
1075,4595,3
1075,4596,3
1075,4597,2
1075,4598,1
1075,4599,2
1075,4600,1
1075,4601,8
1075,4602,8
1075,4603,2
1075,4604,4
1075,4606,7
1075,4607,2
1075,4609,3
1075,4611,5
1075,4612,2
1075,4613,8
1075,4614,4
1075,4615,1
1075,4616,6
1075,4617,2
1075,4619,2
1075,4620,5
1075,4621,2
1075,4622,5
1075,4623,6
1075,4624,4
1075,4625,3
1075,4626,4
1075,4629,4
1075,4630,4
1075,4631,2
1075,4633,6
1075,4634,3
1075,4636,1
1075,4638,3
1075,4639,2
1075,4640,3
1075,4641,6
1075,4642,1
1075,4643,2
1075,4645,1
1075,4646,3
1075,4647,1
1075,4649,1
1075,4651,8
1075,4652,3
1075,4653,4
1075,4698,3
1075,4756,1
1075,4757,3
1075,4758,4
1075,4759,5
1075,4760,4
1075,4761,3
1075,4762,2
1075,4763,4
1075,4764,5
1075,4766,5
1075,4767,6
1075,4768,3
1075,4769,2
1075,4770,5
1075,4771,4
1075,4772,4
1075,4773,3
1075,4774,4
1075,4775,3
1075,4776,1
1075,4777,4
1075,4778,1
1075,4779,3
1075,4780,1
1075,4781,3
1075,4782,4
1075,4783,3
1075,4784,2
1075,4786,2
1075,4787,6
1075,4788,3
1075,4789,2
1075,4790,5
1075,4791,5
1075,4792,4
1075,4793,5
1075,4794,5
1075,4795,5
1075,4796,2
1075,4797,4
1075,4798,7
1075,4799,2
1075,4800,7
1075,4801,5
1075,4802,3
1075,4803,2
1075,4804,1
1075,4805,4
1075,4806,2
1075,4807,1
1075,4808,5
1075,4809,1
1075,4810,3
1075,4811,5
1075,4812,9
1075,4813,4
1075,4814,5
1075,4815,5
1075,4817,2
1075,4818,3
1075,4819,3
1075,4820,4
1075,4821,6
1075,4822,2
1075,4823,1
1075,4824,1
1075,4825,1
1075,4826,7
1075,4827,1
1075,4828,5
1075,4829,4
1075,4830,3
1075,4831,5
1075,4833,1
1075,4928,14
1075,4965,2
1076,118,1
1076,370,1
1076,699,3
1076,701,4
1076,706,1
1076,707,1
1076,709,1
1076,713,4
1076,1980,1
1076,2509,1
1076,2645,2
1076,2828,1
1076,3044,1
1076,3169,3
1076,3464,3
1076,3685,2
1076,3686,5
1076,3688,3
1076,4309,4
1076,4478,1
1077,2565,508
1078,15,1
1078,452,1
1078,834,76
1078,894,1
1078,1082,84
1078,1086,1
1078,1420,85
1078,1746,1
1078,2210,1
1078,2269,81
1078,2439,80
1078,2828,263
1078,2830,1
1078,2939,1
1078,3126,1
1078,3291,1
1078,3482,2
1078,3526,1
1078,4440,1
1078,4453,1
1078,4715,78
1078,4922,1
1079,158,1
1079,163,1
1079,431,2
1079,485,1
1079,681,8
1079,763,1
1079,764,6
1079,765,2
1079,851,1
1079,887,5
1079,1078,5
1079,1220,2
1079,1427,1
1079,1636,1
1079,1759,4
1079,1886,1
1079,2074,2
1079,2272,1
1079,2332,3
1079,2360,1
1079,2404,1
1079,2606,1
1079,2638,2
1079,2685,2
1079,2828,10
1079,2867,1
1079,2923,1
1079,3192,12
1079,3482,17
1079,3612,2
1079,3615,8
1079,3619,10
1079,3624,1
1079,3641,5
1079,3642,8
1079,3643,3
1079,3646,13
1079,3647,6
1079,3648,5
1079,3649,13
1079,3650,5
1079,3651,9
1079,3652,9
1079,3653,14
1079,3654,14
1079,3655,8
1079,3656,11
1079,3666,1
1079,3669,3
1079,3670,2
1079,3727,3
1079,3729,1
1079,3766,6
1079,3767,1
1079,3768,3
1079,3769,2
1079,3770,3
1079,3771,4
1079,3772,1
1079,3777,4
1079,4036,1
1079,4038,1
1079,4136,11
1079,4182,5
1079,4184,1
1079,4205,10
1079,4227,3
1079,4276,8
1079,4277,12
1079,4390,1
1079,4530,1
1079,4961,1
1079,5011,5
1079,5061,13
1079,5074,1
1079,5091,3
1079,5105,1
1080,163,1
1080,851,1
1080,886,1
1080,1637,1
1080,2433,1
1080,2661,1
1080,2867,1
1080,2923,1
1080,4038,1
1080,4203,1
1080,4961,1
1081,705,1
1081,829,1
1081,2751,1
1081,4177,1
1081,4178,1
1081,4183,1
1082,147,1
1082,834,84
1082,983,1
1082,1078,91
1082,1079,1
1082,1082,1
1082,1084,1
1082,1086,1
1082,1420,64
1082,1443,1
1082,1617,1
1082,1733,1
1082,2159,1
1082,2269,78
1082,2439,77
1082,2657,1
1082,2828,264
1082,3691,1
1082,4715,73
1082,4752,1
1082,4822,1
1083,431,3
1083,2063,4
1083,2074,1
1083,3616,1
1084,434,2
1084,645,2
1084,2133,2
1084,4376,1
1084,5059,2
1085,140,1
1085,297,2
1085,434,1
1085,645,4
1085,647,4
1085,648,2
1085,698,2
1085,830,3
1085,831,3
1085,832,2
1085,883,2
1085,946,4
1085,947,1
1085,951,1
1085,952,5
1085,1084,4
1085,1221,2
1085,1399,4
1085,1418,2
1085,1421,7
1085,1423,3
1085,1424,2
1085,1425,1
1085,1629,5
1085,1633,2
1085,1634,2
1085,1883,1
1085,2112,2
1085,2133,1
1085,2350,2
1085,2385,1
1085,2447,1
1085,2459,5
1085,2614,1
1085,2803,4
1085,2818,2
1085,2851,1
1085,2903,1
1085,2933,6
1085,2934,4
1085,2972,4
1085,3044,3
1085,3048,2
1085,3059,2
1085,3078,1
1085,3376,1
1085,3578,6
1085,3605,2
1085,3673,1
1085,4037,4
1085,4067,1
1085,4179,2
1085,4211,2
1085,4273,1
1085,4317,2
1085,4318,2
1085,4319,2
1085,4376,1
1085,4491,4
1085,4749,6
1085,4867,1
1085,4882,3
1085,4955,5
1085,4982,1
1085,5031,1
1085,5059,3
1085,5079,1
1086,2269,730
1086,2830,1280
1087,436,71
1088,2026,462
1089,1092,11
1090,442,1
1090,1091,3257
1090,3978,1
1091,1090,3368
1091,1831,64
1092,508,4
1092,509,2
1092,547,1
1092,766,2
1092,767,2
1092,768,2
1092,770,2
1092,853,1
1092,855,8
1092,907,1
1092,1071,1
1092,1089,11
1092,1094,4
1092,1206,6
1092,1208,1
1092,1210,2
1092,1211,4
1092,1212,2
1092,1214,1
1092,1215,1
1092,1216,5
1092,1249,1
1092,2019,1
1092,2197,1
1092,2356,1
1092,2382,1
1092,2600,2
1092,2837,1
1092,2907,1
1092,2925,1
1092,3773,1
1092,3891,3
1092,4137,3
1092,4443,4
1092,4444,4
1092,4579,1
1092,4845,1
1092,5082,3
1093,948,1
1093,2270,2
1093,3635,2
1093,3983,1
1094,595,1
1094,768,1
1094,949,1
1094,1214,1
1094,1217,1
1094,1447,1
1094,2006,1
1094,2270,1
1094,2389,1
1094,3132,2
1094,4137,1
1094,4189,1
1095,1096,260
1096,6,1
1096,211,1
1096,340,20
1096,341,1
1096,342,21
1096,346,17
1096,354,19
1096,359,1
1096,443,17
1096,542,11
1096,594,1
1096,985,20
1096,987,13
1096,991,20
1096,993,21
1096,994,24
1096,996,17
1096,997,15
1096,998,12
1096,1005,15
1096,1006,12
1096,1007,1
1096,1011,21
1096,1095,237
1096,1100,21
1096,1202,1
1096,1264,21
1096,1266,16
1096,1269,20
1096,1277,22
1096,1640,24
1096,1665,1
1096,1690,11
1096,1852,38
1096,1895,14
1096,1999,1
1096,2060,24
1096,2404,1
1096,2495,1
1096,2521,1
1096,2719,22
1096,2788,1
1096,3008,23
1096,3056,12
1096,3099,24
1096,3321,1
1096,3634,1
1096,3723,1
1096,3851,37
1096,4842,1
1096,4972,21
1097,21,1
1097,145,1
1097,151,1
1097,207,1
1097,208,1
1097,209,1
1097,314,1
1097,318,1
1097,447,2
1097,448,2
1097,451,3
1097,452,1
1097,455,1
1097,456,1
1097,458,1
1097,501,5
1097,506,1
1097,517,3
1097,528,1
1097,618,3
1097,628,5
1097,642,2
1097,643,1
1097,673,1
1097,819,1
1097,838,1
1097,839,3
1097,961,1
1097,1101,4
1097,1103,2
1097,1107,5
1097,1108,1
1097,1109,1
1097,1112,1
1097,1202,2
1097,1203,3
1097,1224,1
1097,1228,4
1097,1256,6
1097,1257,6
1097,1259,2
1097,1265,1
1097,1392,1
1097,1395,1
1097,1402,1
1097,1405,1
1097,1406,1
1097,1491,1
1097,1559,1
1097,1563,1
1097,1581,1
1097,1696,1
1097,1697,1
1097,1829,3
1097,1949,1
1097,1952,3
1097,2007,2
1097,2033,1
1097,2066,1
1097,2128,1
1097,2162,3
1097,2182,3
1097,2185,1
1097,2247,1
1097,2273,2
1097,2275,1
1097,2276,3
1097,2277,3
1097,2280,2
1097,2451,3
1097,2639,1
1097,2660,1
1097,2722,2
1097,2794,2
1097,2804,1
1097,2807,1
1097,2850,4
1097,2919,2
1097,2953,1
1097,2962,3
1097,2963,2
1097,2969,1
1097,3068,1
1097,3074,2
1097,3348,2
1097,3489,1
1097,3491,7
1097,3496,3
1097,3499,2
1097,3536,2
1097,3540,2
1097,3562,3
1097,3606,2
1097,3640,2
1097,3662,1
1097,3689,1
1097,3731,1
1097,3738,4
1097,3884,2
1097,3887,1
1097,3895,3
1097,3902,1
1097,3961,1
1097,4171,3
1097,4279,1
1097,4316,1
1097,4395,1
1097,4400,2
1097,4411,1
1097,4416,1
1097,4460,1
1097,4520,1
1097,4550,1
1097,4553,1
1097,4587,1
1097,4682,1
1097,4843,2
1097,4857,1
1097,5103,3
1098,206,1
1098,207,2
1098,515,2
1098,1697,1
1098,1698,1
1098,1892,1
1098,1954,1
1098,2256,1
1098,2717,1
1098,2812,1
1098,2920,1
1098,3092,1
1098,4199,1
1098,4246,1
1098,4707,1
1098,4728,2
1099,13,1
1099,141,1
1099,190,2
1099,206,1
1099,207,7
1099,209,1
1099,211,1
1099,456,3
1099,462,1
1099,473,4
1099,515,2
1099,528,1
1099,530,2
1099,532,1
1099,643,1
1099,819,2
1099,835,2
1099,837,1
1099,838,2
1099,841,2
1099,846,2
1099,878,1
1099,1031,1
1099,1097,2
1099,1098,2
1099,1170,1
1099,1172,5
1099,1207,1
1099,1209,2
1099,1223,3
1099,1257,3
1099,1258,2
1099,1260,1
1099,1481,1
1099,1484,1
1099,1695,4
1099,1697,8
1099,1828,3
1099,1842,4
1099,1891,1
1099,1892,1
1099,1951,1
1099,1954,6
1099,2128,5
1099,2141,1
1099,2186,4
1099,2348,2
1099,2408,5
1099,2566,2
1099,2647,1
1099,2717,2
1099,2762,1
1099,2804,1
1099,2805,1
1099,2807,1
1099,2812,3
1099,2850,2
1099,2875,3
1099,2906,1
1099,2913,3
1099,2920,2
1099,2953,3
1099,2956,1
1099,2957,2
1099,3068,1
1099,3128,2
1099,3487,1
1099,3488,3
1099,3540,1
1099,3542,1
1099,3545,1
1099,3606,5
1099,3640,1
1099,3661,3
1099,3662,3
1099,3895,1
1099,4199,3
1099,4202,1
1099,4220,1
1099,4228,4
1099,4229,1
1099,4240,1
1099,4246,2
1099,4291,2
1099,4315,1
1099,4416,1
1099,4417,2
1099,4515,2
1099,4655,2
1099,4670,1
1099,4707,1
1099,4728,7
1099,4736,4
1099,4834,1
1099,4843,6
1099,4856,3
1099,5006,2
1099,5080,5
1099,5103,1
1100,27,1
1100,340,12
1100,342,7
1100,346,8
1100,354,8
1100,443,7
1100,542,6
1100,985,9
1100,987,8
1100,991,1
1100,992,1
1100,993,12
1100,994,8
1100,996,8
1100,997,5
1100,998,8
1100,1005,14
1100,1006,2567
1100,1011,4
1100,1096,1
1100,1213,1
1100,1264,4
1100,1266,6
1100,1269,9
1100,1277,5
1100,1529,1
1100,1640,15
1100,1690,5
1100,1852,5
1100,1895,8
1100,2060,10
1100,2719,7
1100,3008,10
1100,3056,13
1100,3099,16
1100,3723,1
1100,3851,12
1100,3855,234
1100,4972,5
1101,534,1
1101,961,1
1101,1097,1
1101,1203,1
1101,1392,1
1101,2235,1
1101,2280,1
1101,2314,1
1101,2962,1
1101,3489,1
1101,3536,1
1101,3738,1
1101,3894,1
1101,4079,1
1101,4143,1
1101,4460,1
1101,4520,1
1101,4587,1
1101,4722,1
1101,5081,1
1102,452,281
1103,145,1
1103,448,10
1103,455,4
1103,456,1
1103,458,2
1103,515,1
1103,517,2
1103,528,2
1103,536,1
1103,643,2
1103,817,1
1103,839,3
1103,847,4
1103,850,4
1103,1097,4
1103,1101,2
1103,1107,1
1103,1108,2
1103,1111,1
1103,1224,4
1103,1228,1
1103,1257,6
1103,1481,2
1103,2066,3
1103,2128,1
1103,2155,1
1103,2162,8
1103,2182,1
1103,2379,2
1103,2451,4
1103,2606,1
1103,2660,1
1103,2722,6
1103,2804,1
1103,2850,3
1103,3068,1
1103,3491,5
1103,3536,3
1103,3540,2
1103,3640,3
1103,3874,2
1103,3895,3
1103,4052,1
1103,4430,1
1103,4459,2
1103,4683,1
1103,4736,1
1103,4834,1
1103,4843,4
1103,5025,4
1103,5103,2
1104,450,1
1104,531,1
1104,871,9
1104,900,7
1104,902,1
1104,1105,17
1104,1143,1
1104,1235,11
1104,1469,11
1104,1503,5
1104,1514,11
1104,1515,10
1104,1516,8
1104,1517,12
1104,1539,6
1104,1540,13
1104,1556,10
1104,1558,1
1104,1559,14
1104,1561,11
1104,1563,5
1104,1897,11
1104,2185,10
1104,2218,1
1104,2844,1
1104,3779,14
1104,3780,15
1104,3830,1
1104,3848,7
1104,3856,12
1104,3883,5
1104,3885,16
1104,3887,9
1104,3901,10
1104,3903,10
1104,3904,11
1104,3905,13
1104,3906,11
1104,3907,8
1104,3921,1
1104,3957,12
1104,3961,20
1104,3963,9
1104,4026,14
1104,4027,18
1104,4489,14
1104,4497,8
1104,4499,7
1104,4500,8
1104,4563,14
1104,4886,1
1104,4988,13
1104,4989,9
1104,4990,15
1104,4991,15
1104,4993,16
1104,4994,12
1104,5009,7
1104,5012,13
1104,5019,11
1105,727,1
1105,871,18
1105,900,13
1105,1104,14
1105,1235,13
1105,1469,13
1105,1503,13
1105,1514,11
1105,1515,16
1105,1516,15
1105,1517,15
1105,1539,9
1105,1540,17
1105,1556,5
1105,1559,10
1105,1561,17
1105,1563,16
1105,1897,16
1105,2065,1
1105,2185,20
1105,2307,1
1105,3711,1
1105,3779,10
1105,3780,13
1105,3848,17
1105,3856,14
1105,3883,18
1105,3885,6
1105,3887,14
1105,3901,14
1105,3903,13
1105,3904,11
1105,3905,17
1105,3906,18
1105,3907,10
1105,3957,6
1105,3959,1
1105,3961,11
1105,3963,8
1105,4026,15
1105,4027,17
1105,4099,1
1105,4297,1
1105,4489,11
1105,4497,6
1105,4499,4
1105,4500,11
1105,4563,18
1105,4988,12
1105,4989,16
1105,4990,16
1105,4991,18
1105,4993,15
1105,4994,15
1105,5009,8
1105,5012,11
1105,5019,12
1105,5052,1
1106,456,19
1107,145,3
1107,176,1
1107,318,1
1107,451,5
1107,454,1
1107,455,2
1107,456,1
1107,458,1
1107,462,1
1107,517,3
1107,521,1
1107,528,1
1107,532,1
1107,534,1
1107,618,1
1107,642,2
1107,643,3
1107,839,5
1107,845,2
1107,846,1
1107,847,2
1107,1097,2
1107,1098,2
1107,1101,6
1107,1103,3
1107,1108,3
1107,1148,1
1107,1164,1
1107,1178,2
1107,1182,1
1107,1202,3
1107,1203,1
1107,1204,1
1107,1224,4
1107,1234,1
1107,1236,1
1107,1238,1
1107,1244,1
1107,1256,1
1107,1259,1
1107,1260,1
1107,1265,1
1107,1405,1
1107,1406,1
1107,1417,1
1107,1481,2
1107,1696,3
1107,1829,2
1107,1996,3
1107,2029,1
1107,2066,2
1107,2128,3
1107,2155,1
1107,2162,4
1107,2182,5
1107,2247,2
1107,2275,3
1107,2276,2
1107,2277,1
1107,2280,1
1107,2378,2
1107,2379,5
1107,2451,1
1107,2592,1
1107,2639,1
1107,2660,1
1107,2722,5
1107,2804,6
1107,2850,1
1107,2893,1
1107,2962,1
1107,3004,1
1107,3068,4
1107,3160,1
1107,3350,1
1107,3469,1
1107,3488,1
1107,3489,1
1107,3491,6
1107,3495,1
1107,3499,1
1107,3536,2
1107,3540,1
1107,3562,2
1107,3581,1
1107,3640,1
1107,3738,6
1107,3874,3
1107,3889,1
1107,3895,2
1107,4098,1
1107,4142,1
1107,4335,1
1107,4395,2
1107,4411,1
1107,4460,3
1107,4509,1
1107,4515,4
1107,4550,1
1107,4553,2
1107,4691,2
1107,4694,1
1107,4722,1
1107,4843,4
1107,4856,1
1107,5025,2
1107,5103,3
1108,451,2
1108,456,1
1108,528,1
1108,628,1
1108,1224,2
1108,1228,2
1108,1232,1
1108,1397,1
1108,1696,2
1108,2007,1
1108,2008,1
1108,2066,1
1108,2162,1
1108,2181,1
1108,2273,1
1108,3068,1
1108,3491,2
1108,3495,1
1108,3775,2090
1108,3895,2
1108,4553,1
1108,4691,2
1109,457,1225
1109,501,2
1109,1185,1
1109,1402,1
1109,2963,1
1109,3496,1
1109,3689,1
1109,3738,1
1109,4460,1
1109,4553,1
1110,2250,1861
1110,4724,1336
1111,117,1
1111,144,2
1111,842,1
1111,1014,1
1111,1103,1
1111,1165,1
1111,1482,1
1111,1932,2
1111,2175,1
1111,2182,1
1111,2658,2
1111,2750,8
1111,2795,2
1111,2823,1
1111,3031,2
1111,3035,1
1111,3587,1
1111,3639,1
1111,3862,1
1111,4143,1
1111,4430,1
1111,4682,10
1111,5081,1
1112,961,1
1112,1256,1
1112,1260,1
1112,1406,1
1112,2273,1
1112,2277,1
1112,2920,1
1112,3061,4
1112,3491,1
1112,4683,2
1113,62,4
1113,631,3
1113,857,10
1113,1668,4
1113,1968,5
1113,2036,4
1113,2059,11
1113,2234,1
1113,2501,6
1113,2837,9
1113,4703,7
1114,463,2
1114,2233,20
1115,2408,1064
1116,4722,1
1117,77,2
1117,151,8
1117,445,1
1117,822,11
1117,1000,1
1117,1121,1
1117,1564,10
1117,1565,8
1117,1566,3
1117,1574,6
1117,1575,2
1117,1578,3
1117,1583,6
1117,1673,5
1117,1679,2
1117,1828,3
1117,1840,1
1117,1851,1
1117,1960,1
1117,2034,4
1117,2180,8
1117,2292,2
1117,2372,1
1117,2396,3
1117,2624,2
1117,2652,7
1117,2805,2
1117,2833,2
1117,2864,1
1117,2875,1
1117,3092,10
1117,3485,1
1117,3515,8
1117,3544,1
1117,3556,5
1117,3634,7
1117,4435,1
1117,4523,4
1117,4583,1
1117,4628,1
1117,4701,6
1117,4702,4
1117,4920,6
1118,445,1
1118,1570,1
1118,1596,1
1118,1827,1
1118,1841,2
1118,1890,1
1118,1893,1
1118,2180,2
1118,2449,1
1118,2623,2
1118,2994,1
1118,3062,2
1118,3097,1
1118,3877,1
1118,4743,1
1119,77,1
1119,126,6
1119,465,5
1119,882,2
1119,1121,11
1119,1570,1
1119,1578,3
1119,1585,6
1119,1827,9
1119,1835,1
1119,1840,3
1119,1841,2
1119,1843,1
1119,1851,4
1119,1858,7
1119,1890,12
1119,1891,8
1119,1893,2
1119,1946,1
1119,1958,4
1119,2397,4
1119,2623,1
1119,2834,5
1119,2835,1
1119,2864,4
1119,2865,5
1119,2994,1
1119,3095,7
1119,3098,1
1119,3596,5
1119,3608,1
1119,4022,4
1119,4267,3
1119,4482,5
1119,4670,10
1119,4702,5
1119,4914,5
1120,20,2
1120,181,2
1120,665,1
1120,1032,1
1120,1095,1
1120,1373,1
1120,1731,1
1120,1990,1
1120,2048,2
1120,2813,1
1120,3723,3
1120,3802,2
1120,4297,3
1120,4605,1
1120,4703,1
1120,5052,1
1121,75,2
1121,76,6
1121,126,3
1121,227,2
1121,266,4
1121,317,4
1121,444,1
1121,465,1
1121,1008,1
1121,1117,1
1121,1119,2
1121,1122,3
1121,1499,2
1121,1532,1
1121,1570,2
1121,1576,1
1121,1578,1
1121,1583,1
1121,1585,5
1121,1586,1
1121,1827,1
1121,1837,1
1121,1839,4
1121,1840,4
1121,1844,4
1121,1847,1
1121,1858,1
1121,1889,3
1121,1890,9
1121,1891,7
1121,1892,2
1121,1958,1
1121,2033,1
1121,2087,1
1121,2124,3
1121,2138,6
1121,2180,2
1121,2207,1
1121,2372,1
1121,2397,3
1121,2623,3
1121,2624,4
1121,2833,3
1121,2834,3
1121,2856,4
1121,2864,1
1121,2865,2
1121,2910,5
1121,3047,3
1121,3094,9
1121,3095,3
1121,3445,1
1121,3447,1
1121,3460,1
1121,3485,1
1121,3516,1
1121,3596,1
1121,3776,2
1121,3792,1
1121,4022,3
1121,4028,4
1121,4241,2
1121,4267,4
1121,4271,4
1121,4291,1
1121,4435,1
1121,4558,2
1121,4618,1
1121,4628,1
1121,4670,4
1121,4702,1
1121,4914,1
1121,4986,3
1121,5039,3
1121,5090,2
1122,75,2
1122,1121,3
1122,1834,1
1122,2033,3
1122,2034,1
1122,2296,1
1122,2372,1
1122,3516,1
1122,3518,1
1122,3634,1
1122,3776,1
1122,4241,1
1122,4435,1
1123,678,1
1123,3876,3319
1124,20,1
1124,100,46
1124,308,1
1124,474,1
1124,796,1
1124,865,1
1124,1016,1
1124,1029,1
1124,1043,1
1124,1133,24
1124,1137,49
1124,1139,52
1124,1142,1
1124,1143,2
1124,1144,1
1124,1145,51
1124,1146,55
1124,1147,69
1124,1148,37
1124,1149,61
1124,1152,3
1124,1154,2
1124,1156,44
1124,1157,52
1124,1158,43
1124,1165,46
1124,1167,39
1124,1234,1
1124,1237,1
1124,1243,1
1124,1680,2
1124,1706,1
1124,2054,1
1124,2064,2
1124,2247,1
1124,2369,1
1124,2548,1
1124,2713,1
1124,2747,1
1124,2777,1
1124,2840,1
1124,2866,1
1124,3043,1
1124,3492,1
1124,3552,1
1124,3574,1
1124,3584,2
1124,3754,1
1124,3778,1
1124,4042,1
1124,4085,1
1124,4138,1
1124,4343,1
1124,4370,1
1124,4558,1
1124,4633,1
1124,4648,1
1124,4657,1
1124,4672,51
1124,5015,1
1125,1038,1
1125,2314,1
1125,3778,1
1125,4441,3034
1126,1410,560
1126,4174,243
1127,185,1
1127,188,1
1127,361,1
1127,369,2
1127,383,2
1127,386,1
1127,477,9
1127,478,18
1127,480,24
1127,515,1
1127,518,2
1127,532,1
1127,554,1
1127,575,1
1127,578,1
1127,579,2
1127,632,1
1127,633,21
1127,726,1
1127,811,1
1127,833,1
1127,879,1
1127,976,28
1127,1018,1
1127,1025,1
1127,1026,1
1127,1027,1
1127,1038,1
1127,1128,31
1127,1146,1
1127,1152,1
1127,1171,1
1127,1242,1
1127,1243,4
1127,1244,2
1127,1246,21
1127,1247,13
1127,1248,20
1127,1249,6
1127,1250,10
1127,1260,1
1127,1290,1
1127,1313,1
1127,1336,1
1127,1347,1
1127,1412,1
1127,1591,1
1127,1669,1
1127,1676,10
1127,1678,2
1127,1703,1
1127,1710,1
1127,1715,8
1127,1716,17
1127,1717,9
1127,1719,2
1127,1720,2
1127,1782,1
1127,1966,1
1127,1981,3
1127,1995,1
1127,2002,1
1127,2011,1
1127,2064,17
1127,2091,1
1127,2118,1
1127,2173,2
1127,2211,1
1127,2239,1
1127,2269,1
1127,2279,1
1127,2383,51
1127,2399,21
1127,2400,1
1127,2409,1
1127,2471,1
1127,2499,19
1127,2591,22
1127,2607,12
1127,2617,1
1127,2646,1
1127,2679,1
1127,2706,2
1127,2724,1
1127,2742,1
1127,2757,1
1127,2777,25
1127,2795,1
1127,2810,1
1127,2824,22
1127,2841,1
1127,2882,1
1127,3004,1
1127,3109,4
1127,3132,1
1127,3134,6
1127,3135,3
1127,3136,8
1127,3137,3
1127,3138,4
1127,3139,25
1127,3140,21
1127,3141,9
1127,3142,5
1127,3143,5
1127,3144,3
1127,3145,6
1127,3146,10
1127,3147,13
1127,3148,8
1127,3149,7
1127,3150,3
1127,3151,9
1127,3152,8
1127,3153,13
1127,3154,17
1127,3155,8
1127,3156,13
1127,3157,4
1127,3158,6
1127,3159,6
1127,3160,8
1127,3161,4
1127,3162,3
1127,3163,11
1127,3164,8
1127,3165,1995
1127,3166,22
1127,3167,2
1127,3168,9
1127,3203,1
1127,3205,1
1127,3209,1
1127,3224,1
1127,3258,1
1127,3275,3
1127,3283,3
1127,3284,22
1127,3288,1
1127,3302,1
1127,3310,13
1127,3311,9
1127,3339,1
1127,3347,1
1127,3359,1
1127,3402,1
1127,3412,4
1127,3413,9
1127,3414,8
1127,3415,12
1127,3418,4
1127,3419,6
1127,3420,2
1127,3421,4
1127,3422,8
1127,3423,10
1127,3443,1
1127,3459,4
1127,3462,1
1127,3526,1
1127,3528,2
1127,3540,1
1127,3545,2
1127,3567,19
1127,3575,1
1127,3692,1
1127,3714,1
1127,3745,1
1127,3753,1
1127,3756,1
1127,3880,1
1127,3893,1
1127,3896,1
1127,3900,1
1127,3915,1
1127,3937,1
1127,3945,1
1127,3946,1
1127,3948,1
1127,3954,1
1127,4016,1
1127,4017,1
1127,4042,1
1127,4047,23
1127,4075,1
1127,4076,3
1127,4077,15
1127,4082,1
1127,4101,1
1127,4148,1
1127,4149,1
1127,4150,2
1127,4160,2
1127,4167,2
1127,4168,1
1127,4206,20
1127,4215,1
1127,4223,2
1127,4248,3
1127,4294,1
1127,4386,1
1127,4402,2
1127,4440,1
1127,4459,1
1127,4526,15
1127,4527,3
1127,4598,1
1127,4695,3
1127,4856,1
1127,4863,16
1127,4870,1
1127,4938,1
1127,4947,1
1127,4962,1
1127,5080,1
1127,5097,1
1127,5103,1
1128,188,16
1128,3155,1595
1129,1130,43
1130,1129,51
1130,3277,144
1130,3278,13
1130,4073,215
1131,1132,472
1131,1134,879
1131,1140,792
1131,2131,486
1131,2555,1
1132,1131,588
1132,1134,556
1132,1140,487
1132,2131,1109
1132,2555,26
1133,100,10
1133,1124,31
1133,1137,10
1133,1139,27
1133,1143,1
1133,1145,23
1133,1146,10
1133,1147,17
1133,1148,14
1133,1149,17
1133,1152,2
1133,1156,1326
1133,1157,32
1133,1158,20
1133,1160,2
1133,1165,27
1133,1167,9
1133,1246,1
1133,1411,1
1133,3238,1
1133,3275,1
1133,3333,1
1133,3416,1
1133,3952,1
1133,4083,1
1133,4601,1
1134,1131,841
1134,1132,502
1134,1140,779
1134,1141,2
1134,2131,424
1135,1304,20
1135,2744,2079
1135,4601,1
1135,4711,938
1136,1143,24
1136,1160,11
1136,1167,22
1136,3754,1977
1136,3915,1
1137,100,32
1137,201,1
1137,325,1
1137,361,1
1137,377,35
1137,624,2
1137,696,1
1137,805,1
1137,997,1
1137,1124,61
1137,1133,22
1137,1139,32
1137,1143,1
1137,1145,24
1137,1146,14
1137,1147,30
1137,1148,36
1137,1149,28
1137,1156,28
1137,1157,39
1137,1158,31
1137,1165,27
1137,1167,20
1137,1319,1
1137,2761,1
1137,2793,1
1137,3137,1
1137,3575,1
1137,3743,6
1137,3946,1
1137,3964,1
1137,4418,1
1137,4912,1
1138,1049,321
1138,3250,12
1138,4930,306
1139,100,29
1139,574,1
1139,624,1
1139,1018,1
1139,1124,54
1139,1133,30
1139,1137,28
1139,1141,90
1139,1144,1
1139,1145,31
1139,1146,27
1139,1147,58
1139,1148,30
1139,1149,39
1139,1156,19
1139,1157,44
1139,1158,40
1139,1160,1
1139,1165,45
1139,1167,28
1139,1197,1
1139,1372,39
1139,2160,1
1139,2449,1
1139,3193,1
1139,3295,1
1139,3372,1
1139,3443,1
1139,3653,1
1139,3760,1
1139,3790,1
1139,4023,1
1140,1131,746
1140,1132,453
1140,1134,791
1140,1141,1
1140,2131,400
1140,2555,2
1141,1131,27
1141,1132,3
1141,1134,21
1141,1139,94
1141,1140,14
1141,2131,6
1142,1149,1109
1142,1154,970
1142,4076,1
1143,570,44
1143,1136,15
1143,1160,160
1143,1167,2003
1143,1337,71
1143,3754,4
1144,100,568
1144,795,1736
1145,100,15
1145,453,1
1145,570,1
1145,624,1
1145,1124,51
1145,1133,18
1145,1137,22
1145,1139,17
1145,1144,2
1145,1146,21
1145,1147,44
1145,1148,31
1145,1149,16
1145,1152,81
1145,1153,63
1145,1156,20
1145,1157,1597
1145,1158,29
1145,1165,20
1145,1167,8
1145,1279,1
1145,2598,1
1145,3567,1
1145,3638,1
1145,3964,1
1145,4719,1
1146,100,23
1146,185,361
1146,215,1
1146,1124,45
1146,1133,19
1146,1137,19
1146,1139,11
1146,1143,1
1146,1145,20
1146,1147,23
1146,1148,18
1146,1149,17
1146,1152,774
1146,1156,23
1146,1157,9
1146,1158,17
1146,1165,25
1146,1167,29
1146,1337,1
1146,3748,1
1146,4037,1
1146,4076,120
1146,4204,1
1146,4598,1
1146,4915,1
1147,100,10
1147,622,50
1147,623,2
1147,624,2676
1147,1124,38
1147,1133,10
1147,1137,7
1147,1139,20
1147,1143,2
1147,1145,22
1147,1146,10
1147,1148,16
1147,1149,17
1147,1156,13
1147,1157,17
1147,1158,24
1147,1160,1
1147,1165,16
1147,1167,15
1147,1283,1
1147,1343,1
1147,2383,1
1147,3964,72
1147,4742,1
1147,4785,1
1148,100,38
1148,176,1
1148,518,1
1148,872,1
1148,1124,71
1148,1133,26
1148,1137,34
1148,1139,43
1148,1143,1
1148,1144,1
1148,1145,26
1148,1146,25
1148,1147,50
1148,1149,31
1148,1152,1
1148,1153,2
1148,1154,2
1148,1156,26
1148,1157,20
1148,1158,31
1148,1165,49
1148,1167,31
1148,2750,1
1148,3288,1
1148,3311,1
1148,3325,1
1148,3413,1
1148,4432,126
1148,4768,1
1148,4799,1
1149,100,2
1149,624,1
1149,1124,20
1149,1133,8
1149,1137,6
1149,1139,8
1149,1142,1089
1149,1143,1
1149,1145,7
1149,1146,2
1149,1147,8
1149,1148,9
1149,1152,1
1149,1154,1252
1149,1156,7
1149,1157,6
1149,1158,15
1149,1165,7
1149,1167,6
1149,1248,1
1149,1337,2
1149,3137,1
1149,3964,1
1149,4513,1
1150,527,1744
1150,1161,404
1150,3896,619
1151,1329,2
1151,2743,3
1151,3243,772
1151,3244,631
1152,185,8
1152,1145,64
1152,1146,1030
1152,1157,1
1152,4076,170
1153,1145,145
1153,1150,3
1153,1157,489
1153,3896,10
1154,1142,918
1154,1149,1255
1155,572,593
1155,1340,65
1155,2759,231
1156,100,15
1156,185,1
1156,452,1
1156,795,2
1156,1017,1
1156,1124,35
1156,1133,1333
1156,1137,22
1156,1139,14
1156,1145,12
1156,1146,19
1156,1147,13
1156,1148,24
1156,1149,26
1156,1157,14
1156,1158,18
1156,1160,1
1156,1165,14
1156,1167,26
1156,1302,1
1156,1337,1
1156,3299,1
1156,3761,2
1156,3998,1
1156,4317,1
1156,4465,1
1157,100,22
1157,185,1
1157,624,2
1157,1124,62
1157,1133,24
1157,1136,1
1157,1137,16
1157,1139,29
1157,1144,1
1157,1145,1448
1157,1146,15
1157,1147,32
1157,1148,28
1157,1149,25
1157,1152,1
1157,1153,321
1157,1156,15
1157,1158,32
1157,1160,1
1157,1165,35
1157,1167,20
1157,1295,1
1157,3201,1
1157,3803,1
1157,4206,1
1157,4705,1
1158,100,39
1158,185,1
1158,214,1
1158,545,1
1158,624,1
1158,807,1
1158,994,1
1158,1081,1
1158,1124,71
1158,1133,34
1158,1137,23
1158,1139,43
1158,1142,1
1158,1144,2
1158,1145,48
1158,1146,23
1158,1147,46
1158,1148,46
1158,1149,36
1158,1152,1
1158,1153,1
1158,1154,2
1158,1156,33
1158,1157,40
1158,1160,2
1158,1165,42
1158,1167,39
1158,1230,1
1158,1331,1
1158,1471,1
1158,1594,1
1158,1713,1
1158,1923,1
1158,2292,1
1158,3253,1
1158,3909,1
1158,3964,2
1158,4158,1
1158,4410,1
1158,4701,1
1159,1166,1
1159,2598,83
1159,3748,1
1160,1136,9
1160,1143,219
1160,1167,222
1160,1337,1539
1160,3754,33
1161,527,1520
1161,1150,489
1161,3896,3
1162,3909,2985
1163,403,336
1163,404,23
1164,841,1
1164,868,2
1164,1124,1
1164,3363,1
1164,3488,1
1164,3492,1
1164,4515,1
1164,4694,1
1164,4695,2
1164,4707,2
1164,4856,2
1165,100,34
1165,377,1
1165,795,2
1165,1029,1
1165,1124,63
1165,1128,1
1165,1133,34
1165,1137,26
1165,1139,48
1165,1143,1
1165,1144,1
1165,1145,29
1165,1146,17
1165,1147,44
1165,1148,32
1165,1149,40
1165,1156,21
1165,1157,40
1165,1158,41
1165,1167,31
1165,1337,1
1165,1434,1
1165,2323,1
1165,2420,1
1165,2671,1
1165,2989,482
1165,3287,1
1165,3700,1
1165,3891,1
1166,1159,1
1166,2122,523
1166,3748,287
1166,3750,1
1166,3751,1
1167,100,12
1167,570,50
1167,624,1
1167,795,1
1167,813,1
1167,1124,9
1167,1133,9
1167,1136,12
1167,1137,7
1167,1139,11
1167,1143,1783
1167,1144,1
1167,1145,9
1167,1146,10
1167,1147,14
1167,1148,4
1167,1149,9
1167,1152,2
1167,1154,1
1167,1156,5
1167,1157,11
1167,1158,12
1167,1160,169
1167,1165,7
1167,1290,1
1167,1293,1
1167,1329,1
1167,1337,79
1167,3071,1
1167,3186,1
1167,3754,5
1168,474,2
1169,3282,271
1170,456,1
1170,1223,1
1170,2186,1
1170,3139,1
1170,3461,1
1170,3895,2
1170,4228,1
1171,1240,42
1171,1242,8
1171,1245,5
1172,144,1
1172,456,1
1172,529,1
1172,868,1
1172,1038,1
1172,1170,1
1172,2456,1
1172,2804,1
1172,2959,1
1172,3001,1
1172,3082,1
1172,3488,1
1172,3802,1
1172,4138,1
1172,4515,1
1172,4672,1
1172,5043,1
1172,5080,1
1173,1175,193
1173,3878,248
1174,183,2
1174,518,2
1174,524,8
1174,816,2
1174,849,2
1174,862,7
1174,1021,2
1174,1129,7
1174,1142,1
1174,1207,5
1174,1239,1
1174,1241,7
1174,1250,5
1174,1458,1
1174,1755,4
1174,2413,1
1174,2606,7
1174,2839,5
1174,3023,1
1174,3065,5
1174,3223,1
1174,3307,1
1174,3350,7
1174,3441,8
1174,3584,1
1174,3597,11
1174,3878,1
1174,3897,2
1174,4073,7
1174,4078,11
1174,4080,14
1174,4081,9
1174,4082,3
1174,4083,5
1174,4084,6
1174,4085,1
1174,4086,4
1174,4087,8
1174,4088,10
1174,4089,13
1174,4090,10
1174,4091,6
1174,4096,5
1174,4097,6
1174,4099,9
1174,4303,2
1174,4708,1
1175,1173,26
1175,3878,3358
1176,1270,1
1176,2409,316
1177,362,2
1177,666,1
1177,1965,1
1177,1966,1
1177,1987,1
1177,2052,1
1177,2335,1
1177,2680,1
1177,2711,2
1177,3436,3
1177,4549,2
1177,4615,2
1178,141,1
1178,178,1
1178,185,1
1178,190,3
1178,454,4
1178,456,4
1178,473,4
1178,479,1
1178,515,3
1178,529,5
1178,530,7
1178,532,6
1178,643,1
1178,841,2
1178,867,1
1178,1106,1
1178,1107,1
1178,1113,2
1178,1125,1
1178,1130,1
1178,1164,2
1178,1172,5
1178,1209,8
1178,1223,1
1178,1229,1
1178,1231,2
1178,1232,2
1178,1234,2
1178,1240,1
1178,1244,1
1178,1258,8
1178,1260,1
1178,1481,1
1178,1484,2
1178,1710,1
1178,2064,1
1178,2276,4
1178,2315,1
1178,2348,3
1178,2408,3
1178,2409,2
1178,2456,4
1178,2762,5
1178,2850,2
1178,2908,1
1178,2953,1
1178,3128,12
1178,3149,1
1178,3154,1
1178,3205,1
1178,3222,1
1178,3387,1
1178,3487,3
1178,3488,2
1178,3540,1
1178,3802,2
1178,3805,1
1178,3894,2
1178,3895,1
1178,3899,3
1178,4220,1
1178,4228,5
1178,4229,2
1178,4315,2
1178,4439,1
1178,4515,11
1178,4672,2
1178,4695,1
1178,4707,1
1178,4736,2
1178,4843,1
1178,4856,8
1178,5043,2
1178,5080,3
1179,188,1
1180,1669,1
1180,1715,1
1180,1968,1
1180,2239,1
1180,3166,1
1180,3630,874
1180,3881,1277
1180,4247,1
1180,4475,1
1180,4863,1
1181,1680,17
1181,2836,152
1182,789,1
1182,796,1
1182,1108,1
1182,1405,1
1182,1406,1
1182,1912,1
1182,2146,1
1182,2247,1
1182,2277,1
1182,2960,2
1182,3016,1
1182,3067,1
1182,3182,1
1182,3496,1
1182,3711,1
1182,3882,2
1182,4385,1
1182,4395,1
1182,4587,1
1183,485,40
1183,761,46
1183,4848,8
1184,49,1
1184,153,21
1184,187,3
1184,368,2
1184,369,1
1184,813,16
1184,862,1
1184,877,1
1184,1113,3
1184,1476,1
1184,1572,36
1184,1733,1
1184,1933,1
1184,1976,2
1184,2084,1
1184,2091,14
1184,2127,2
1184,2234,3
1184,2313,18
1184,2420,1
1184,2443,26
1184,2594,1
1184,2623,38
1184,2624,34
1184,3064,3
1184,3127,1
1184,3488,1
1184,3623,1
1184,3629,36
1184,3849,1
1184,3875,15
1184,4172,1
1184,4417,1
1184,4574,21
1184,4919,1
1184,4976,25
1184,5017,1
1184,5037,2
1185,454,1
1185,462,1
1185,642,1
1185,740,1
1185,748,1
1185,877,1
1185,1114,1
1185,1182,1
1185,1259,2
1185,1490,1
1185,1749,1
1185,1829,1
1185,2241,1
1185,2265,1
1185,2488,1
1185,2595,1
1185,3068,1
1185,3116,250
1185,3489,1
1185,3495,1
1185,3496,1
1185,3988,1
1185,4224,1
1186,1187,6
1187,28,6
1187,42,2
1187,85,6
1187,123,3
1187,131,1
1187,142,4
1187,169,1
1187,366,2
1187,381,1
1187,446,3
1187,516,7
1187,558,3
1187,564,4
1187,666,3
1187,674,2
1187,677,5
1187,682,4
1187,683,5
1187,703,6
1187,771,1
1187,774,1
1187,778,2
1187,780,2
1187,785,1
1187,1001,3
1187,1042,1
1187,1075,1
1187,1298,1
1187,1367,1
1187,1427,1
1187,1584,6
1187,1762,3
1187,1786,3
1187,1787,3
1187,1830,3
1187,1839,2
1187,1894,3
1187,1930,1
1187,1965,4
1187,1987,1
1187,2052,4
1187,2053,3
1187,2306,2
1187,2312,1
1187,2321,9
1187,2323,2
1187,2333,3
1187,2335,5
1187,2346,3
1187,2597,1
1187,2641,3
1187,2680,3
1187,2772,2
1187,3093,8
1187,3097,1
1187,3452,1
1187,3453,5
1187,3706,9
1187,3893,3
1187,3932,1
1187,4043,1
1187,4366,1
1187,4377,6
1187,4503,2
1187,4545,1
1187,4549,4
1187,4564,7
1187,4589,4
1187,4590,2
1187,4591,4
1187,4592,4
1187,4593,2
1187,4594,3
1187,4595,3
1187,4596,2
1187,4597,2
1187,4598,2
1187,4599,2
1187,4600,4
1187,4601,5
1187,4602,2
1187,4603,4
1187,4604,3
1187,4606,4
1187,4607,3
1187,4609,3
1187,4611,4
1187,4612,2
1187,4613,5
1187,4614,1
1187,4615,4
1187,4619,4
1187,4620,2
1187,4621,4
1187,4622,2
1187,4623,5
1187,4624,2
1187,4625,2
1187,4626,6
1187,4629,1
1187,4630,3
1187,4631,2
1187,4633,5
1187,4634,5
1187,4635,5
1187,4636,4
1187,4638,10
1187,4639,8
1187,4640,2
1187,4641,4
1187,4642,3
1187,4643,2
1187,4644,2
1187,4645,2
1187,4646,4
1187,4647,1
1187,4649,3
1187,4651,3
1187,4652,6
1187,4653,1
1187,4698,1
1187,4756,4
1187,4757,5
1187,4758,2
1187,4759,3
1187,4760,3
1187,4761,3
1187,4762,2
1187,4763,3
1187,4764,8
1187,4765,2
1187,4766,2
1187,4767,4
1187,4769,4
1187,4770,2
1187,4771,4
1187,4772,2
1187,4773,5
1187,4774,3
1187,4775,3
1187,4776,1
1187,4777,1
1187,4778,4
1187,4779,6
1187,4780,5
1187,4781,2
1187,4782,1
1187,4783,8
1187,4784,4
1187,4785,1
1187,4786,1
1187,4787,2
1187,4788,4
1187,4789,3
1187,4790,2
1187,4791,3
1187,4792,2
1187,4793,2
1187,4794,2
1187,4796,6
1187,4797,1
1187,4798,2
1187,4799,6
1187,4800,3
1187,4801,4
1187,4802,4
1187,4803,10
1187,4804,2
1187,4805,3
1187,4806,4
1187,4807,4
1187,4808,2
1187,4809,1
1187,4810,1
1187,4811,4
1187,4812,4
1187,4813,3
1187,4814,2
1187,4815,2
1187,4816,6
1187,4817,3
1187,4819,5
1187,4820,3
1187,4821,3
1187,4822,5
1187,4823,4
1187,4824,3
1187,4825,3
1187,4826,2
1187,4827,1
1187,4829,5
1187,4830,2
1187,4831,3
1187,4832,1
1187,4833,2
1187,4928,11
1187,4965,1
1188,490,1639
1188,1193,1314
1189,40,54
1189,56,1
1189,636,1
1189,1190,59
1189,1191,57
1189,1513,1
1189,1646,55
1189,1647,52
1189,1648,106
1189,1649,74
1189,1650,60
1189,1652,68
1189,1657,62
1189,1658,63
1189,1737,48
1189,2443,1
1189,2564,1
1189,2702,1
1189,2863,1
1189,3130,55
1189,3438,1
1189,4023,1
1189,4230,1
1189,4341,1
1189,4342,1
1190,40,61
1190,1189,52
1190,1191,60
1190,1646,59
1190,1647,60
1190,1648,57
1190,1649,46
1190,1650,54
1190,1652,65
1190,1657,61
1190,1658,59
1190,1737,70
1190,2725,1
1190,3130,56
1190,3703,2
1190,4341,1
1190,4469,1
1190,4498,1
1191,40,62
1191,372,1
1191,1189,65
1191,1190,68
1191,1372,1
1191,1646,55
1191,1647,74
1191,1648,58
1191,1649,50
1191,1650,55
1191,1652,67
1191,1657,64
1191,1658,66
1191,1737,53
1191,3130,51
1191,3841,1
1191,4012,1
1191,4212,1
1191,4426,1
1191,4477,2
1191,4761,1
1192,32,1
1192,112,1
1192,1902,1
1192,1907,1
1192,2013,1
1192,4243,1
1192,4533,1
1192,4837,2
1192,4878,1
1192,5003,3
1193,104,3
1193,386,1
1193,490,2205
1193,549,3
1193,804,2
1193,1188,642
1193,1322,1
1193,1560,1
1193,2160,2
1193,2395,1
1193,2773,2
1193,2991,3
1193,3040,3
1193,3183,2
1193,3813,2
1193,4414,2
1193,4650,1
1193,4708,1
1194,1195,1
1194,2960,3321
1195,714,2
1195,787,1
1195,809,1
1195,1194,3
1195,1491,2
1195,1643,1
1195,1656,2
1195,1907,1
1195,2109,1
1195,2517,1
1195,2632,1
1195,2960,6
1195,2977,1
1195,3040,1
1195,3711,1
1195,4837,1
1195,4861,1
1195,4922,1
1196,359,1
1196,494,1
1196,501,1
1196,1003,1
1196,1015,1
1196,1256,1
1196,1417,1
1196,1549,2
1196,1790,1
1196,1810,1
1196,2186,1
1196,2273,1
1196,2649,3
1196,2963,1
1196,3060,1
1196,3074,1
1196,3572,1
1196,4310,3
1196,4323,1
1196,4366,2
1196,4520,1
1196,4691,1
1197,642,1
1197,1202,1
1197,1405,1
1197,2181,1
1197,2273,1
1197,3067,1
1197,3689,1
1197,4335,1
1198,2961,7
1199,31,2
1199,403,1
1199,412,1
1199,491,3
1199,603,1
1199,1265,187
1199,1319,1
1199,1380,1
1199,1391,1
1199,1669,1
1199,1932,2
1199,2334,1
1199,2342,1
1199,2616,1
1199,3888,1354
1199,3902,3
1199,3990,1
1199,4303,2
1199,5046,1
1200,501,32
1200,1490,1
1201,1495,44
1201,2191,443
1202,500,17
1202,2273,83
1203,454,1
1203,618,1
1203,819,1
1203,1182,2
1203,1256,2
1203,1395,1
1203,1405,2
1203,2007,1
1203,2232,1
1203,2273,2
1203,2639,1
1203,3068,1
1203,3496,1
1203,3689,1
1203,4335,1
1203,4722,1
1203,5081,1
1204,642,1
1204,961,2
1204,1196,1
1204,1829,1
1204,2181,2
1204,2273,1
1204,2280,1
1204,2566,1
1204,2794,1
1204,3495,1
1204,3496,1
1204,3689,1
1204,4553,1
1204,4587,1
1205,4166,3
1205,4168,2
1206,508,9
1206,509,4
1206,755,9
1206,766,6
1206,767,5
1206,768,4
1206,769,5
1206,770,6
1206,855,6
1206,1092,5
1206,1094,4
1206,1208,2
1206,1210,5
1206,1211,4
1206,1212,7
1206,1214,8
1206,1215,5
1206,1216,12
1206,1217,6
1206,1218,11
1206,2257,1
1206,2600,8
1206,2637,1
1206,2837,4
1206,2907,4
1206,3616,4
1206,3617,7
1206,3642,4
1206,3773,9
1206,3891,6
1206,4137,6
1206,4393,8
1206,4443,3
1206,4444,3
1206,4727,2
1206,4836,1
1206,5082,3
1207,3584,3182
1207,3895,1
1208,508,6
1208,509,4
1208,755,6
1208,759,1
1208,760,1
1208,766,6
1208,767,3
1208,768,5
1208,769,1
1208,770,4
1208,855,6
1208,858,1
1208,1092,3
1208,1094,3
1208,1206,5
1208,1210,9
1208,1211,3
1208,1212,2
1208,1214,6
1208,1215,6
1208,1216,8
1208,1217,10
1208,1218,7
1208,1666,1
1208,2105,1
1208,2482,2
1208,2594,1
1208,2600,5
1208,2637,3
1208,2796,1
1208,2837,4
1208,2907,2
1208,3616,6
1208,3617,1
1208,3619,1
1208,3773,3
1208,3891,6
1208,4123,1
1208,4137,8
1208,4393,3
1208,4443,2
1208,4444,5
1208,4458,1
1208,4727,1
1208,4893,1
1208,5041,1
1208,5082,13
1209,190,1
1209,528,1
1209,643,2
1209,1107,1
1209,1164,3
1209,1170,2
1209,1223,2
1209,1231,1
1209,1232,1
1209,2186,1
1209,2348,1
1209,2953,1
1209,2957,1
1209,3004,1
1209,3068,1
1209,3128,1
1209,3536,1
1209,4856,1
1210,506,6
1210,755,1
1210,767,1
1210,770,1
1210,1092,1
1210,1206,2
1210,1216,1
1210,1217,1
1210,3891,1
1210,4137,3
1210,4443,1
1210,5082,1
1211,1206,1
1211,3773,1
1212,755,1
1212,767,1
1212,1211,1
1212,1214,1
1212,1216,1
1212,1218,1
1212,3483,1
1212,3616,1
1212,3773,1
1212,4137,2
1212,4393,1
1212,5082,1
1213,1214,3
1214,508,1
1214,755,1
1214,768,1
1214,855,1
1214,1206,1
1214,1210,1
1214,1215,1
1214,3617,1
1214,4137,1
1214,4443,1
1214,4444,2
1214,4727,1
1214,5082,1
1215,852,1
1215,854,1
1215,1216,2
1215,1637,1
1215,3624,1
1215,4444,1
1216,508,5
1216,755,2
1216,757,1
1216,764,1
1216,766,4
1216,767,4
1216,768,3
1216,769,4
1216,770,2
1216,855,8
1216,1092,2
1216,1094,5
1216,1206,6
1216,1208,3
1216,1210,5
1216,1211,1
1216,1212,4
1216,1214,4
1216,1215,5
1216,1217,6
1216,1218,3
1216,2257,1
1216,2600,1
1216,2837,3
1216,2907,1
1216,3616,2
1216,3617,2
1216,3773,4
1216,3891,5
1216,4137,3
1216,4393,3
1216,4443,3
1216,4444,5
1216,4893,587
1216,5082,3
1217,508,7
1217,509,1
1217,755,4
1217,757,2
1217,759,1
1217,760,1
1217,766,5
1217,767,4
1217,768,3
1217,769,2
1217,770,5
1217,852,1
1217,855,7
1217,1092,1
1217,1094,2
1217,1206,7
1217,1208,3
1217,1210,6
1217,1211,2
1217,1212,4
1217,1214,6
1217,1215,3
1217,1216,9
1217,1218,10
1217,2600,10
1217,2637,4
1217,2796,1
1217,2837,1
1217,2907,3
1217,3616,3
1217,3617,3
1217,3773,7
1217,3891,6
1217,4137,8
1217,4393,4
1217,4443,10
1217,4444,3
1217,4727,4
1217,5082,8
1218,509,1
1218,767,1
1218,1212,2
1218,1216,1
1218,1217,1
1218,2600,1
1218,2837,1
1218,2907,1
1218,3799,1
1218,3891,1
1218,4137,4
1218,4444,5
1218,5082,1
1219,215,1
1219,426,1
1219,705,1
1219,2792,3
1219,2829,2
1219,4893,1
1220,158,1
1220,428,1
1220,512,3
1220,886,1
1220,1630,1
1220,2294,1
1220,2661,1
1220,2808,1
1220,2867,1
1220,3624,1
1220,4203,1
1220,4394,186
1221,139,1
1221,140,1
1221,166,1
1221,297,2
1221,434,2
1221,647,2
1221,648,3
1221,698,1
1221,830,2
1221,831,5
1221,832,3
1221,883,3
1221,946,7
1221,947,3
1221,952,2
1221,953,1
1221,1084,3
1221,1085,2
1221,1342,1
1221,1399,3
1221,1421,2
1221,1423,1
1221,1424,2
1221,1425,3
1221,1426,3
1221,1430,1
1221,1628,4
1221,1629,3
1221,1634,3
1221,2009,108
1221,2050,1
1221,2112,1
1221,2133,2
1221,2350,1
1221,2447,2
1221,2459,8
1221,2595,1
1221,2803,3
1221,2818,5
1221,2851,3
1221,2933,1
1221,2934,4
1221,2972,5
1221,3044,1
1221,3059,3
1221,3376,1
1221,3578,3
1221,3605,6
1221,3671,1
1221,3785,1
1221,4025,1
1221,4037,2
1221,4179,1
1221,4180,1
1221,4184,1
1221,4317,1
1221,4318,2
1221,4319,3
1221,4376,4
1221,4491,1
1221,4749,5
1221,4867,1
1221,4882,4
1221,4955,4
1221,4982,2
1221,5031,2
1221,5059,2
1221,5079,1
1222,513,1
1222,514,2900
1223,207,1
1223,513,51
1223,532,2
1223,841,1
1223,846,1
1223,1098,1
1223,1260,1
1223,1484,1
1223,1828,1
1223,2256,3
1223,3542,1
1223,3606,1
1223,4199,1
1223,4242,1
1223,4416,2
1223,4417,1
1224,456,1
1224,850,1
1224,1098,1
1224,2162,1
1224,2922,1
1224,3491,1
1224,3536,1
1224,3895,1
1224,4843,1
1224,5025,1
1225,518,2
1226,2563,2948
1226,4087,15
1227,3492,28
1228,145,2
1228,448,2
1228,451,1
1228,454,1
1228,455,3
1228,456,3
1228,458,3
1228,474,1
1228,517,1
1228,521,3
1228,528,5
1228,643,3
1228,839,8
1228,847,1
1228,850,1
1228,1014,1
1228,1097,4
1228,1103,3
1228,1107,1
1228,1108,4
1228,1145,1
1228,1178,1
1228,1209,1
1228,1223,1
1228,1224,6
1228,1234,1
1228,1257,6
1228,1409,1
1228,1481,2
1228,1696,6
1228,2007,4
1228,2128,3
1228,2155,1
1228,2162,5
1228,2182,5
1228,2276,3
1228,2378,4
1228,2379,4
1228,2451,2
1228,2660,5
1228,2715,1
1228,2804,7
1228,2850,2
1228,3004,1
1228,3209,2
1228,3307,1
1228,3359,1
1228,3360,1
1228,3363,1
1228,3488,3
1228,3491,6
1228,3492,1
1228,3536,1
1228,3545,1
1228,3640,4
1228,3895,4
1228,4138,1
1228,4722,1
1228,4843,3
1228,5025,6
1228,5043,1
1228,5103,7
1229,523,111
1229,4087,532
1229,4089,2256
1230,2686,574
1231,529,1
1231,1178,1
1231,1564,1
1231,1761,1
1231,1826,1
1231,2049,1
1231,2186,1
1231,2850,1
1231,2922,1
1231,2956,1
1231,3802,1
1231,4138,1
1231,4315,2
1231,4328,1
1231,4695,1
1231,4736,1
1231,4856,1
1232,190,1
1232,469,1
1232,474,1
1232,515,1
1232,1231,1
1232,2850,1
1232,2953,2
1232,3160,1
1232,3488,1
1232,3581,1
1232,3778,1
1232,3802,1
1232,3895,1
1232,4229,1
1232,4515,1
1233,2392,1
1234,1706,1
1234,2314,1
1234,3004,3
1234,3660,1
1234,3778,1
1234,4515,1
1234,4672,2
1235,460,1
1235,531,529
1235,871,9
1235,900,12
1235,1030,2
1235,1035,1
1235,1104,7
1235,1105,9
1235,1295,1
1235,1469,14
1235,1503,12
1235,1514,9
1235,1515,19
1235,1516,10
1235,1517,16
1235,1539,10
1235,1540,12
1235,1556,10
1235,1557,1
1235,1559,9
1235,1560,1
1235,1561,10
1235,1563,11
1235,1810,1
1235,1897,17
1235,2185,12
1235,2896,1
1235,3218,1
1235,3379,1
1235,3479,1
1235,3779,18
1235,3780,10
1235,3848,14
1235,3856,14
1235,3883,9
1235,3885,10
1235,3887,8
1235,3901,16
1235,3903,10
1235,3904,14
1235,3905,9
1235,3906,16
1235,3907,12
1235,3957,16
1235,3961,5
1235,3963,9
1235,4026,17
1235,4027,15
1235,4489,12
1235,4497,7
1235,4499,13
1235,4500,12
1235,4563,15
1235,4706,1
1235,4734,1
1235,4821,1
1235,4886,1
1235,4916,1
1235,4988,10
1235,4989,12
1235,4990,13
1235,4991,12
1235,4993,10
1235,4994,11
1235,5009,16
1235,5012,11
1235,5019,8
1236,1237,2
1236,1243,6
1236,1248,3
1236,1249,519
1236,3310,49
1236,3311,2
1236,3545,613
1236,3900,1066
1237,1236,1
1237,1239,14
1237,1240,21
1237,1249,12
1237,2839,2127
1237,3545,13
1237,3900,1
1238,1241,2467
1238,3128,167
1238,3307,4
1239,1237,21
1239,1240,718
1239,1244,1
1239,2839,2
1240,1171,22
1240,1237,40
1240,1239,762
1240,2839,10
1241,394,6
1241,572,4
1241,779,4
1241,913,1
1241,933,4
1241,1155,1
1241,1229,1
1241,1238,2208
1241,1498,3
1241,2840,4
1241,3128,93
1241,3307,1
1241,3825,4
1241,3897,4
1241,4053,5
1241,4054,1
1241,4055,5
1241,4056,4
1241,4057,4
1241,4058,2
1241,4060,3
1241,4061,5
1241,4062,3
1241,4063,7
1241,4064,4
1241,4065,4
1241,4066,3
1241,4068,4
1241,4069,3
1241,4070,4
1241,4071,7
1241,4072,2
1241,4074,1
1241,4075,1
1241,4078,4
1241,4080,2
1241,4083,2
1241,4084,3
1241,4086,2
1241,4087,5
1241,4088,2
1241,4089,5
1241,4090,5
1241,4091,3
1241,4092,4
1241,4094,7
1241,4095,3
1241,4096,3
1241,4097,2
1241,4099,3
1241,4104,2
1241,4107,5
1241,4108,2
1241,4109,2
1241,4112,3
1241,4281,5
1242,1171,2
1242,1245,2009
1243,1236,4
1243,1246,154
1243,1248,926
1243,1249,9
1243,3143,144
1243,3310,497
1243,3311,620
1243,3545,3
1244,1239,3
1244,1247,262
1244,1250,355
1245,1171,2
1245,1242,2090
1246,1243,274
1246,1248,428
1246,3142,1
1246,3143,1369
1246,3310,42
1246,3311,154
1247,1244,83
1247,1250,1944
1247,3142,48
1248,1243,961
1248,1246,240
1248,1249,1
1248,3143,230
1248,3310,318
1248,3311,598
1248,3545,2
1248,3900,1
1249,1236,487
1249,1237,3
1249,1243,2
1249,1248,3
1249,2839,2
1249,3310,69
1249,3311,3
1249,3545,1102
1249,3900,274
1250,1244,125
1250,1247,1987
1250,3142,57
1251,4141,780
1252,120,1
1252,318,1
1252,394,1
1252,488,1
1252,499,1
1252,535,5
1252,642,1
1252,716,1
1252,1109,1
1252,1202,2
1252,1402,1
1252,1498,1
1252,1683,1
1252,1686,2
1252,1735,1
1252,2008,1
1252,2281,1
1252,2317,1
1252,2579,1
1252,2752,1
1252,2859,1
1252,2963,1
1252,3189,6
1252,3240,2
1252,3458,7
1252,3572,1
1252,3631,1
1252,3689,1
1252,3731,1
1252,3902,1
1252,3956,1
1252,3960,1
1252,4100,1
1252,4128,1
1252,4142,1
1252,4199,3
1252,4329,8
1252,4335,6
1252,5104,1
1253,92,1
1253,462,1
1253,494,382
1253,773,64
1253,843,85
1253,1174,1
1253,1207,1
1253,1363,83
1253,1437,82
1253,1440,1
1253,1538,1
1253,1722,96
1253,1969,89
1253,1988,4
1253,2086,1
1253,2544,1
1253,2674,1
1253,2752,2
1253,3171,1
1253,3494,1
1253,3584,86
1253,3705,102
1253,4691,18
1254,117,1
1254,784,2
1254,1655,1
1254,1802,1
1254,3799,1
1254,4454,1
1254,4469,2
1254,4724,1
1254,5089,2
1255,90,1
1255,212,157
1255,1035,1
1255,1435,523
1255,1703,1
1255,2228,1
1255,2386,1
1255,2552,1
1255,2865,1
1255,3174,1
1255,3795,1
1255,4062,1
1255,4126,1
1256,321,1
1256,503,2598
1256,642,1
1256,1203,1
1256,1262,1
1256,2235,1
1256,2277,1
1256,3074,2
1256,4857,1
1257,455,1
1257,528,1
1257,643,2
1257,839,1
1257,850,1
1257,1097,1
1257,1101,1
1257,1103,1
1257,2162,1
1257,2378,1
1257,2804,1
1257,3491,1
1257,4843,1
1257,5025,1
1258,141,2
1258,144,2
1258,190,1
1258,454,3
1258,455,2
1258,456,4
1258,473,2
1258,515,3
1258,529,5
1258,530,2
1258,532,6
1258,643,1
1258,817,3
1258,841,2
1258,1099,3
1258,1103,2
1258,1164,3
1258,1170,4
1258,1172,2
1258,1178,2
1258,1209,3
1258,1223,2
1258,1231,2
1258,1232,2
1258,1257,2
1258,1260,4
1258,1481,3
1258,1482,1
1258,2162,1
1258,2182,1
1258,2186,2
1258,2276,3
1258,2348,4
1258,2408,4
1258,2456,1
1258,2660,1
1258,2762,2
1258,2807,1
1258,2850,2
1258,2953,8
1258,2957,2
1258,3001,2
1258,3037,2
1258,3128,9
1258,3157,1
1258,3487,1
1258,3488,1
1258,3540,2
1258,3545,1
1258,3640,1
1258,3802,1
1258,3894,1
1258,3895,1
1258,3899,4
1258,4202,2
1258,4220,2
1258,4228,8
1258,4229,7
1258,4315,5
1258,4395,3
1258,4515,4
1258,4695,3
1258,4707,1
1258,4736,4
1258,4843,4
1258,4856,4
1258,5043,5
1258,5080,2
1259,982,1
1259,1107,1
1259,1112,1
1259,1405,3
1259,1829,1
1259,2181,1
1259,2408,1
1259,3068,1
1259,3496,1
1259,3499,1
1259,3738,1
1259,4143,1
1259,4171,1
1259,4385,1
1259,4395,1
1259,4411,1
1260,452,1
1260,501,3
1260,528,1
1260,1014,1
1260,1099,1
1260,1223,1
1260,1256,1
1260,1258,1
1260,1484,1
1260,2181,1
1260,2850,1
1260,3001,1
1260,3469,1
1260,3495,1
1260,3738,1
1260,4229,1
1260,4430,1
1260,4857,1
1260,5043,2
1261,2277,8
1261,4461,466
1262,2318,3235
1263,127,6
1263,153,4
1263,219,11
1263,355,6
1263,358,2
1263,394,6
1263,459,5
1263,472,10
1263,491,18
1263,495,18
1263,496,9
1263,499,5
1263,519,4
1263,572,3
1263,614,16
1263,723,8
1263,779,3
1263,825,3
1263,980,7
1263,1252,3
1263,1253,6
1263,1267,11
1263,1400,9
1263,1407,5
1263,1486,15
1263,1490,2
1263,1498,6
1263,1505,4
1263,1550,6
1263,1555,6
1263,1735,3
1263,1792,5
1263,1846,12
1263,1876,6
1263,2037,9
1263,2042,3
1263,2086,4
1263,2382,1
1263,2483,42
1263,2528,19
1263,2579,3
1263,2649,7
1263,2752,8
1263,2761,2
1263,2860,4
1263,3010,3
1263,3067,2
1263,3085,7
1263,3116,13
1263,3189,6
1263,3240,9
1263,3344,6
1263,3348,6
1263,3367,4
1263,3465,7
1263,3468,37
1263,3494,4
1263,3500,10
1263,3724,3
1263,3774,6
1263,3844,48
1263,3956,34
1263,3959,5
1263,4004,4
1263,4053,5
1263,4055,2
1263,4057,5
1263,4092,3
1263,4094,4
1263,4095,7
1263,4172,3
1263,4281,3
1263,4310,43
1263,4374,8
1263,5093,5
1263,5104,10
1264,340,9
1264,342,12
1264,346,10
1264,354,7
1264,359,1
1264,443,9
1264,537,2310
1264,542,14
1264,985,9
1264,987,7
1264,991,4
1264,993,5
1264,994,7
1264,996,15
1264,997,18
1264,998,14
1264,1005,5
1264,1006,8
1264,1011,12
1264,1096,6
1264,1100,10
1264,1266,5
1264,1267,31
1264,1269,17
1264,1277,4
1264,1377,1
1264,1399,1
1264,1640,8
1264,1690,8
1264,1852,21
1264,1895,10
1264,2060,13
1264,2327,1
1264,2719,13
1264,2935,1
1264,3008,6
1264,3056,3
1264,3099,13
1264,3216,1
1264,3662,1
1264,3851,10
1264,3854,1
1264,4146,1
1264,4972,5
1265,452,1
1265,454,1
1265,496,29
1265,498,177
1265,628,1
1265,642,1
1265,961,1
1265,1199,291
1265,2186,1
1265,2275,1
1265,2277,2
1265,2280,1
1265,2317,3
1265,2379,2
1265,2794,1
1265,2961,2
1265,3067,2
1265,3496,1
1265,3689,2
1265,4143,1
1265,4395,1
1265,4722,2
1265,5034,32
1266,340,22
1266,342,26
1266,346,14
1266,354,18
1266,359,1
1266,443,21
1266,542,24
1266,632,1
1266,985,22
1266,987,19
1266,991,23
1266,992,1
1266,993,22
1266,994,18
1266,996,23
1266,997,31
1266,998,16
1266,1005,13
1266,1006,15
1266,1011,18
1266,1032,1
1266,1096,22
1266,1100,22
1266,1264,20
1266,1268,2
1266,1269,23
1266,1277,22
1266,1640,32
1266,1690,14
1266,1852,47
1266,1895,18
1266,1947,1
1266,1979,1
1266,2060,17
1266,2719,22
1266,2914,1
1266,3008,17
1266,3056,21
1266,3099,19
1266,3511,1
1266,3519,1
1266,3723,1
1266,3851,16
1266,3908,14
1266,4972,22
1266,5088,83
1267,537,107
1267,1264,63
1267,3497,105
1268,1266,1
1268,5067,123
1268,5088,2276
1269,340,16
1269,342,32
1269,346,21
1269,354,31
1269,443,24
1269,538,47
1269,540,116
1269,542,11
1269,691,1
1269,985,23
1269,987,23
1269,991,15
1269,993,18
1269,994,23
1269,996,16
1269,997,17
1269,998,13
1269,1005,16
1269,1006,18
1269,1011,18
1269,1077,1
1269,1096,10
1269,1100,24
1269,1264,17
1269,1266,14
1269,1277,22
1269,1538,1
1269,1598,1
1269,1640,19
1269,1690,22
1269,1852,36
1269,1895,26
1269,2060,22
1269,2564,1
1269,2719,25
1269,2920,1
1269,3008,11
1269,3056,21
1269,3099,16
1269,3164,1
1269,3851,15
1269,4137,1
1269,4637,1
1269,4800,1
1269,4919,1
1269,4972,23
1270,539,56
1270,4093,2
1271,502,1
1271,1273,105
1272,449,57
1272,533,1
1272,756,57
1272,757,63
1272,758,39
1272,759,52
1272,760,66
1272,761,43
1272,764,63
1272,917,69
1272,1095,1
1272,1475,55
1272,1713,48
1272,1714,42
1272,1717,37
1272,1860,1
1272,2075,1
1272,2103,1
1272,2777,1
1272,3545,1
1272,3657,1
1272,4047,1
1272,4337,1
1272,4538,1
1272,4580,1
1272,5053,1
1273,1271,95
1274,2840,1400
1274,5053,1805
1275,357,1
1275,444,1
1275,2944,1
1275,4927,2
1276,2910,3
1277,40,1
1277,340,20
1277,342,20
1277,346,32
1277,354,31
1277,443,30
1277,542,25
1277,758,1
1277,897,1
1277,906,1
1277,985,20
1277,987,13
1277,991,21
1277,993,22
1277,994,25
1277,995,1
1277,996,19
1277,997,18
1277,998,25
1277,1005,24
1277,1006,14
1277,1011,26
1277,1096,16
1277,1100,31
1277,1207,1
1277,1264,18
1277,1266,14
1277,1269,33
1277,1487,1
1277,1640,16
1277,1690,12
1277,1815,1
1277,1852,36
1277,1878,1
1277,1895,27
1277,2060,10
1277,2374,1
1277,2719,23
1277,3008,16
1277,3056,22
1277,3099,16
1277,3269,1
1277,3509,1
1277,3851,24
1277,3855,2
1277,4972,22
1278,52,1
1278,355,2
1278,537,6
1278,541,3
1278,1004,7
1278,1010,9
1278,1271,4
1278,1273,1
1278,1274,3
1278,1282,1096
1278,1526,1
1278,1779,2
1278,2117,2
1278,2141,1
1278,2197,1
1278,2616,1
1278,2629,7
1278,2721,4
1278,2753,1
1278,3033,1
1278,3085,1
1278,3241,2
1278,3473,2
1278,3774,7
1278,3825,1
1278,4056,1
1278,4256,6
1279,1287,1
1279,1361,1
1279,3912,1794
1279,4155,1
1279,4174,1
1279,4397,1
1279,4584,1
1280,986,1
1280,1057,13
1280,1171,1
1280,1375,13
1280,1532,1
1280,2040,1847
1280,2193,14
1280,2195,16
1280,2196,15
1280,2198,16
1280,2199,8
1280,2200,12
1280,2201,14
1280,2202,15
1280,2203,16
1280,2204,13
1280,2205,11
1280,2607,1
1280,2668,10
1280,3253,1
1280,3662,23
1280,3663,23
1280,3664,16
1280,3665,22
1280,4006,1
1280,4087,1
1280,4181,17
1281,547,2441
1281,1060,1
1281,3015,1
1282,198,2
1282,240,2
1282,355,3
1282,541,3
1282,722,1
1282,910,2
1282,920,3
1282,1278,772
1282,1502,1
1282,1582,2
1282,1620,3
1282,1774,1
1282,1779,4
1282,1864,2
1282,1959,4
1282,2020,5
1282,2085,2
1282,2137,4
1282,2476,5
1282,2528,6
1282,2654,2
1282,2738,3
1282,2821,2
1282,2931,1
1282,3085,3
1282,3111,1
1282,3465,1
1282,3473,1
1282,3621,4
1282,3806,1
1282,3829,2
1282,3850,1
1282,4035,5
1282,4077,2
1282,4190,1
1282,4256,3
1282,4451,2
1282,4493,1
1282,4978,2
1283,3933,2129
1284,593,1
1284,1063,1
1284,2073,1
1284,2611,1
1284,2801,2
1284,3550,48
1284,4466,1
1284,4897,433
1284,5117,448
1285,417,1
1285,585,1
1285,593,1
1285,1289,1
1285,1353,1
1285,1364,1
1285,2069,1
1285,2520,1
1285,2745,1
1285,2800,1
1285,2825,1
1285,2841,1
1285,3070,1
1285,3117,1
1285,3477,1
1285,3569,1
1285,3911,1
1285,4159,1
1285,4584,1
1285,4748,1
1285,4909,1
1285,4922,1
1285,4985,2
1286,1290,182
1286,3575,1730
1286,3910,150
1286,4148,149
1287,567,1
1287,635,1
1287,1361,1
1287,2843,1
1287,4155,1
1287,4424,1
1288,34,2
1288,61,1
1288,112,2
1288,119,3
1288,375,6
1288,378,1
1288,381,1
1288,383,1
1288,400,3
1288,404,1
1288,422,6
1288,496,1
1288,579,3
1288,589,5
1288,605,1
1288,627,2
1288,804,1
1288,1162,1
1288,1293,8
1288,1299,6
1288,1307,4
1288,1312,1
1288,1331,2
1288,1364,1
1288,1384,1
1288,1557,5
1288,1739,2
1288,1822,6
1288,1900,1
1288,2025,1
1288,2111,2
1288,2161,1
1288,2267,5
1288,2521,1
1288,2748,1
1288,2957,2
1288,3279,6
1288,3358,2
1288,3361,9
1288,3458,1
1288,3494,1
1288,3507,3
1288,3575,1
1288,3728,1
1288,3752,1
1288,3756,1
1288,3760,1
1288,3787,8
1288,3813,2
1288,4214,1
1288,4311,2
1288,4682,2
1288,4725,1
1288,4931,1
1288,4951,1
1288,5007,4
1289,99,1
1289,210,2
1289,393,1
1289,415,1
1289,597,1
1289,605,1
1289,796,1
1289,1053,1
1289,1056,1
1289,1059,2
1289,1063,1
1289,2073,1
1289,2642,2
1289,2970,1
1289,3076,2
1289,3986,1
1289,4466,1
1290,89,2
1290,219,1
1290,378,10
1290,379,1
1290,381,2
1290,383,10
1290,388,9
1290,389,2
1290,392,4
1290,396,2
1290,397,3
1290,561,70
1290,568,1
1290,577,1
1290,1059,1
1290,1063,13
1290,1064,6
1290,1067,1
1290,1069,1
1290,1138,1
1290,1155,1
1290,1166,2
1290,1279,1
1290,1286,15
1290,1313,1
1290,1327,5
1290,1330,8
1290,1337,1
1290,1341,1
1290,1344,1
1290,1352,2
1290,1368,1
1290,1377,1
1290,1378,1
1290,1381,1
1290,2025,8
1290,2062,1
1290,2069,1
1290,2255,1
1290,2311,18
1290,2502,1
1290,2598,1
1290,2742,1
1290,2747,8
1290,2748,8
1290,2758,1
1290,2788,14
1290,2789,9
1290,3058,1
1290,3181,1
1290,3262,1
1290,3414,1
1290,3548,1
1290,3575,204
1290,3745,1
1290,3746,1
1290,3749,1
1290,3750,1
1290,3754,1
1290,3757,1
1290,3758,1
1290,3761,2
1290,3862,1
1290,3910,1306
1290,3937,1
1290,3943,2
1290,3945,2
1290,3946,1
1290,3948,1
1290,3952,1
1290,4148,1305
1290,4154,1
1290,4168,1
1290,4206,1
1290,4215,8
1290,4217,1
1290,4463,1
1290,4465,1
1290,4501,9
1290,4502,8
1290,4598,17
1290,4600,1
1290,4645,1
1290,4749,1
1290,4756,1
1290,4854,8
1290,4930,1
1290,4931,8
1290,4932,3
1290,4933,3
1290,4935,5
1290,4936,6
1290,4937,7
1290,4938,10
1290,4940,7
1290,4941,10
1290,4942,5
1290,4943,10
1290,4945,4
1290,4946,15
1290,4948,18
1290,4949,4
1290,4951,1
1290,4952,2
1290,4956,8
1290,4957,4
1290,4959,1
1290,4999,1
1291,2581,4
1291,2905,764
1291,3319,668
1292,560,9
1293,391,1
1293,416,1
1293,569,1
1293,796,1
1293,1143,1
1293,1288,4
1293,1324,7
1293,1408,1
1293,2251,2
1293,2339,1
1293,2358,2
1293,3478,1
1293,3628,1
1293,4462,1
1293,4511,2
1293,4894,1
1294,3317,2614
1294,4150,1
1295,58,3
1295,64,2
1295,65,1
1295,68,3
1295,87,1
1295,97,3
1295,105,1
1295,371,1
1295,377,2
1295,387,1
1295,391,1
1295,399,1
1295,405,2
1295,407,2
1295,408,2
1295,410,1
1295,414,3
1295,416,1
1295,417,1
1295,543,1
1295,565,2
1295,585,2
1295,588,1
1295,589,1
1295,591,1
1295,593,1
1295,596,1
1295,597,1
1295,626,2
1295,638,4
1295,775,3
1295,785,1
1295,789,2
1295,796,2
1295,801,3
1295,802,2
1295,1044,1
1295,1047,4
1295,1053,1
1295,1054,2
1295,1058,1
1295,1061,2
1295,1063,2
1295,1066,1
1295,1285,2
1295,1293,1
1295,1296,3
1295,1316,1
1295,1318,1
1295,1319,1
1295,1332,2
1295,1341,1
1295,1348,1
1295,1360,3
1295,1366,1
1295,1369,1
1295,1408,2
1295,1416,3
1295,2024,3
1295,2071,1
1295,2072,1
1295,2121,2
1295,2146,1
1295,2158,3
1295,2183,2
1295,2231,2
1295,2251,3
1295,2268,2
1295,2357,1
1295,2516,2
1295,2534,2
1295,2572,2
1295,2577,1
1295,2653,3
1295,2682,1
1295,2745,3
1295,2746,2
1295,2825,1
1295,2826,2
1295,2843,2
1295,2911,2
1295,2916,1
1295,2948,1
1295,2950,1
1295,3069,1
1295,3070,2
1295,3185,1
1295,3260,1
1295,3262,2
1295,3267,1
1295,3318,1
1295,3320,1
1295,3332,1
1295,3340,1
1295,3477,5
1295,3478,1
1295,3479,1
1295,3480,2
1295,3498,2
1295,3569,3
1295,3595,1
1295,3711,2
1295,3860,3
1295,3864,3
1295,3911,2
1295,3938,1
1295,3968,2
1295,4152,1
1295,4153,1
1295,4156,2
1295,4161,4
1295,4162,2
1295,4166,1
1295,4195,1
1295,4218,1
1295,4397,3
1295,4398,1
1295,4466,1
1295,4544,1
1295,4648,1
1295,4660,3
1295,4673,1
1295,4679,3
1295,4680,4
1295,4839,7
1295,4850,2
1295,4892,1
1295,4896,2
1295,4908,3
1295,4909,4
1295,4940,1
1295,4981,1
1295,5033,2
1295,5057,2
1296,1344,21
1296,2071,262
1296,3031,2
1296,4330,4
1296,4979,160
1297,384,2
1297,4642,643
1297,4644,541
1298,2689,33
1298,3030,20
1298,3318,2427
1299,1302,5
1299,3925,831
1299,4647,1766
1300,4094,2507
1301,409,18
1301,4165,1916
1302,1299,4
1302,3925,109
1302,3955,1535
1302,4647,71
1303,1071,1689
1303,2446,235
1303,3270,325
1303,3765,7
1304,1135,27
1304,2744,9
1304,4711,116
1305,4597,316
1305,4603,226
1306,1158,1
1306,1307,18
1306,1310,20
1306,1311,11
1306,1312,8
1306,1313,14
1306,1315,15
1306,1316,15
1306,1317,20
1306,1318,5
1306,1320,13
1306,1321,13
1306,1322,9
1306,1326,20
1306,2743,21
1306,3125,1949
1306,3575,1
1306,3578,1
1306,4156,23
1306,4951,1
1307,8,1
1307,399,1
1307,1306,38
1307,1310,47
1307,1311,32
1307,1312,55
1307,1313,33
1307,1315,54
1307,1316,53
1307,1317,44
1307,1318,38
1307,1320,64
1307,1321,32
1307,1322,55
1307,1326,49
1307,1329,2
1307,1431,1
1307,1571,1
1307,1876,1
1307,2340,1
1307,2743,44
1307,2911,43
1307,3033,485
1307,3125,1
1307,3328,1
1307,3334,1
1307,3645,1
1307,4785,1
1307,5100,1
1308,1057,8
1308,4908,2199
1309,2553,39
1310,96,1
1310,802,1
1310,1298,1
1310,1306,36
1310,1307,54
1310,1311,41
1310,1312,43
1310,1313,31
1310,1315,53
1310,1316,55
1310,1317,48
1310,1318,38
1310,1320,54
1310,1321,41
1310,1322,51
1310,1326,49
1310,1329,1
1310,1333,1
1310,1455,1
1310,2071,2
1310,2691,1
1310,2743,49
1310,3125,1
1310,3926,1
1310,4226,2
1310,4928,1
1310,5100,2
1311,127,1
1311,220,1
1311,1154,1
1311,1306,26
1311,1307,42
1311,1310,40
1311,1312,49
1311,1313,37
1311,1315,44
1311,1316,37
1311,1317,51
1311,1318,54
1311,1320,41
1311,1321,49
1311,1322,29
1311,1326,43
1311,1376,1
1311,2016,1
1311,2025,1
1311,2136,1
1311,2470,1
1311,2743,71
1311,3125,1
1311,3334,1
1311,3365,1
1311,4043,1
1311,4274,1
1311,4464,1
1311,4481,1
1311,4802,1
1311,4883,1
1311,4951,1
1311,4991,1
1312,379,10
1312,568,1
1312,1114,1
1312,1306,41
1312,1307,35
1312,1310,44
1312,1311,56
1312,1313,26
1312,1315,43
1312,1316,47
1312,1317,31
1312,1318,45
1312,1320,40
1312,1321,33
1312,1322,37
1312,1326,45
1312,1329,2
1312,1377,1
1312,1557,1
1312,1963,1
1312,2125,1
1312,2153,1
1312,2231,1
1312,2743,44
1312,3125,2
1312,3921,1
1312,4285,1
1312,4951,1
1312,4974,1
1313,490,1
1313,933,1
1313,1306,27
1313,1307,21
1313,1310,39
1313,1311,31
1313,1312,20
1313,1315,21
1313,1316,24
1313,1317,22
1313,1318,18
1313,1320,25
1313,1321,36
1313,1322,36
1313,1326,21
1313,1698,1
1313,2743,24
1313,2956,1
1313,3125,1
1313,3187,1
1313,3358,1
1313,4226,2
1313,4951,1272
1314,640,4
1315,520,1
1315,893,1
1315,1306,32
1315,1307,43
1315,1310,48
1315,1311,34
1315,1312,51
1315,1313,44
1315,1316,53
1315,1317,42
1315,1318,38
1315,1320,37
1315,1321,49
1315,1322,34
1315,1326,42
1315,1365,16
1315,1697,1
1315,2565,1
1315,2596,1
1315,2743,43
1315,3328,2
1315,3805,1
1315,3953,1
1315,4226,2
1315,4513,1
1315,4514,1
1315,4637,1
1315,4959,1
1315,4999,2
1315,5000,1
1316,569,24
1316,653,1
1316,1203,1
1316,1300,3
1316,1302,1
1316,1306,34
1316,1307,44
1316,1310,53
1316,1311,34
1316,1312,44
1316,1313,41
1316,1315,46
1316,1317,62
1316,1318,44
1316,1320,52
1316,1321,49
1316,1322,53
1316,1326,33
1316,2640,11
1316,2691,1
1316,2743,48
1316,3751,1
1316,4094,4
1316,4330,17
1316,4512,1
1317,8,1
1317,50,1
1317,401,1
1317,802,1
1317,1245,1
1317,1306,38
1317,1307,42
1317,1310,50
1317,1311,32
1317,1312,41
1317,1313,32
1317,1315,44
1317,1316,62
1317,1318,35
1317,1320,40
1317,1321,46
1317,1322,29
1317,1326,45
1317,1358,1
1317,1465,1
1317,2163,1
1317,2336,1
1317,2743,53
1317,2747,1
1317,2896,1
1317,3090,1
1317,3217,1
1317,3312,1
1317,3433,1
1317,3541,1
1317,3813,1
1317,3926,1
1317,4058,1
1317,5002,1
1317,5100,1
1318,259,1
1318,487,1
1318,508,1
1318,605,1
1318,1306,31
1318,1307,41
1318,1310,41
1318,1311,46
1318,1312,48
1318,1313,32
1318,1315,50
1318,1316,58
1318,1317,52
1318,1320,46
1318,1321,48
1318,1322,43
1318,1326,55
1318,1475,1
1318,1755,1
1318,2438,1
1318,2691,1
1318,2743,56
1318,2815,1
1318,2963,1
1318,3125,1
1318,4046,1
1318,4143,1
1318,4156,1
1318,5023,1
1318,5100,1
1319,4332,6
1319,4947,478
1320,1306,15
1320,1307,20
1320,1310,29
1320,1311,17
1320,1312,15
1320,1313,12
1320,1315,17
1320,1316,13
1320,1317,18
1320,1318,22
1320,1321,14
1320,1322,13
1320,1326,31
1320,1356,6
1320,1357,18
1320,2518,1
1320,2691,297
1320,2743,21
1320,3328,76
1320,3334,46
1320,3926,43
1320,4190,1
1320,4226,2105
1320,4463,1
1320,4755,1
1321,683,1
1321,1132,1
1321,1306,37
1321,1307,46
1321,1310,52
1321,1311,56
1321,1312,57
1321,1313,35
1321,1315,44
1321,1316,55
1321,1317,54
1321,1318,52
1321,1320,34
1321,1322,36
1321,1326,43
1321,1329,1
1321,1434,2
1321,1874,1
1321,1949,1
1321,2495,1
1321,2614,1
1321,2691,1
1321,2743,63
1321,3125,1
1321,3251,1
1322,1306,18
1322,1307,19
1322,1310,23
1322,1311,6
1322,1312,10
1322,1313,12
1322,1315,19
1322,1316,18
1322,1317,11
1322,1318,15
1322,1320,19
1322,1321,14
1322,1326,15
1322,1329,3
1322,2242,1
1322,2743,15
1322,3033,2
1322,3125,1
1322,3315,1
1322,3328,2
1322,4148,1
1322,4490,1
1322,5100,2093
1323,1284,1
1323,3550,828
1323,4584,136
1324,1293,10
1324,3935,25
1324,4511,1467
1325,1050,9
1325,2266,9
1325,4645,6
1325,4930,1
1326,283,1
1326,376,454
1326,546,1
1326,553,1
1326,1014,1
1326,1155,1
1326,1306,57
1326,1307,62
1326,1310,59
1326,1311,45
1326,1312,51
1326,1313,38
1326,1315,37
1326,1316,46
1326,1317,31
1326,1318,47
1326,1320,39
1326,1321,40
1326,1322,41
1326,2144,1
1326,2386,1
1326,2560,1
1326,2743,64
1326,3125,1
1326,3334,1
1326,4180,1
1326,4226,2
1326,5100,1
1327,99,1
1327,100,1
1327,107,1
1327,219,2
1327,378,12
1327,381,2
1327,383,15
1327,388,7
1327,389,4
1327,392,4
1327,397,3
1327,412,1
1327,422,1
1327,518,1
1327,545,1
1327,561,22
1327,567,1
1327,568,4
1327,572,2
1327,587,1
1327,601,1
1327,604,1
1327,639,1
1327,1063,16
1327,1064,16
1327,1066,1
1327,1069,1
1327,1128,1
1327,1136,1
1327,1138,1
1327,1160,1
1327,1163,1
1327,1166,1
1327,1286,9
1327,1290,12
1327,1313,1
1327,1330,2439
1327,1336,4
1327,1339,1
1327,1344,1
1327,1352,1
1327,1382,1
1327,1496,1
1327,2025,14
1327,2062,1
1327,2122,1
1327,2199,2
1327,2311,33
1327,2502,1
1327,2604,1
1327,2693,1
1327,2745,1
1327,2747,11
1327,2748,29
1327,2758,1
1327,2759,2
1327,2777,1
1327,2788,28
1327,2789,22
1327,2824,1
1327,2911,1
1327,2916,1
1327,3058,1
1327,3173,1
1327,3253,1
1327,3262,3
1327,3284,1
1327,3326,1
1327,3327,1
1327,3333,1
1327,3442,1
1327,3454,1
1327,3479,1
1327,3575,25
1327,3745,1
1327,3748,3
1327,3750,1
1327,3751,1
1327,3752,2
1327,3754,2
1327,3756,3
1327,3757,4
1327,3758,2
1327,3759,1
1327,3760,3
1327,3762,5
1327,3764,1
1327,3864,1
1327,3910,28
1327,3915,2
1327,3920,1
1327,3932,2
1327,3937,2
1327,3938,1
1327,3942,1
1327,3946,1
1327,3948,1
1327,3952,2
1327,4147,1
1327,4148,8
1327,4151,1
1327,4154,4
1327,4160,1
1327,4165,1
1327,4169,2
1327,4215,12
1327,4216,2
1327,4463,1
1327,4501,24
1327,4502,14
1327,4503,1
1327,4545,1
1327,4598,17
1327,4792,1
1327,4796,1
1327,4845,1
1327,4854,10
1327,4896,1
1327,4930,1
1327,4931,16
1327,4932,36
1327,4933,8
1327,4935,9
1327,4936,7
1327,4937,13
1327,4938,24
1327,4939,33
1327,4940,13
1327,4941,19
1327,4942,32
1327,4943,26
1327,4945,7
1327,4946,21
1327,4948,41
1327,4949,11
1327,4950,1
1327,4951,2
1327,4952,19
1327,4956,23
1327,4957,7
1327,4959,2
1328,384,584
1329,1151,1
1329,2743,2825
1330,568,15
1330,1327,1986
1330,1336,1
1331,545,1
1331,602,3040
1331,1055,1
1331,1158,1
1331,1297,1
1331,1320,1
1331,1363,1
1331,1374,1
1331,1375,1
1331,1900,1
1331,2688,1
1331,2757,1
1331,3371,1
1331,3747,1
1331,3786,1
1331,4483,2
1332,65,1
1332,377,2
1332,391,1
1332,416,1
1332,1291,1
1332,1348,2
1332,1408,1
1332,1414,2
1332,2357,1
1332,2522,1
1332,2916,1
1332,3864,1
1332,4152,1
1332,4896,2
1333,3746,86
1333,4216,90
1334,581,5
1334,583,15
1334,1351,2569
1334,1385,13
1335,1065,2049
1335,3267,32
1336,1327,2
1336,1330,4
1336,2690,636
1336,3915,420
1337,1136,1
1337,1143,86
1337,1160,1653
1337,1167,101
1337,3754,5
1338,96,1
1338,398,1
1338,404,2
1338,420,1
1338,570,227
1338,584,1
1338,624,1
1338,633,1
1338,934,886
1338,1055,1
1338,1132,1
1338,1166,1
1338,1185,1
1338,1287,1
1338,1307,2
1338,1331,1
1338,1337,1
1338,1375,1
1338,1377,1
1338,2070,1
1338,2279,2
1338,2757,2
1338,3163,1
1338,3186,1
1338,3235,1
1338,3243,1
1338,3251,4
1338,3317,1
1338,3326,1
1338,3363,1
1338,3786,3
1338,3788,1
1338,4163,2
1338,4217,1
1338,4514,1
1338,4999,1
1339,1371,2352
1339,2690,71
1340,94,1
1340,157,1
1340,491,1
1340,504,1
1340,1155,43
1340,4510,5
1340,4947,3
1340,5042,1
1341,576,1
1341,579,1778
1341,1391,5
1341,3948,2
1342,3333,47
1342,3920,1485
1342,3921,1383
1343,3916,26
1343,4512,3194
1344,1296,24
1344,4979,1040
1345,408,4
1345,554,7
1345,566,2
1345,1284,1
1345,3262,1
1345,3269,2
1345,3333,1
1345,3758,1
1345,3759,3
1345,3914,6
1345,3916,4
1345,3917,9
1345,3918,1679
1345,3919,5
1345,3921,2
1345,3922,6
1345,3923,5
1345,3924,6
1345,3925,3
1345,3927,6
1345,3928,4
1345,3929,8
1345,3930,443
1345,3931,6
1345,3932,5
1345,3933,5
1345,3934,7
1345,3935,6
1345,3936,7
1345,3937,2
1345,3938,7
1345,3940,4
1345,3941,7
1345,3942,7
1345,3944,8
1345,3945,2
1345,4399,1
1345,4888,1
1345,4897,6
1345,4998,4
1345,5117,1
1346,576,16
1346,578,945
1346,1347,778
1347,576,516
1347,578,675
1347,1346,670
1347,3326,2
1348,58,3
1348,64,2
1348,65,2
1348,67,1
1348,68,1
1348,97,1
1348,105,4
1348,371,2
1348,377,1
1348,387,1
1348,388,1
1348,391,1
1348,400,1
1348,414,1
1348,416,5
1348,417,2
1348,422,2
1348,596,2
1348,626,1
1348,774,1
1348,787,1
1348,790,2
1348,796,2
1348,797,3
1348,798,2
1348,801,1
1348,802,1
1348,1044,6
1348,1047,1
1348,1054,2
1348,1058,4
1348,1063,1
1348,1068,1
1348,1072,1
1348,1280,1
1348,1291,1
1348,1293,3
1348,1295,1
1348,1296,2
1348,1332,4
1348,1350,1
1348,1370,1
1348,1403,2
1348,1410,1
1348,1414,2
1348,1416,2
1348,1493,1
1348,2071,3
1348,2121,1
1348,2146,4
1348,2158,6
1348,2231,2
1348,2251,5
1348,2268,1
1348,2278,1
1348,2339,3
1348,2380,1
1348,2381,2
1348,2450,2
1348,2516,3
1348,2522,1
1348,2577,3
1348,2650,4
1348,2653,3
1348,2693,1
1348,2788,1
1348,2825,3
1348,2827,1
1348,2857,1
1348,2916,6
1348,2948,2
1348,3176,1
1348,3244,1
1348,3317,1
1348,3319,1
1348,3320,1
1348,3323,2
1348,3332,1
1348,3478,3
1348,3479,2
1348,3577,1
1348,3628,2
1348,3720,2
1348,3860,3
1348,3864,2
1348,3918,1
1348,3968,2
1348,4152,6
1348,4160,2
1348,4161,2
1348,4162,3
1348,4195,4
1348,4218,1
1348,4230,1
1348,4359,5
1348,4389,2
1348,4397,2
1348,4462,3
1348,4466,1
1348,4544,3
1348,4555,1
1348,4581,4
1348,4660,2
1348,4666,3
1348,4679,1
1348,4680,1
1348,4681,6
1348,4839,2
1348,4850,4
1348,4896,1
1348,4907,1
1348,4942,1
1348,4981,2
1348,5116,1
1349,2278,1980
1349,2843,110
1349,3032,749
1350,2842,10
1350,3923,2
1351,581,41
1351,1334,2509
1351,1385,85
1352,4596,8
1353,58,1
1353,85,1
1353,107,1
1353,148,1
1353,366,1
1353,371,1
1353,381,1
1353,385,1
1353,393,1
1353,415,5
1353,417,3
1353,516,1
1353,543,3
1353,544,1
1353,545,1
1353,593,4
1353,594,2
1353,596,1
1353,597,3
1353,775,2
1353,778,1
1353,780,1
1353,790,2
1353,794,1
1353,796,1
1353,801,1
1353,1052,2
1353,1053,3
1353,1059,2
1353,1061,2
1353,1063,3
1353,1066,3
1353,1134,2
1353,1160,1
1353,1187,1
1353,1190,1
1353,1289,3
1353,1292,16
1353,1294,1
1353,1331,1
1353,1333,1
1353,1334,1
1353,1349,12
1353,1350,1
1353,1356,1
1353,1357,1
1353,1360,2
1353,1364,4
1353,1366,1
1353,1368,5
1353,1787,2
1353,1987,1
1353,2040,1
1353,2052,2
1353,2069,2
1353,2072,1
1353,2073,2
1353,2152,1
1353,2268,1
1353,2349,9
1353,2446,1
1353,2520,1
1353,2534,2
1353,2549,1
1353,2611,2
1353,2630,2
1353,2641,1
1353,2642,2
1353,2693,3
1353,2747,1
1353,2754,14
1353,2778,1
1353,2801,2
1353,2841,3
1353,2885,2
1353,2948,4
1353,2970,1
1353,3070,1
1353,3076,2
1353,3077,2
1353,3117,2
1353,3188,18
1353,3312,1
1353,3478,2
1353,3548,1
1353,3861,1
1353,3868,1
1353,3893,1
1353,3914,12
1353,3916,1
1353,3917,11
1353,3921,8
1353,3926,8
1353,3928,6
1353,3940,1
1353,3942,1
1353,3964,1
1353,3965,2
1353,3967,3
1353,4153,1
1353,4466,1
1353,4542,10
1353,4552,4
1353,4568,11
1353,4584,1
1353,4592,1
1353,4593,1
1353,4594,1
1353,4598,1
1353,4601,1
1353,4603,1
1353,4604,2
1353,4640,2
1353,4643,1
1353,4644,1
1353,4646,1
1353,4647,1
1353,4649,1
1353,4652,1
1353,4680,1
1353,4698,1
1353,4725,1
1353,4750,1
1353,4854,10
1353,4908,1
1353,4922,5
1353,4928,1
1353,4935,1
1353,4985,3
1353,5007,1
1353,5010,1
1353,5033,2
1353,5035,2
1354,3371,67
1354,4698,118
1355,95,1
1355,398,1
1355,560,2
1355,1143,1
1355,1328,2
1355,1341,1
1355,2065,1
1355,2416,2
1355,2458,1
1355,2905,2
1355,3721,1
1355,3761,1
1355,3786,1
1355,4512,3
1355,4548,2
1355,4724,1
1356,1320,7
1356,1357,3192
1356,3926,3
1356,4226,9
1357,1320,6
1357,1356,3104
1357,3926,6
1357,4226,10
1358,591,3234
1359,407,1
1359,593,1
1359,597,1
1359,638,1
1359,1058,1
1359,1295,1
1359,1373,1
1359,1409,2
1359,1416,1
1359,2121,1
1359,2319,1
1359,2694,1
1359,2841,1
1359,3569,1
1359,4159,1
1359,4160,1
1359,4230,1
1359,4908,1
1359,4963,1
1360,543,4
1360,560,1
1360,585,1
1360,594,2
1360,597,1
1360,1053,1
1360,2120,1
1360,2693,1
1360,2841,1
1360,3117,1
1360,3569,1
1360,3860,1
1360,3911,4
1360,4584,1
1360,4908,1
1360,4910,1
1360,5035,1
1360,5057,2
1361,393,1
1361,586,1
1361,594,1
1361,635,2
1361,637,1
1361,1279,1
1361,1287,1
1361,1359,1
1361,1401,1
1361,2843,1
1361,3069,1
1361,3162,1
1361,3319,1
1361,3947,1
1361,4153,1
1362,387,1
1362,1359,1
1362,1369,1
1362,2071,1
1362,3750,1
1362,3934,238
1362,4162,1
1362,4398,1
1362,4462,1
1362,4673,1
1363,152,1
1363,226,1
1363,773,64
1363,843,89
1363,1253,90
1363,1276,1
1363,1437,92
1363,1722,80
1363,1969,93
1363,2354,4
1363,2466,1
1363,2660,1
1363,2935,1
1363,3171,1
1363,3533,1
1363,3584,76
1363,3705,108
1363,4583,1
1363,4750,1
1363,5048,1
1364,34,1
1364,112,1
1364,119,2
1364,543,1
1364,593,1
1364,601,1
1364,796,1
1364,1054,1
1364,1066,1
1364,1331,1
1364,1412,1
1364,2072,1
1364,2161,1
1364,2490,1
1364,2534,1
1364,2630,1
1364,2800,4
1364,2801,1
1364,2885,1
1364,3070,2
1364,3076,1
1364,3480,1
1364,3861,1
1364,3868,1
1364,3936,1
1364,4214,1
1364,4218,1
1364,4552,3
1364,4748,1
1364,4896,2
1364,4922,1
1364,4985,1
1364,4998,1
1365,1315,20
1365,4514,1
1366,393,1
1366,796,1
1366,1063,1
1366,2230,1
1366,2357,1
1366,2653,1
1366,2692,1646
1366,3454,1
1366,3569,1
1366,3628,1
1366,3713,1
1366,4153,1
1366,4581,1
1366,4922,1
1366,4985,1
1367,2072,3042
1367,5040,6
1368,596,1755
1368,1353,1
1368,2120,2
1368,2158,1
1368,3756,1
1368,4584,1
1369,785,1
1369,1285,3
1369,1359,1
1369,1412,1
1369,2071,1
1369,3070,1
1369,3181,1
1369,4388,1
1369,4398,1
1369,4673,1
1369,4679,1
1369,4839,1
1369,4909,2
1369,4941,1
1369,5057,1
1370,65,2
1370,102,1
1370,105,1
1370,382,17
1370,407,1
1370,417,1
1370,544,1
1370,587,4
1370,596,1
1370,617,2
1370,637,1
1370,641,13
1370,773,1
1370,785,2
1370,1053,1
1370,1062,7
1370,1136,2
1370,1190,1
1370,1280,10
1370,1293,1
1370,1295,1
1370,1303,4
1370,1341,3
1370,1348,1
1370,1356,1
1370,1363,16
1370,1364,2
1370,1367,11
1370,1369,1
1370,1374,1
1370,1396,1
1370,1453,1
1370,1590,1
1370,2040,11
1370,2072,3
1370,2199,2
1370,2267,13
1370,2268,17
1370,2339,1
1370,2516,1
1370,2572,1
1370,2650,1
1370,2743,10
1370,2746,1
1370,2788,2
1370,2826,1
1370,2950,1
1370,2991,2
1370,3016,1
1370,3034,1
1370,3176,1
1370,3181,1
1370,3185,1
1370,3244,1
1370,3250,2
1370,3267,1
1370,3326,1
1370,3374,1
1370,3479,1
1370,3575,1
1370,3609,2
1370,3710,1
1370,3751,1
1370,3765,14
1370,3915,1
1370,3917,1
1370,3937,1
1370,3955,7
1370,3968,1
1370,4397,1
1370,4511,15
1370,4544,1
1370,4753,1
1370,4850,2
1370,4855,13
1370,4895,10
1370,4940,1
1370,4944,1
1370,4947,2
1370,4964,1
1370,5033,2
1370,5035,1
1371,1339,2354
1371,2690,9
1372,1139,44
1373,1378,15
1373,3364,445
1373,3965,1780
1374,2971,538
1375,1280,21
1375,1376,1
1375,2040,32
1376,1375,8
1377,3269,47
1377,3929,11
1377,3942,9
1378,1373,28
1378,3364,1503
1379,638,2
1379,1413,7
1380,4424,2331
1381,1383,6
1382,379,2
1382,380,1866
1383,1381,8
1383,2076,2
1384,1391,1
1384,2760,2
1385,581,2151
1385,1334,7
1385,1351,70
1386,562,431
1386,4150,7
1387,3922,5
1387,3949,4
1387,3950,2894
1388,119,1
1389,318,1
1389,955,1
1389,1392,1
1389,1468,1
1389,1508,1
1389,1685,1
1389,1686,1
1389,1753,1
1389,1941,1
1389,2031,1
1389,2462,1
1389,2730,1
1389,2847,1
1389,2859,1
1389,3081,1
1389,3104,1
1389,3572,1
1389,3592,1
1389,3843,1
1389,4170,1
1389,4289,1
1390,1322,1
1391,579,1
1391,1341,7
1391,2760,1
1392,121,1
1392,321,1
1392,962,1
1392,1182,1
1392,1251,1
1392,2273,2
1392,2281,1
1392,2859,1
1392,2962,2
1392,3546,246
1392,4170,1
1392,4460,2
1393,20,1
1393,533,3
1393,680,1
1393,979,1
1393,1031,3
1393,1230,3
1393,1256,1
1393,1373,2
1393,1495,1
1393,1694,2
1393,1837,4
1393,2094,1
1393,2184,1
1393,2393,1
1393,2679,1
1393,2750,1
1393,2813,1
1393,2988,339
1393,3472,1
1393,3960,2
1393,4000,3
1393,4033,1
1393,4170,1
1393,4401,1
1393,4834,1
1393,4857,1
1393,4919,1
1393,4975,3
1394,501,1
1394,628,1
1394,979,1
1394,1185,1
1394,1196,1
1394,1203,1
1394,1392,1
1394,1402,1
1394,1465,1
1394,1466,2
1394,1521,1
1394,2031,1
1394,2081,1
1394,2181,1
1394,2280,1
1394,2281,1
1394,2428,1
1394,2794,1
1394,3508,2
1394,3689,1
1394,4260,1
1394,4691,1
1394,5027,1
1394,5044,1
1395,60,1
1395,615,1601
1395,819,1
1395,1256,1
1395,2008,1
1395,2850,1
1395,3068,2
1395,3785,1
1395,4440,2
1395,4460,1
1396,53,1
1396,322,2
1396,496,6
1396,950,1
1396,960,6
1396,968,3
1396,971,1
1396,980,2
1396,1394,1
1396,1407,9
1396,1467,1
1396,1469,1
1396,1490,11
1396,1495,4
1396,1501,2
1396,1523,1
1396,1559,3
1396,1561,1
1396,1940,5
1396,2048,7
1396,2193,1
1396,2202,1
1396,2220,3
1396,2398,1
1396,2462,1
1396,2480,2
1396,2621,2
1396,2628,1
1396,2752,3
1396,2790,1
1396,3061,1
1396,3067,9
1396,3345,3
1396,3346,4
1396,3367,6
1396,3519,1
1396,3566,1
1396,3613,1
1396,3737,3
1396,3848,2
1396,3885,1
1396,3906,1
1396,3907,1
1396,3956,1
1396,3957,1
1396,3959,5
1396,3960,1
1396,3963,2
1396,4001,1
1396,4143,1
1396,4251,1
1396,4284,1
1396,4310,3
1396,4452,1
1396,4524,1
1396,4551,1
1396,4553,1
1396,4562,1
1396,4854,1
1396,5073,42
1396,5104,1
1397,491,1
1397,956,1
1397,1197,1
1397,1683,1
1397,2697,1
1397,3011,2
1397,3074,1
1397,3546,1
1397,3738,1
1397,3843,1
1397,4142,1
1397,4224,1
1397,4401,1
1397,4737,1
1398,716,1
1398,1389,1
1398,1397,1
1398,1789,2
1398,1941,1
1398,2264,2
1398,2317,1
1398,2426,1
1398,2697,1
1398,2700,1
1398,2848,1
1398,2961,1
1398,3088,1
1398,3508,1
1398,3592,1
1398,4686,1
1398,5104,1
1399,648,1
1399,883,1
1399,946,1
1399,952,1
1399,1424,1
1399,1425,2
1399,1633,1
1399,2803,2
1399,2851,1
1399,2934,1
1399,3605,2
1399,4491,1
1399,5031,1
1400,723,3
1400,2037,1
1400,2042,1
1400,2755,1
1400,2860,1
1400,4172,2
1401,567,1
1401,586,1
1401,1287,1
1401,1361,2
1401,1409,1
1401,2073,2
1401,2279,1
1401,2712,1
1401,3069,1
1401,3933,1
1401,4155,1
1401,4584,1
1402,454,1
1402,1097,1
1402,1112,1
1402,1202,1
1402,1260,1
1402,1405,2
1402,2639,1
1402,2687,1
1402,2893,1
1402,3496,1
1402,4225,1
1402,4460,1
1402,4691,1
1403,797,1
1403,1054,1
1403,1072,1
1403,1335,1
1403,1345,1
1403,1404,1621
1403,2650,2
1403,3478,2
1403,4218,1
1403,4555,1
1404,1403,1962
1405,454,1
1405,494,1
1405,628,1
1405,2181,1
1405,2235,1
1405,2280,1
1405,2639,8
1405,2687,1
1405,3496,1
1405,3689,1
1405,3738,1
1405,3889,1
1405,4395,1
1406,501,1
1406,628,1
1406,2275,1
1406,2794,101
1406,3074,1
1406,3496,1
1406,3689,1
1406,3731,134
1406,4520,1
1406,4722,1
1406,4857,1
1407,120,1
1407,394,3
1407,493,2
1407,496,30
1407,534,1
1407,539,1
1407,572,1
1407,582,1
1407,779,1
1407,818,1
1407,960,25
1407,980,2
1407,1097,1
1407,1115,1
1407,1203,1
1407,1247,1
1407,1252,2
1407,1255,2
1407,1259,1
1407,1263,4
1407,1392,1
1407,1395,1
1407,1396,28
1407,1402,1
1407,1405,1
1407,1490,3
1407,1491,1
1407,1495,35
1407,1498,1
1407,1735,1
1407,1792,3
1407,1946,4
1407,2280,1
1407,2382,1
1407,2528,1
1407,2579,1
1407,2636,3
1407,2639,1
1407,2646,3
1407,2752,26
1407,2761,4
1407,2953,1
1407,2958,6
1407,2963,1
1407,2969,2
1407,3067,28
1407,3072,1
1407,3240,1
1407,3348,4
1407,3374,1
1407,3383,1
1407,3494,3
1407,3499,2
1407,3562,1
1407,3738,6
1407,3956,5
1407,3959,2
1407,4053,3
1407,4055,3
1407,4057,4
1407,4094,1
1407,4199,1
1407,4302,7
1407,4385,1
1407,4437,5
1407,4460,1
1407,4520,4
1407,4587,1
1407,4682,1
1407,4834,1
1408,58,1
1408,65,4
1408,422,2
1408,573,1
1408,1063,1
1408,1066,1
1408,1293,1
1408,2072,1
1408,2745,1
1408,3352,1
1408,3595,1
1408,3628,1
1408,3860,1
1408,3864,1
1408,4152,1
1408,4681,1
1408,4839,2
1409,635,2
1409,1401,2
1409,2279,1
1409,2380,1
1409,2762,1
1409,2843,1
1409,3077,1
1409,3149,2
1409,3498,4
1409,3762,1
1409,3966,1
1409,4155,1
1409,4230,1
1409,4696,16
1409,4963,1
1410,1126,510
1410,4174,825
1411,1412,3
1412,372,1
1412,597,1
1412,805,1
1412,1295,1
1412,1369,1
1412,1411,1
1412,2153,1
1412,2826,2
1412,2841,1
1412,2990,1
1412,3498,1
1412,3569,1
1412,3911,3
1412,4161,1
1412,4998,1
1413,638,2366
1414,64,1
1414,67,4
1414,68,3
1414,97,1
1414,107,1
1414,371,2
1414,414,1
1414,416,2
1414,422,3
1414,568,1
1414,588,2
1414,624,1
1414,626,1
1414,787,2
1414,796,1
1414,801,1
1414,802,1
1414,1044,2
1414,1047,2
1414,1054,1
1414,1063,1
1414,1291,1
1414,1293,1
1414,1295,2
1414,1296,1
1414,1302,1
1414,1306,1
1414,1332,5
1414,1348,1
1414,1366,1
1414,1378,1
1414,1401,1
1414,1408,2
1414,1493,1
1414,2072,2
1414,2158,3
1414,2231,1
1414,2251,3
1414,2278,1
1414,2279,1
1414,2357,2
1414,2358,3
1414,2380,1
1414,2516,2
1414,2522,1
1414,2604,2
1414,2653,4
1414,2745,2
1414,2916,4
1414,3164,1
1414,3318,1
1414,3323,1
1414,3595,1
1414,3628,1
1414,3711,1
1414,3864,1
1414,3911,1
1414,3913,1
1414,3918,1
1414,3930,1
1414,4152,1
1414,4161,1
1414,4195,2
1414,4230,1
1414,4397,2
1414,4436,1
1414,4466,4
1414,4544,6
1414,4660,3
1414,4666,1
1414,4679,3
1414,4680,1
1414,4681,5
1414,4839,1
1414,4850,3
1414,4907,1
1414,5033,1
1415,1377,4
1415,3269,1265
1415,3929,294
1415,3942,381
1416,377,1
1416,407,1
1416,416,1
1416,417,1
1416,597,1
1416,638,1
1416,801,1
1416,1291,1
1416,1408,1
1416,2948,1
1416,3117,1
1416,3477,1
1416,3967,1
1416,4159,1
1416,4748,1
1416,5057,1
1417,454,1
1417,628,1
1417,642,1
1417,1101,1
1417,1203,1
1417,1265,1
1417,1405,1
1417,1490,1
1417,2181,1
1417,2186,1
1417,2280,2
1417,2919,1
1417,4176,49
1417,4550,1
1418,3578,18
1419,1420,321
1420,480,1
1420,595,1
1420,834,92
1420,1078,61
1420,1082,89
1420,1086,2
1420,1093,1
1420,1419,241
1420,1853,1
1420,2269,90
1420,2439,67
1420,2828,260
1420,2830,4
1420,3394,1
1420,3564,1
1420,3722,1
1420,3837,2
1420,3847,1
1420,4400,1
1420,4715,99
1420,4823,1
1420,4904,1
1421,297,1
1421,647,1
1421,827,2
1421,1084,1
1421,1419,1
1421,1426,1
1421,2112,1
1421,2447,1
1421,3671,1
1421,4059,2
1421,4062,1
1421,4067,1
1421,4069,1
1421,4075,1
1421,4273,1
1421,4318,1
1421,4319,1
1421,5059,2362
1422,299,1
1422,321,1
1422,392,2
1422,576,1
1422,660,1
1422,966,1
1422,986,1
1422,1044,1
1422,1068,1
1422,2125,1
1422,2199,1
1422,2421,1
1422,2489,1
1422,3169,3
1422,3170,5
1422,3175,2
1422,3176,5
1422,3181,10
1422,3182,9
1422,3183,4
1422,3184,5
1422,3185,3
1422,3186,4
1422,3187,1
1422,3190,4
1422,3191,3
1422,3192,2
1422,3193,3
1422,3194,3
1422,3196,3
1422,3197,4
1422,3198,5
1422,3199,3
1422,3200,5
1422,3202,1
1422,3203,3
1422,3204,2
1422,3205,1
1422,3206,1
1422,3207,4
1422,3208,1
1422,3209,4
1422,3210,2
1422,3211,3
1422,3212,8
1422,3213,2
1422,3214,4
1422,3215,2
1422,3216,2
1422,3218,1
1422,3219,5
1422,3220,3
1422,3221,6
1422,3222,2
1422,3223,2
1422,3224,6
1422,3225,4
1422,3226,6
1422,3227,5
1422,3228,4
1422,3230,3
1422,3231,4
1422,3233,1
1422,3234,5
1422,3235,6
1422,3236,3
1422,3237,2
1422,3238,9
1422,3241,7
1422,3243,6
1422,3245,4
1422,3246,5
1422,3250,1
1422,3251,1
1422,3252,3
1422,3253,1
1422,3258,4
1422,3260,3
1422,3261,7
1422,3262,3
1422,3263,3
1422,3264,9
1422,3266,6
1422,3267,5
1422,3268,1
1422,3290,1
1422,3292,5
1422,3293,6
1422,3295,5
1422,3296,4
1422,3298,5
1422,3311,1
1422,3312,2
1422,3313,1
1422,3314,4
1422,3315,4
1422,3316,4
1422,3317,6
1422,3318,2
1422,3320,2
1422,3321,3
1422,3322,3
1422,3325,4
1422,3326,4
1422,3328,2
1422,3329,5
1422,3330,5
1422,3331,4
1422,3332,1
1422,3333,7
1422,3334,3
1422,3335,1
1422,3336,4
1422,3337,5
1422,3338,4
1422,3339,6
1422,3340,7
1422,3341,1
1422,3343,6
1422,3345,6
1422,3346,5
1422,3347,5
1422,3348,6
1422,3349,3
1422,3365,6
1422,3366,5
1422,3370,3
1422,3375,8
1422,3376,4
1422,3377,5
1422,3378,2
1422,3379,3
1422,3385,1
1422,3386,3
1422,3387,2
1422,3389,2
1422,3390,5
1422,3391,3
1422,3392,3
1422,3393,5
1422,3394,5
1422,3395,1
1422,3397,2
1422,3398,1
1422,3399,6
1422,3400,6
1422,3401,3
1422,3402,6
1422,3403,6
1422,3404,6
1422,3405,4
1422,3406,4
1422,3407,5
1422,3408,7
1422,3409,3
1422,3410,2
1422,3411,7
1422,3416,3
1422,3425,5
1422,3427,10
1422,3428,3
1422,3429,7
1422,3430,3
1422,3432,4
1422,3434,9
1422,3440,4
1422,3615,1
1422,3939,4
1422,4085,3
1422,4156,1
1422,4226,1
1422,4598,1
1422,4868,1
1423,5079,1327
1424,139,2
1424,140,4
1424,297,2
1424,434,1
1424,645,1
1424,647,2
1424,648,2
1424,698,1
1424,830,3
1424,831,4
1424,883,4
1424,946,1
1424,947,1
1424,1084,1
1424,1085,3
1424,1399,1
1424,1423,1
1424,1425,2
1424,1426,4
1424,1628,2
1424,1633,3
1424,1634,3
1424,2050,2
1424,2112,3
1424,2133,2
1424,2350,1
1424,2385,2
1424,2447,1
1424,2614,4
1424,2803,1
1424,2818,2
1424,2934,1
1424,3044,1
1424,3048,1
1424,3059,3
1424,3078,1
1424,3190,1
1424,3605,1
1424,3726,1
1424,4037,1
1424,4179,1
1424,4180,1
1424,4211,1
1424,4231,2
1424,4317,1
1424,4318,2
1424,4376,2
1424,4491,2
1424,4982,2
1424,5059,1
1424,5079,1
1425,139,3
1425,140,1
1425,434,2
1425,645,1
1425,647,2
1425,648,4
1425,698,2
1425,827,3
1425,830,2
1425,831,3
1425,832,3
1425,834,1
1425,883,2
1425,946,1
1425,947,6
1425,952,3
1425,1084,4
1425,1221,3
1425,1399,2
1425,1421,1
1425,1423,1
1425,1424,3
1425,1426,1
1425,1429,1
1425,1430,3
1425,1628,5
1425,1631,1
1425,1633,5
1425,1634,2
1425,1883,2
1425,2050,3
1425,2112,3
1425,2133,5
1425,2350,4
1425,2385,1
1425,2447,2
1425,2459,6
1425,2614,5
1425,2803,3
1425,2818,1
1425,2851,1
1425,2934,3
1425,2972,2
1425,3044,2
1425,3048,1
1425,3059,7
1425,3078,2
1425,3578,11
1425,3605,1
1425,3671,2
1425,3726,1
1425,4037,2
1425,4179,6
1425,4180,2
1425,4184,1
1425,4211,5
1425,4231,5
1425,4273,3
1425,4317,2
1425,4318,6
1425,4319,9
1425,4376,2
1425,4491,4
1425,4749,3
1425,4867,1
1425,4955,1
1425,4982,2
1425,5031,1
1425,5059,3
1426,434,1
1426,698,1
1426,826,1
1426,952,3
1426,2050,1
1426,2133,1
1426,2459,1
1426,2933,1
1426,2934,1
1426,3059,1
1426,3078,1
1426,3578,1
1426,4211,1
1426,4319,2
1426,4376,1
1427,1428,2
1427,1429,8
1427,3378,2771
1428,297,177
1428,1427,4
1428,1429,2883
1428,3378,2
1429,297,153
1429,1427,2
1429,1428,3026
1429,3378,2
1430,947,1
1430,1399,2
1430,1424,1
1430,1426,1
1430,1629,1
1430,2972,1
1430,3059,1
1430,3578,1
1430,3605,1
1430,4319,2
1430,4867,1
1431,259,2
1431,260,1
1431,655,1
1431,939,1
1431,1438,1
1431,2386,2
1431,2938,2
1431,4185,1
1431,4287,1
1431,4381,1
1431,4404,2
1431,4405,3
1431,4898,25
1432,654,1
1432,655,1
1432,935,1
1432,2386,3
1432,2938,1
1432,2979,1
1432,5024,1
1433,651,12
1433,652,1
1433,3970,1611
1433,4467,1595
1434,17,3
1434,56,1
1434,233,1
1434,249,1
1434,1612,1
1434,1872,1
1434,1924,2
1434,3054,1
1434,3502,3
1434,3522,3
1434,4403,1
1434,4866,1
1435,212,528
1435,276,1
1435,290,4
1435,616,2
1435,650,1
1435,655,2
1435,733,1
1435,840,1
1435,918,1
1435,931,1
1435,935,2
1435,1255,511
1435,1431,1
1435,1437,2
1435,1438,2
1435,1459,1
1435,1610,1
1435,1614,1
1435,1664,1
1435,1757,1
1435,1871,1
1435,1923,6
1435,1927,1
1435,2277,1
1435,2287,1
1435,2386,1
1435,2496,1
1435,2536,2
1435,2737,2
1435,2884,1
1435,2936,1
1435,2979,1
1435,3053,2
1435,3159,1
1435,3819,3
1435,3833,2
1435,4008,1
1435,4381,2
1435,4404,1
1435,4405,1
1435,4567,1
1435,4667,1
1435,4675,2
1435,4685,2
1435,5083,1
1436,4732,474
1437,773,79
1437,843,98
1437,1125,1
1437,1207,2
1437,1253,96
1437,1264,1
1437,1363,94
1437,1722,110
1437,1969,83
1437,1988,2
1437,2354,2
1437,2822,1
1437,2917,1
1437,3433,1
1437,3470,1
1437,3584,97
1437,3670,1
1437,3705,88
1437,4507,1
1437,4613,1
1438,259,1
1438,1431,1
1438,1664,1
1438,3679,1
1439,31,3
1439,95,4
1439,106,8
1439,111,1
1439,661,3
1439,972,1
1439,1458,1
1439,1562,1
1439,1650,1
1439,1735,9
1439,2064,1
1439,2242,10
1439,2544,1
1439,2739,7
1439,2766,1
1439,2799,9
1439,2976,2
1439,2998,1
1439,3738,1
1439,4151,6
1439,4387,1
1439,4518,1
1439,4542,2
1439,4557,5
1439,5040,1
1439,5089,3
1440,21,1
1440,108,1
1440,291,174
1440,649,1
1440,1520,210
1440,1522,201
1440,1536,206
1440,2169,4
1440,2502,1
1440,2839,1
1440,3225,1
1440,3297,1
1440,3676,1
1441,4742,5
1442,23,1
1442,122,1
1442,133,3
1442,137,10
1442,138,10
1442,154,10
1442,303,2
1442,437,3
1442,438,8
1442,439,2
1442,453,4
1442,624,3
1442,664,1
1442,670,12
1442,673,3
1442,676,4
1442,678,3
1442,679,5
1442,681,2
1442,685,13
1442,686,1
1442,688,3
1442,690,7
1442,693,1
1442,726,18
1442,727,3
1442,869,3
1442,948,5
1442,949,2
1442,950,1
1442,1020,3
1442,1029,2
1442,1090,6
1442,1091,5
1442,1094,1
1442,1444,5
1442,1445,3
1442,1448,3
1442,1450,2
1442,1452,4
1442,1675,3
1442,1707,2
1442,1759,3
1442,1766,3
1442,2006,2
1442,2026,3
1442,2058,2
1442,2079,1
1442,2080,3
1442,2087,1
1442,2098,3
1442,2124,3
1442,2240,3
1442,2297,5
1442,2324,1
1442,2354,1
1442,2373,2
1442,2389,215
1442,2438,2
1442,2537,1
1442,2622,5
1442,2656,2
1442,2726,2
1442,2763,6
1442,2852,1
1442,2983,2
1442,3132,1
1442,3133,1
1442,3257,1
1442,3382,3
1442,3384,1
1442,3424,2
1442,3459,1
1442,3483,4
1442,3570,3
1442,3571,7
1442,3635,1
1442,3972,3
1442,3973,3
1442,3974,9
1442,3976,5
1442,3977,1
1442,3978,2
1442,3979,1
1442,3980,4
1442,3981,2
1442,3983,1
1442,4044,5
1442,4188,1
1442,4232,1
1442,4337,3
1442,4506,1
1442,4548,1
1442,4574,13
1442,4627,2
1442,4688,3
1442,4689,3
1442,4858,6
1442,5018,9
1442,5072,3
1442,5084,2
1443,2387,348
1443,3972,1806
1443,3973,8
1443,4750,42
1444,164,2
1444,215,2
1444,301,5
1444,303,3
1444,436,2
1444,438,5
1444,664,1
1444,672,3
1444,673,3
1444,676,5
1444,681,1
1444,688,3
1444,690,7
1444,726,1
1444,948,3
1444,949,3
1444,950,5
1444,1090,6
1444,1091,7
1444,1442,3
1444,1446,3
1444,1447,1
1444,1450,6
1444,1452,3
1444,2006,8
1444,2026,3
1444,2058,7
1444,2090,3
1444,2124,3
1444,2157,1
1444,2210,7
1444,2240,2
1444,2253,14
1444,2270,1
1444,2372,5
1444,2373,4
1444,2389,8
1444,2616,1
1444,2622,1
1444,2627,1
1444,2685,1
1444,2763,2
1444,2793,10
1444,2882,1
1444,2889,3
1444,2983,9
1444,3072,1
1444,3079,7
1444,3118,1
1444,3133,6
1444,3382,3
1444,3483,14
1444,3570,2
1444,3635,5
1444,3715,2
1444,3881,1
1444,3972,4
1444,3973,6
1444,3974,6
1444,3976,4
1444,3977,2
1444,3978,6
1444,3980,2
1444,3981,5
1444,3983,2
1444,4232,1
1444,4247,1
1444,4327,3
1444,4337,4
1444,4475,2
1444,4519,3
1444,4575,1
1444,4663,2
1444,4688,6
1444,4699,5
1444,4851,1
1444,5084,2
1445,673,2
1446,299,54
1446,676,1486
1446,2438,3
1446,2537,1150
1447,949,2288
1448,4699,58
1449,685,1034
1449,686,8
1449,687,7
1449,2429,3
1449,2876,1
1449,3579,501
1449,5018,1020
1450,301,1
1450,302,2
1450,436,1
1450,441,2
1450,665,1
1450,672,5
1450,678,2
1450,679,1
1450,949,6
1450,950,8
1450,1090,1
1450,1442,1
1450,1444,3
1450,1446,2
1450,1448,1
1450,1454,1
1450,2005,1
1450,2006,5
1450,2058,4
1450,2124,5
1450,2210,7
1450,2253,10
1450,2372,4
1450,2373,5
1450,2389,6
1450,2438,2
1450,2627,3
1450,2726,2
1450,2763,1
1450,2793,2
1450,2852,2
1450,2889,5
1450,2900,1
1450,2983,5
1450,3079,3
1450,3133,3
1450,3483,3
1450,3565,1
1450,3570,1
1450,3635,5
1450,3715,1
1450,3972,4
1450,3973,7
1450,3974,2
1450,3976,1
1450,3978,3
1450,3981,7
1450,4232,3
1450,4337,7
1450,4506,1
1450,4519,2
1450,4688,6
1450,4689,1
1450,4699,5
1450,5084,1
1451,689,383
1451,2286,31
1451,2622,35
1451,2726,5
1451,2764,56
1451,2795,666
1451,4188,1152
1452,664,32
1452,2696,2
1452,3973,1868
1452,3982,437
1453,695,1910
1453,2853,29
1454,694,41
1455,1508,1
1455,3541,3364
1456,752,1
1456,1527,1
1456,1541,1
1456,1813,1
1456,2540,2
1456,2766,1
1456,2811,1
1456,2974,363
1456,3988,1
1456,4007,1
1456,4258,2
1457,656,1
1457,736,1
1457,964,1
1457,968,1
1457,1466,1
1457,1511,1
1457,1518,1
1457,2264,2
1457,2859,1
1457,2860,1
1457,3507,4
1457,3511,1
1457,3984,1
1457,3993,1
1457,4235,1
1457,4251,1
1457,4254,1
1457,4289,1
1457,4299,2
1457,4496,2
1457,4700,1
1457,4885,2
1457,4966,1
1457,5044,1
1457,5055,1
1458,34,6
1458,44,3
1458,60,1
1458,111,4
1458,196,2
1458,324,2
1458,327,2
1458,347,10
1458,400,1
1458,581,1
1458,583,1
1458,606,3
1458,657,1
1458,661,5
1458,736,2
1458,816,7
1458,971,1
1458,972,5
1458,995,5
1458,1175,1
1458,1226,3
1458,1395,2
1458,1398,1
1458,1439,4
1458,1456,1
1458,1457,3
1458,1460,36
1458,1461,2
1458,1501,22
1458,1510,2
1458,1512,3
1458,1518,1
1458,1523,1
1458,1527,2
1458,1530,1
1458,1537,3
1458,1544,1
1458,1677,2
1458,1736,4
1458,1742,1
1458,1751,3
1458,1754,5
1458,1784,2
1458,1789,1
1458,1812,2
1458,1896,3
1458,1899,1
1458,2031,2
1458,2081,1
1458,2100,4
1458,2102,1
1458,2141,7
1458,2152,1
1458,2171,1
1458,2202,1
1458,2391,2
1458,2417,2
1458,2455,1
1458,2465,1
1458,2512,1
1458,2544,5
1458,2601,1
1458,2687,3
1458,2699,1
1458,2739,1
1458,2757,1
1458,2766,2
1458,2790,1
1458,2832,2
1458,2854,1
1458,2861,1
1458,2887,1
1458,2914,2
1458,2942,1
1458,2978,8
1458,2986,2
1458,2998,1
1458,3055,1
1458,3087,2
1458,3090,1
1458,3105,1
1458,3112,1
1458,3236,1
1458,3344,4
1458,3346,1
1458,3390,20
1458,3450,1
1458,3506,1
1458,3508,2
1458,3511,2
1458,3566,1
1458,3722,2
1458,3737,1
1458,3781,3
1458,3785,1
1458,3855,1
1458,3985,12
1458,4004,2
1458,4009,2
1458,4191,1
1458,4237,1
1458,4250,679
1458,4251,2
1458,4261,3
1458,4289,2
1458,4299,2
1458,4301,2
1458,4303,1
1458,4406,1
1458,4408,2
1458,4454,17
1458,4470,1
1458,4488,1
1458,4495,3
1458,4496,2
1458,4518,3
1458,4560,4
1458,4566,1
1458,4576,5
1458,4686,2
1458,4740,1
1458,4852,1
1458,4853,1
1458,5026,1
1458,5027,1
1458,5055,1
1458,5089,1
1459,979,2
1459,1474,1
1459,1941,1
1459,2412,158
1459,2540,2
1459,2854,1
1459,3087,1
1459,3091,1
1459,3985,1
1459,4408,1
1459,4488,1
1460,1458,38
1461,324,1
1461,736,1
1461,1544,2
1461,1677,1
1461,2031,1
1461,2477,1
1461,2942,1
1461,3507,1
1461,4260,1
1461,4408,1
1461,4686,2
1461,4700,1
1462,3989,1
1463,2031,26
1463,2290,4
1463,3986,3082
1464,318,1
1464,955,2
1464,956,2
1464,1397,1
1464,1683,1
1464,1797,1
1464,2961,1
1464,2967,6
1464,3011,1
1464,3505,3
1464,3960,1
1464,4001,1
1464,4841,1
1465,1941,1
1465,2454,1
1465,2477,1
1465,3055,1
1465,4700,1
1466,37,5
1466,324,3
1466,499,7
1466,802,8
1466,962,1
1466,965,3
1466,971,3
1466,973,1
1466,979,10
1466,981,4
1466,1074,12
1466,1132,7
1466,1138,6
1466,1140,3
1466,1144,7
1466,1167,4
1466,1315,7
1466,1317,11
1466,1325,5
1466,1389,1
1466,1394,1
1466,1458,3
1466,1459,3
1466,1465,4
1466,1473,7
1466,1474,1
1466,1490,4
1466,1508,3
1466,1518,2
1466,1521,3
1466,1531,3
1466,1537,6
1466,1541,2
1466,1544,4
1466,1654,8
1466,1677,4
1466,1736,7
1466,1742,3
1466,1743,2
1466,1753,3
1466,1789,2
1466,1791,2
1466,1792,2
1466,1814,1
1466,1909,5
1466,1941,2
1466,2031,1
1466,2081,7
1466,2135,1
1466,2184,7
1466,2191,3
1466,2205,1
1466,2237,1
1466,2263,2
1466,2264,4
1466,2287,2
1466,2426,4
1466,2428,2
1466,2455,3
1466,2462,2
1466,2477,1
1466,2540,2
1466,2699,6
1466,2700,2
1466,2730,3
1466,2846,1
1466,2854,5
1466,2859,2
1466,2862,3
1466,2942,1
1466,2978,6
1466,3032,2
1466,3055,4
1466,3081,4
1466,3086,1
1466,3088,4
1466,3104,2
1466,3105,1
1466,3112,1
1466,3236,1
1466,3323,8
1466,3345,2
1466,3508,6
1466,3580,2
1466,3813,7
1466,3913,11
1466,3967,4
1466,3995,2
1466,4004,4
1466,4237,3
1466,4250,3
1466,4251,4
1466,4254,1
1466,4260,2
1466,4289,4
1466,4299,2
1466,4409,1
1466,4470,1
1466,4471,8
1466,4559,2
1466,4650,3
1466,4686,4
1466,4720,1
1466,4967,2
1466,5027,2
1466,5104,3
1467,90,1
1467,747,1
1467,968,2
1467,980,1
1467,1396,1
1467,1489,1
1467,1501,1
1467,1519,1
1467,1520,1
1467,1792,1
1467,1815,1
1467,2156,3
1467,2193,2
1467,2202,1
1467,3085,1
1467,3506,1
1467,3566,1
1467,3862,2
1467,3987,1
1467,3988,3
1467,4003,1
1467,4705,8
1468,33,3
1468,324,1
1468,657,1
1468,744,1
1468,872,1
1468,1457,1
1468,1545,2
1468,1750,1
1468,1752,2
1468,1809,1
1468,2083,1
1468,2811,1
1468,3012,1
1468,3345,1
1468,3507,1
1468,3508,1
1468,3993,1
1468,4254,1
1468,4455,1
1468,4740,1
1468,4849,1
1469,601,1
1469,871,14
1469,877,1
1469,900,14
1469,1028,2
1469,1030,1
1469,1104,15
1469,1105,13
1469,1235,11
1469,1503,13
1469,1514,12
1469,1515,15
1469,1516,12
1469,1517,15
1469,1539,13
1469,1540,9
1469,1556,11
1469,1559,13
1469,1561,13
1469,1563,7
1469,1870,1
1469,1897,14
1469,1969,1
1469,2177,1
1469,2185,20
1469,2593,1
1469,3779,13
1469,3780,18
1469,3848,17
1469,3856,16
1469,3883,10
1469,3885,18
1469,3887,11
1469,3901,19
1469,3903,14
1469,3904,12
1469,3905,17
1469,3906,18
1469,3907,16
1469,3940,1
1469,3957,12
1469,3961,11
1469,3963,17
1469,4026,14
1469,4027,10
1469,4456,1
1469,4489,11
1469,4492,1
1469,4497,14
1469,4499,8
1469,4500,8
1469,4563,18
1469,4988,18
1469,4989,15
1469,4990,14
1469,4991,23
1469,4993,8
1469,4994,17
1469,5009,13
1469,5012,15
1469,5019,20
1469,5020,1
1469,5089,1
1470,4236,20
1471,47,2
1471,63,1
1471,88,3
1471,91,5
1471,97,1
1471,107,2
1471,219,5
1471,490,2
1471,715,1
1471,740,1
1471,794,2
1471,1182,2
1471,1195,6
1471,1470,1
1471,1491,6
1471,1492,7
1471,1493,1
1471,1497,1
1471,1642,3
1471,1643,4
1471,1646,1
1471,1648,1
1471,1672,2
1471,1785,3
1471,1912,2
1471,2046,2
1471,2108,1
1471,2146,1
1471,2326,1
1471,2339,4
1471,2345,4
1471,2355,2
1471,2358,1
1471,2465,1
1471,2507,4
1471,2510,5
1471,2517,3
1471,2632,3
1471,2735,1
1471,2773,3
1471,2801,2
1471,2960,3
1471,3016,1
1471,3040,1
1471,3130,2
1471,3480,2
1471,3620,1
1471,3627,2
1471,3710,1
1471,3711,1
1471,3813,1
1471,3882,1
1471,4191,1
1471,4359,1
1471,4708,2
1471,4869,4
1471,4921,1
1472,1457,1
1472,1511,1
1472,1750,2
1472,1752,262
1472,2083,1
1472,2463,1
1472,2861,1
1472,3993,1
1472,4010,1
1472,4251,1
1472,4258,1
1473,37,1
1473,499,2
1473,802,1
1473,1132,1
1473,1140,2
1473,1490,1
1473,1807,1
1473,1909,1
1473,2020,1
1473,2108,1
1473,2191,3
1473,2797,1
1473,2855,3
1473,2916,1
1473,2973,1
1473,3813,1
1473,4283,1
1473,4425,1
1473,4471,1
1473,4518,1
1473,4650,1
1474,2264,1
1474,2699,1
1474,2846,1
1474,3508,1
1474,4686,1
1474,4967,1
1475,449,62
1475,756,61
1475,757,59
1475,758,60
1475,759,55
1475,760,64
1475,761,45
1475,764,52
1475,917,52
1475,929,1
1475,1062,1
1475,1272,64
1475,1663,1
1475,1713,54
1475,1714,40
1475,1717,34
1475,1996,1
1475,2103,2
1475,2234,1
1475,2474,1
1475,2627,1
1475,2637,1
1475,2777,1
1475,2824,1
1475,3063,1
1475,3377,1
1475,4514,1
1475,4741,1
1475,4919,1
1475,5037,1
1476,1477,13
1476,2127,1
1476,2414,3004
1476,4131,1
1477,1476,43
1477,3797,1
1477,4102,1
1477,4288,1
1478,1759,43
1479,1758,5
1479,2706,528
1479,4410,2524
1480,150,1
1480,519,8
1480,660,1
1480,782,2
1480,1056,1
1480,1115,1
1480,1740,1
1480,1755,6
1480,2228,1
1480,2444,2
1480,2798,1
1480,2947,1
1480,3010,1
1480,3494,1
1480,3504,1
1480,3557,5
1480,3573,14
1480,3602,7
1480,4197,1
1480,4356,1
1480,4438,4
1480,4730,28
1481,521,30
1481,528,1
1481,529,1
1481,643,6
1481,841,1
1481,847,1
1481,1258,2
1481,2182,1
1481,2378,1
1481,2722,1
1481,4202,1
1481,4459,1
1481,4484,1
1481,4532,1
1481,5080,1
1481,5103,1
1482,151,1
1482,189,2
1482,814,1
1482,842,3
1482,1231,1
1482,1676,1
1482,1763,1072
1482,1828,1
1482,2329,2
1482,2804,1
1482,3735,1
1482,4045,1
1482,4683,1
1483,1767,72
1483,2727,24
1483,2896,17
1483,3006,79
1483,3082,2
1484,841,1
1484,850,1
1484,1170,1
1484,1232,1
1484,3488,1
1484,3899,1
1484,4228,1
1484,4532,1
1484,4843,1
1485,487,1
1485,2054,1
1485,2369,1
1485,2443,1
1485,3082,2
1485,3526,1
1485,3543,1
1485,4229,1
1485,5069,48
1486,348,2
1486,353,1
1486,356,1
1486,358,2
1486,1263,2
1486,1606,1
1486,1846,2
1486,1946,2
1486,3085,1
1486,3497,1
1486,3714,3
1486,3854,1
1486,3857,2
1486,4213,1
1486,4457,1
1486,4866,1
1486,4887,1
1486,5038,1
1486,5088,1
1486,5093,1
1487,4860,3229
1488,71,3
1488,72,6
1488,311,1
1488,357,2
1488,358,2
1488,445,2
1488,984,3
1488,986,7
1488,988,8
1488,1015,1
1488,1275,5
1488,1486,2
1488,1691,6
1488,1734,2
1488,1775,22
1488,1778,13
1488,1779,1
1488,1781,16
1488,2023,1
1488,2441,13
1488,2529,3
1488,2787,2
1488,2856,3
1488,2944,3
1488,3475,1
1488,3476,1
1488,3484,1
1488,3497,2
1488,3608,4
1488,3714,1
1488,3853,3
1488,3857,8
1488,3997,1
1488,4213,7
1488,4252,24
1488,4457,3
1488,4860,1
1488,4900,2
1488,4927,5
1488,5053,1
1488,5088,1
1489,71,1
1489,356,1
1489,661,1
1489,1592,1
1489,1606,1
1489,1784,6
1489,1857,1
1489,1896,2
1489,2046,373
1489,2156,1
1489,2681,1
1489,3467,1
1489,3755,1
1489,3994,1
1489,4986,2
1490,37,5
1490,82,13
1490,120,1
1490,383,3
1490,397,5
1490,412,11
1490,456,1
1490,493,4
1490,495,3
1490,499,1
1490,501,2
1490,552,1
1490,628,1
1490,642,1
1490,643,1
1490,659,1
1490,781,3
1490,802,6
1490,818,5
1490,819,1
1490,1067,3
1490,1074,6
1490,1138,3
1490,1140,5
1490,1144,3
1490,1167,3
1490,1202,1
1490,1255,3
1490,1256,2
1490,1259,1
1490,1263,4
1490,1315,4
1490,1317,3
1490,1325,6
1490,1395,1
1490,1396,23
1490,1398,2
1490,1402,2
1490,1407,2
1490,1466,7
1490,1469,4
1490,1473,6
1490,1496,2
1490,1556,5
1490,1559,5
1490,1561,6
1490,1563,6
1490,1654,8
1490,1736,6
1490,1896,1
1490,1909,8
1490,1940,15
1490,2007,1
1490,2008,1
1490,2048,22
1490,2191,3
1490,2234,8
1490,2273,3
1490,2276,1
1490,2277,1
1490,2379,1
1490,2408,1
1490,2621,8
1490,2703,4
1490,2761,5
1490,2887,9
1490,2953,2
1490,2961,2
1490,2962,1
1490,2963,1
1490,2969,1
1490,2978,5
1490,3010,1
1490,3032,2
1490,3061,3
1490,3323,5
1490,3345,17
1490,3346,13
1490,3367,19
1490,3369,1
1490,3381,1
1490,3489,2
1490,3494,1
1490,3572,1
1490,3689,1
1490,3737,22
1490,3738,4
1490,3785,12
1490,3788,14
1490,3813,4
1490,3848,8
1490,3861,2
1490,3874,1
1490,3885,9
1490,3904,5
1490,3906,6
1490,3907,2
1490,3913,2
1490,3956,2
1490,3957,3
1490,3959,21
1490,3963,4
1490,3967,4
1490,4171,1
1490,4243,5
1490,4310,3
1490,4437,7
1490,4460,2
1490,4471,2
1490,4509,1
1490,4550,1
1490,4587,1
1490,4650,3
1490,4678,1
1490,4691,1
1490,4834,1
1490,4838,16
1490,5010,13
1491,91,1
1491,1492,1
1491,1785,1
1491,2275,1
1491,2507,1
1491,2960,2
1491,2961,1
1491,3016,1
1491,4171,1
1492,91,1
1492,107,1
1492,219,1
1492,714,3
1492,796,1
1492,797,1
1492,1182,1
1492,1912,2
1492,2345,1
1492,2358,1
1492,2450,1
1492,2510,1
1492,2517,1
1492,2632,3
1492,3480,2
1492,4869,1
1492,4921,1
1493,219,1
1493,626,1
1493,796,1
1493,1054,1
1493,1643,1
1493,2045,1
1493,2046,1
1493,2357,1
1493,2419,1
1493,2560,1462
1493,2604,1
1493,2632,1
1493,2801,1
1493,2916,1
1493,4850,1
1494,794,1
1494,2517,1
1494,3627,1
1494,4359,1
1495,1201,40
1495,2191,2665
1496,636,1
1496,2082,323
1496,2551,1
1496,2703,1
1497,90,2
1497,91,2
1497,789,1
1497,1491,1
1497,1643,1
1497,2507,1
1497,2801,2
1497,3016,1
1497,4483,1
1497,4708,1
1497,4869,1
1498,394,25
1498,572,6
1498,779,5
1498,913,1
1498,933,9
1498,1241,5
1498,1505,1
1498,1696,1
1498,2136,1
1498,2377,1
1498,2824,1
1498,2840,9
1498,3487,1
1498,3825,14
1498,3897,12
1498,4053,14
1498,4054,17
1498,4055,2
1498,4056,11
1498,4057,9
1498,4058,10
1498,4059,11
1498,4060,13
1498,4061,10
1498,4062,15
1498,4063,12
1498,4064,11
1498,4065,9
1498,4066,10
1498,4067,18
1498,4068,14
1498,4069,10
1498,4070,10
1498,4071,11
1498,4072,20
1498,4074,17
1498,4075,14
1498,4078,9
1498,4079,1
1498,4080,9
1498,4081,11
1498,4082,6
1498,4083,10
1498,4084,11
1498,4086,20
1498,4087,10
1498,4088,15
1498,4089,13
1498,4090,11
1498,4091,12
1498,4092,14
1498,4093,12
1498,4094,3
1498,4095,8
1498,4096,3
1498,4097,10
1498,4099,8
1498,4103,1
1498,4104,6
1498,4107,8
1498,4108,5
1498,4109,8
1498,4112,6
1498,4171,1
1498,4281,8
1498,4506,1
1498,4869,1
1498,5029,1
1499,75,2
1499,76,5
1499,1121,3
1499,1122,4
1499,1564,1
1499,1570,3
1499,1583,1
1499,1772,1
1499,1828,1
1499,1834,2
1499,1838,1
1499,1889,1
1499,2033,2
1499,2034,3
1499,2087,3
1499,2124,1
1499,2180,1
1499,2240,1
1499,2296,2
1499,2297,1
1499,2303,2
1499,2372,4
1499,2396,1
1499,2623,2
1499,2624,5
1499,2833,8
1499,3516,4
1499,3576,1
1499,3596,4
1499,3792,4
1499,4016,1
1499,4241,1
1499,4266,1
1499,4267,2
1499,4435,4
1499,4523,3
1499,5039,4
1500,1788,10
1501,13,1
1501,980,1
1501,1458,3
1501,1465,1
1501,1530,1
1501,1814,1
1501,2462,2228
1501,2846,1
1501,3085,1
1501,3345,1
1501,3346,1
1501,3508,1
1501,3602,3
1501,3985,3
1501,3987,3
1501,4454,2
1502,3389,6
1503,179,1
1503,829,1
1503,871,17
1503,900,12
1503,1035,1
1503,1104,13
1503,1105,9
1503,1235,15
1503,1342,1
1503,1469,9
1503,1514,18
1503,1515,10
1503,1516,13
1503,1517,11
1503,1539,16
1503,1540,12
1503,1556,10
1503,1558,1
1503,1559,12
1503,1561,19
1503,1563,21
1503,1736,1
1503,1790,75
1503,1793,9
1503,1897,11
1503,2185,21
1503,2204,1
1503,2217,1
1503,2442,1
1503,2509,1
1503,2707,1
1503,2738,1
1503,3286,1
1503,3294,1
1503,3779,18
1503,3780,11
1503,3816,1
1503,3848,15
1503,3856,16
1503,3883,18
1503,3885,8
1503,3887,16
1503,3901,11
1503,3903,7
1503,3904,12
1503,3905,16
1503,3906,14
1503,3907,8
1503,3957,15
1503,3961,9
1503,3963,11
1503,4007,1
1503,4026,10
1503,4027,14
1503,4489,15
1503,4497,14
1503,4499,9
1503,4500,11
1503,4563,11
1503,4886,1
1503,4988,12
1503,4989,14
1503,4990,18
1503,4991,15
1503,4993,14
1503,4994,9
1503,5009,14
1503,5012,10
1503,5019,16
1504,720,2
1504,959,2
1504,2390,1
1504,2430,1
1504,2488,2
1504,4263,2
1504,5063,1
1505,942,1
1505,1263,1
1505,1555,2
1505,3189,3
1505,3724,2
1505,4374,1
1505,5093,2
1506,957,1
1506,3450,1
1506,3472,1
1506,4846,3032
1507,655,8
1507,924,7
1507,930,13
1507,1782,8
1507,1795,34
1507,2187,10
1507,2363,7
1507,2536,12
1507,2673,8
1507,2883,11
1507,3675,4
1507,3701,6
1507,3714,7
1507,3822,11
1507,3997,10
1507,4306,13
1507,4734,8
1508,955,2
1508,1474,1
1508,1518,1
1508,1523,1
1508,1541,1
1508,2264,1
1508,2455,1
1508,2699,1
1508,2859,2
1508,3081,1
1508,3846,1
1508,3995,1
1509,33,1
1509,324,1
1509,327,1
1509,732,1
1509,738,2
1509,1440,3
1509,1460,2
1509,1513,2
1509,1752,1
1509,1753,1
1509,2194,4
1509,2354,1
1509,2540,1
1509,2702,1
1509,2766,1
1509,2811,1
1509,3105,1
1509,3507,1
1509,3511,1
1509,3733,1
1509,3984,1
1509,4002,5
1509,4011,1
1509,4251,1
1509,4522,2
1509,4557,1
1509,4561,1
1509,4740,1
1509,4855,1
1509,5055,2
1510,1459,1
1510,1527,1
1510,1738,1
1510,1812,1
1510,3511,1
1510,4301,1
1510,4408,1
1510,4488,1
1510,4496,2
1510,4522,1
1510,4852,1
1510,4885,1
1510,5055,1
1511,324,1
1511,658,1
1511,738,2
1511,1530,1
1511,1544,1
1511,1813,1
1511,2031,1
1511,2540,1
1511,2860,1
1511,3506,1
1511,4237,1
1512,657,1
1512,658,1
1512,730,1
1512,744,1
1512,754,1
1512,872,1
1512,962,1
1512,964,1
1512,965,1
1512,1461,1
1512,1746,1
1512,1800,5
1512,2512,1
1512,2527,1
1512,2540,1
1512,3012,1
1512,3022,1
1512,4250,2
1512,4251,1
1512,4408,1
1512,4521,1
1512,4885,1
1512,5055,1
1513,3390,60
1513,4002,1150
1513,4003,1270
1514,871,16
1514,900,16
1514,1028,1
1514,1104,10
1514,1105,19
1514,1235,10
1514,1469,16
1514,1503,9
1514,1515,10
1514,1516,7
1514,1517,9
1514,1539,8
1514,1540,14
1514,1556,10
1514,1559,13
1514,1560,1
1514,1561,11
1514,1563,19
1514,1897,13
1514,2146,1
1514,2185,12
1514,2204,599
1514,2218,1
1514,2546,1
1514,2550,1
1514,3390,1
1514,3489,1
1514,3779,18
1514,3780,8
1514,3848,9
1514,3856,16
1514,3883,10
1514,3885,3
1514,3887,12
1514,3901,8
1514,3903,12
1514,3904,8
1514,3905,9
1514,3906,9
1514,3907,9
1514,3957,13
1514,3958,2
1514,3961,18
1514,3963,13
1514,4026,11
1514,4027,16
1514,4315,1
1514,4368,1
1514,4489,3
1514,4497,17
1514,4499,12
1514,4500,6
1514,4563,19
1514,4646,1
1514,4686,1
1514,4988,19
1514,4989,13
1514,4990,10
1514,4991,8
1514,4993,14
1514,4994,10
1514,5009,13
1514,5012,9
1514,5019,9
1515,871,7
1515,900,7
1515,1104,8
1515,1105,14
1515,1235,7
1515,1262,1
1515,1469,5
1515,1503,7
1515,1514,12
1515,1516,15
1515,1517,8
1515,1518,11
1515,1519,1711
1515,1526,10
1515,1539,8
1515,1540,9
1515,1556,3
1515,1558,1
1515,1559,6
1515,1561,11
1515,1563,10
1515,1808,45
1515,1897,10
1515,2185,7
1515,3779,12
1515,3780,5
1515,3827,1
1515,3848,7
1515,3856,6
1515,3883,8
1515,3885,8
1515,3887,5
1515,3901,8
1515,3903,11
1515,3904,7
1515,3905,10
1515,3906,16
1515,3907,12
1515,3957,8
1515,3961,10
1515,3963,10
1515,4007,1
1515,4026,10
1515,4027,11
1515,4489,5
1515,4492,1
1515,4497,13
1515,4499,4
1515,4500,7
1515,4563,10
1515,4988,12
1515,4989,10
1515,4990,10
1515,4991,13
1515,4993,1
1515,4994,7
1515,5009,4
1515,5012,7
1515,5019,5
1516,18,1
1516,248,1
1516,683,1
1516,848,1
1516,871,17
1516,900,14
1516,1097,1
1516,1104,9
1516,1105,9
1516,1235,13
1516,1331,1
1516,1469,13
1516,1503,16
1516,1514,11
1516,1515,9
1516,1517,14
1516,1539,14
1516,1540,17
1516,1556,11
1516,1559,9
1516,1561,12
1516,1563,15
1516,1897,15
1516,2185,14
1516,2556,1
1516,3779,6
1516,3780,10
1516,3848,17
1516,3856,15
1516,3883,14
1516,3885,11
1516,3887,13
1516,3901,15
1516,3903,12
1516,3904,11
1516,3905,5
1516,3906,14
1516,3907,9
1516,3957,16
1516,3958,1
1516,3961,16
1516,3963,15
1516,4026,14
1516,4027,11
1516,4489,15
1516,4497,14
1516,4499,14
1516,4500,9
1516,4563,14
1516,4790,1
1516,4886,2
1516,4988,13
1516,4989,13
1516,4990,6
1516,4991,17
1516,4993,12
1516,4994,12
1516,5009,12
1516,5012,7
1516,5019,11
1517,750,1
1517,871,11
1517,900,15
1517,1028,1
1517,1104,6
1517,1105,12
1517,1235,10
1517,1469,15
1517,1503,16
1517,1514,7
1517,1515,17
1517,1516,16
1517,1539,7
1517,1540,12
1517,1556,15
1517,1559,13
1517,1561,17
1517,1563,15
1517,1810,1
1517,1851,1
1517,1865,1
1517,1897,21
1517,2185,16
1517,2218,1
1517,2442,2
1517,2654,1
1517,2871,1
1517,3318,1
1517,3779,16
1517,3780,12
1517,3789,1
1517,3848,15
1517,3856,11
1517,3883,13
1517,3885,19
1517,3887,11
1517,3901,18
1517,3902,1
1517,3903,16
1517,3904,11
1517,3905,13
1517,3906,16
1517,3907,11
1517,3912,1
1517,3957,15
1517,3961,14
1517,3963,14
1517,4007,1
1517,4026,6
1517,4027,12
1517,4489,20
1517,4492,1
1517,4497,12
1517,4499,11
1517,4500,12
1517,4563,23
1517,4912,1
1517,4988,12
1517,4989,8
1517,4990,18
1517,4991,16
1517,4993,7
1517,4994,14
1517,5009,18
1517,5012,11
1517,5019,10
1518,1515,7
1518,1519,3
1518,1523,7
1518,1526,11
1518,1537,1
1518,1542,1
1518,1808,2868
1518,2540,1
1518,4301,1
1519,1515,1803
1519,1518,4
1519,1526,546
1519,1808,14
1520,291,200
1520,1000,1
1520,1440,194
1520,1522,214
1520,1536,193
1520,2169,1
1520,3677,1
1520,4358,1
1520,4527,1
1520,4634,1
1521,971,1
1521,1518,1
1521,1814,2
1521,1941,1
1521,2031,1
1521,2083,1
1521,2184,1
1521,2428,1
1521,2699,1
1521,2730,1
1521,2974,1
1521,4004,1
1521,4260,1
1521,5044,1
1522,291,204
1522,639,1
1522,689,1
1522,1243,1
1522,1440,218
1522,1520,216
1522,1535,1
1522,1536,199
1522,2169,1
1522,2375,1
1522,2387,1
1522,2918,1
1522,3003,1
1522,3746,1
1522,3792,1
1522,3973,1
1522,4322,1
1522,4470,117
1522,5091,1
1523,1518,11
1524,51,5
1524,223,2
1524,228,1
1524,231,7
1524,233,1
1524,238,4
1524,240,2
1524,242,1
1524,244,5
1524,250,3
1524,251,2
1524,254,2
1524,257,1
1524,263,5
1524,265,4
1524,267,1
1524,268,4
1524,269,3
1524,270,3
1524,272,2
1524,275,4
1524,283,4
1524,293,4
1524,749,8
1524,890,4
1524,891,2
1524,893,1
1524,898,2
1524,901,1
1524,902,1
1524,906,2
1524,910,4
1524,926,4
1524,932,5
1524,940,5
1524,1525,2807
1524,1555,3
1524,1604,2
1524,1608,3
1524,1612,4
1524,1615,4
1524,1627,5
1524,1861,1
1524,1864,3
1524,1865,4
1524,1875,3
1524,1877,2
1524,1913,1
1524,1914,4
1524,1916,2
1524,2144,1
1524,2227,2
1524,2260,1
1524,2437,2
1524,2514,2
1524,2667,4
1524,2671,3
1524,2672,5
1524,2815,2
1524,2866,3
1524,2894,3
1524,2975,2
1524,3020,1
1524,3053,1
1524,3054,1
1524,3611,2
1524,3690,3
1524,3691,2
1524,3814,3
1524,3818,1
1524,3821,1
1524,3827,4
1524,3829,3
1524,3831,1
1524,3832,4
1524,3835,3
1524,4029,2
1524,4190,2
1524,4208,2
1524,4209,1
1524,4210,5
1524,4325,3
1524,4426,1
1524,4493,1
1524,4883,2
1524,4901,2
1524,4926,1
1525,1524,2984
1526,1515,24
1526,1518,32
1526,1519,856
1526,1808,3
1527,34,1
1527,1461,1
1527,1462,1
1527,1531,1
1527,2078,1
1527,2390,1
1527,2391,1
1527,2538,1
1527,2902,1
1527,3702,1
1527,4301,1
1527,4406,2
1527,4742,1
1527,4852,2
1527,5044,1
1528,1531,2938
1529,1530,70
1530,744,1
1530,1518,1
1530,1529,49
1530,1542,1
1530,1545,1
1530,1742,1
1530,1746,1
1530,1809,1
1530,1812,1
1530,2078,1
1530,2538,1
1530,2861,1
1530,2914,1
1530,3971,1
1530,4004,1
1530,4488,2
1530,4521,1
1530,4740,1
1531,196,1
1531,658,1
1531,1465,2
1531,1508,1
1531,1528,809
1531,1535,1
1531,1541,1
1531,1545,1
1531,1677,1
1531,1742,1
1531,1815,1
1531,2700,1
1531,2914,2
1531,4559,1
1531,4967,1
1532,57,4
1532,211,8
1532,227,6
1532,230,2
1532,244,1
1532,266,2
1532,285,3
1532,290,2
1532,317,6
1532,355,1
1532,657,1
1532,658,1
1532,661,2
1532,730,1
1532,891,4
1532,898,3
1532,902,5
1532,963,2
1532,966,42
1532,970,1
1532,1012,3
1532,1121,2
1532,1459,1
1532,1518,1
1532,1522,2
1532,1526,1
1532,1529,2
1532,1531,2
1532,1535,1
1532,1550,1
1532,1551,3
1532,1554,1
1532,1587,2
1532,1777,1
1532,1817,1
1532,1869,7
1532,1875,2
1532,2102,1
1532,2138,5
1532,2189,2
1532,2196,1
1532,2204,1
1532,2391,1
1532,2635,2
1532,2700,2
1532,2816,4
1532,2856,2
1532,2861,1
1532,2902,1
1532,2910,8
1532,3022,1
1532,3047,4
1532,3091,2
1532,3094,2
1532,3101,5
1532,3385,3
1532,3470,53
1532,3701,39
1532,3733,1
1532,3816,4
1532,3818,2
1532,3844,2
1532,3854,4
1532,3985,22
1532,3987,1
1532,3994,32
1532,4004,3
1532,4024,2
1532,4028,3
1532,4030,5
1532,4032,4
1532,4208,2
1532,4220,3
1532,4301,1
1532,4321,3
1532,4408,1
1532,4409,1
1532,4453,2
1532,4454,1
1532,4468,1
1532,4470,4
1532,4473,7
1532,4488,1
1532,4518,1
1532,4521,1
1532,4522,1
1532,4557,1
1532,4558,5
1532,4726,2
1532,4747,1
1532,4852,1
1532,4969,5
1532,4986,2
1532,5090,4
1533,1806,3022
1533,3089,224
1534,2539,330
1534,4259,180
1534,4260,714
1535,1530,1
1535,1531,1
1535,1542,1
1535,1738,1
1535,1817,1
1535,2610,1
1535,3511,1
1535,3994,120
1535,4004,1
1535,4406,1
1535,4427,1
1535,4747,1
1535,4852,1
1535,5055,1
1536,183,1
1536,291,191
1536,1440,192
1536,1520,183
1536,1522,193
1536,2361,1
1536,2486,1
1536,2763,1
1536,2978,1
1536,3003,2
1536,3264,1
1536,3391,1
1536,3611,1
1536,4099,1
1536,4301,1
1536,4538,1
1537,2854,3
1538,2463,2236
1539,718,1
1539,871,11
1539,900,7
1539,1028,2
1539,1084,1
1539,1104,15
1539,1105,10
1539,1195,1
1539,1235,12
1539,1469,10
1539,1503,18
1539,1514,7
1539,1515,13
1539,1516,12
1539,1517,11
1539,1540,11
1539,1556,7
1539,1559,10
1539,1561,8
1539,1563,9
1539,1809,1
1539,1897,11
1539,2122,1
1539,2185,9
1539,2654,1
1539,2682,1
1539,2707,76
1539,3414,1
1539,3533,1
1539,3779,19
1539,3780,6
1539,3848,9
1539,3856,7
1539,3883,10
1539,3885,14
1539,3887,20
1539,3901,18
1539,3903,8
1539,3904,13
1539,3905,12
1539,3906,11
1539,3907,10
1539,3957,10
1539,3961,9
1539,3963,7
1539,4026,11
1539,4027,10
1539,4427,317
1539,4489,15
1539,4497,7
1539,4499,11
1539,4500,7
1539,4538,1
1539,4563,13
1539,4727,1
1539,4774,1
1539,4988,11
1539,4989,13
1539,4990,14
1539,4991,16
1539,4993,14
1539,4994,12
1539,5009,9
1539,5012,7
1539,5019,10
1540,845,1
1540,871,2
1540,900,7
1540,1012,1
1540,1104,5
1540,1105,7
1540,1235,5
1540,1469,5
1540,1503,3
1540,1514,4
1540,1515,4
1540,1516,3
1540,1517,3
1540,1539,5
1540,1556,2
1540,1559,3
1540,1561,3
1540,1563,2
1540,1810,2603
1540,1897,5
1540,2185,10
1540,2218,1
1540,2791,1
1540,3779,8
1540,3780,3
1540,3848,3
1540,3856,3
1540,3883,2
1540,3885,4
1540,3887,3
1540,3901,3
1540,3903,2
1540,3904,4
1540,3905,7
1540,3906,2
1540,3907,1
1540,3957,2
1540,3961,2
1540,3963,5
1540,4026,1
1540,4027,5
1540,4261,1
1540,4489,4
1540,4497,5
1540,4499,1
1540,4500,2
1540,4563,2
1540,4988,5
1540,4989,6
1540,4990,1
1540,4991,2
1540,4993,3
1540,4994,2
1540,5009,4
1540,5012,8
1540,5019,4
1541,19,1
1541,880,1
1541,1744,1
1541,1799,1
1541,2081,1
1541,2455,1
1541,3081,1
1541,3472,1
1541,3509,1
1542,5063,639
1543,1547,3
1544,1738,1
1544,1941,1
1544,2184,1
1544,2462,1
1544,2699,1
1544,2854,1
1544,3087,1
1544,3508,1
1544,4301,1
1544,4488,1
1544,4560,1
1545,737,1
1545,907,1
1545,1468,1
1545,1511,1
1545,1746,1
1545,2189,1
1545,2861,1
1545,4001,1
1545,4008,17
1545,4235,1
1545,4251,1
1545,4454,1
1545,5055,1
1546,1548,625
1546,1813,129
1547,2083,8
1547,4522,3151
1548,1546,647
1548,1813,2
1549,2204,93
1550,12,1
1550,49,1
1550,119,14
1550,127,1
1550,153,4
1550,355,6
1550,459,5
1550,472,3
1550,519,6
1550,661,1
1550,720,1
1550,723,7
1550,751,1
1550,754,1
1550,825,5
1550,880,1
1550,904,1
1550,959,2
1550,962,1
1550,967,12
1550,1191,1
1550,1263,5
1550,1400,5
1550,1456,1
1550,1458,3
1550,1502,4
1550,1522,16
1550,1529,12
1550,1536,10
1550,1547,11
1550,1810,1
1550,1811,12
1550,1818,16
1550,1899,1
1550,2037,6
1550,2042,4
1550,2094,2
1550,2102,2
1550,2196,9
1550,2205,11
1550,2336,1
1550,2354,1
1550,2465,2
1550,2486,1
1550,2540,1
1550,2649,5
1550,2739,1
1550,2766,1
1550,2860,5
1550,2941,2
1550,2978,2
1550,3036,1
1550,3063,1
1550,3085,1
1550,3106,1
1550,3472,1
1550,3698,2
1550,3699,7
1550,3701,12
1550,3702,12
1550,3810,2
1550,3985,1
1550,4004,5
1550,4012,9
1550,4170,1
1550,4172,5
1550,4263,2
1550,4427,11
1550,4518,6
1550,4706,1
1550,4725,1
1550,4735,1
1550,4919,1
1550,5063,4
1551,2078,1
1551,2861,1
1551,4521,1
1552,954,1
1552,1553,3406
1552,3105,1
1552,4262,1
1552,4368,1
1553,1552,3448
1554,10,1
1554,319,1
1554,540,1
1554,718,1
1554,719,1
1554,729,134
1554,731,2429
1554,2222,1
1554,2351,2
1554,3529,1
1554,3594,1
1554,4849,256
1555,17,9
1555,51,8
1555,56,6
1555,223,3
1555,228,8
1555,231,10
1555,233,5
1555,238,6
1555,239,7
1555,240,8
1555,242,3
1555,244,4
1555,250,11
1555,251,2
1555,254,10
1555,257,21
1555,263,7
1555,265,4
1555,267,6
1555,268,7
1555,269,5
1555,270,7
1555,272,6
1555,275,10
1555,283,10
1555,287,4
1555,293,7
1555,749,8
1555,890,3
1555,891,5
1555,898,10
1555,901,7
1555,902,5
1555,906,10
1555,910,9
1555,922,1
1555,926,7
1555,932,12
1555,940,9
1555,1303,1
1555,1524,7
1555,1604,12
1555,1608,5
1555,1612,15
1555,1615,6
1555,1627,7
1555,1861,9
1555,1864,10
1555,1865,1
1555,1875,6
1555,1877,10
1555,1881,1
1555,1913,4
1555,1914,9
1555,1916,3
1555,2032,1
1555,2085,10
1555,2227,8
1555,2260,12
1555,2437,8
1555,2514,6
1555,2667,4
1555,2671,14
1555,2672,6
1555,2815,10
1555,2866,13
1555,2894,8
1555,2975,12
1555,3020,9
1555,3539,5
1555,3611,8
1555,3690,7
1555,3691,12
1555,3814,6
1555,3818,7
1555,3821,6
1555,3827,5
1555,3829,9
1555,3831,12
1555,3832,9
1555,3835,12
1555,3955,1
1555,4029,4
1555,4190,8
1555,4208,10
1555,4209,5
1555,4210,11
1555,4325,8
1555,4493,7
1555,4541,1
1555,4609,1
1555,4883,13
1555,4901,8
1555,4906,1
1555,4926,6
1556,871,1
1556,900,2
1556,1104,3
1556,1105,1
1556,1235,3
1556,1469,1
1556,1503,3
1556,1514,2
1556,1515,5
1556,1516,5
1556,1517,10
1556,1539,6
1556,1540,2
1556,1557,875
1556,1558,984
1556,1559,5
1556,1560,295
1556,1561,3
1556,1563,5
1556,1897,2
1556,2185,4
1556,2395,15
1556,2654,1
1556,3779,5
1556,3780,4
1556,3785,1
1556,3848,1
1556,3856,1
1556,3883,1
1556,3885,4
1556,3887,4
1556,3901,3
1556,3903,5
1556,3904,5
1556,3905,4
1556,3906,7
1556,3907,5
1556,3957,3
1556,3961,4
1556,3963,4
1556,4026,4
1556,4027,2
1556,4489,4
1556,4497,2
1556,4499,2
1556,4500,4
1556,4563,5
1556,4988,5
1556,4989,3
1556,4990,3
1556,4991,3
1556,4993,3
1556,4994,2
1556,5009,4
1556,5012,5
1556,5019,1
1557,1556,553
1557,1558,1352
1557,1560,776
1558,1556,585
1558,1557,1351
1558,1560,923
1559,871,11
1559,900,9
1559,1028,2
1559,1104,4
1559,1105,6
1559,1171,1
1559,1235,7
1559,1469,8
1559,1503,8
1559,1514,3
1559,1515,10
1559,1516,4
1559,1517,7
1559,1539,8
1559,1540,6
1559,1556,5
1559,1560,2
1559,1561,5
1559,1563,6
1559,1897,6
1559,1977,1
1559,2185,6
1559,2364,1
1559,2550,2510
1559,3779,7
1559,3780,7
1559,3848,4
1559,3856,1
1559,3883,8
1559,3885,9
1559,3887,8
1559,3901,6
1559,3902,1
1559,3903,8
1559,3904,10
1559,3905,6
1559,3906,7
1559,3907,8
1559,3957,2
1559,3961,11
1559,3963,7
1559,4026,8
1559,4027,4
1559,4489,3
1559,4497,7
1559,4499,6
1559,4500,2
1559,4563,6
1559,4988,4
1559,4989,7
1559,4990,6
1559,4991,5
1559,4993,5
1559,4994,5
1559,5009,6
1559,5012,5
1559,5019,1
1559,5067,1
1560,1556,176
1560,1557,1061
1560,1558,1097
1560,1559,1
1560,2395,1
1561,722,1
1561,871,10
1561,900,13
1561,1028,2
1561,1035,1
1561,1043,1
1561,1104,7
1561,1105,9
1561,1235,9
1561,1469,14
1561,1503,10
1561,1514,8
1561,1515,10
1561,1516,13
1561,1517,11
1561,1539,9
1561,1540,8
1561,1556,13
1561,1559,12
1561,1560,1
1561,1563,13
1561,1790,1
1561,1897,10
1561,2145,1
1561,2185,15
1561,2395,1126
1561,3395,1
1561,3489,1
1561,3779,9
1561,3780,15
1561,3797,1
1561,3848,18
1561,3856,10
1561,3883,16
1561,3885,28
1561,3887,9
1561,3901,13
1561,3903,10
1561,3904,11
1561,3905,11
1561,3906,13
1561,3907,10
1561,3957,6
1561,3958,1
1561,3961,14
1561,3963,10
1561,4026,6
1561,4027,10
1561,4184,1
1561,4489,10
1561,4492,2
1561,4497,8
1561,4499,9
1561,4500,9
1561,4563,12
1561,4886,1
1561,4988,8
1561,4989,9
1561,4990,7
1561,4991,12
1561,4993,13
1561,4994,7
1561,5009,8
1561,5012,20
1561,5019,18
1562,2703,1484
1562,2708,1636
1563,57,1
1563,871,17
1563,900,9
1563,1030,1
1563,1104,17
1563,1105,14
1563,1235,13
1563,1469,18
1563,1503,11
1563,1514,8
1563,1515,13
1563,1516,17
1563,1517,17
1563,1539,15
1563,1540,16
1563,1556,19
1563,1558,1
1563,1559,18
1563,1561,9
1563,1897,10
1563,2185,14
1563,2463,1
1563,3583,1
1563,3779,14
1563,3780,18
1563,3844,1
1563,3848,18
1563,3856,7
1563,3883,19
1563,3885,18
1563,3887,18
1563,3901,17
1563,3903,17
1563,3904,17
1563,3905,17
1563,3906,6
1563,3907,8
1563,3957,20
1563,3961,14
1563,3963,14
1563,3999,1
1563,4026,14
1563,4027,13
1563,4201,1
1563,4489,17
1563,4497,11
1563,4499,11
1563,4500,13
1563,4563,12
1563,4988,12
1563,4989,13
1563,4990,11
1563,4991,18
1563,4993,12
1563,4994,12
1563,5009,13
1563,5012,14
1563,5019,18
1564,841,1
1564,1117,1
1564,1574,1
1564,1583,1
1564,1679,1
1564,1828,1
1564,2034,1
1564,2652,1
1564,2805,1
1564,3515,1
1564,4701,1
1564,4702,3
1564,4920,1
1565,16,7
1565,22,5
1565,453,3
1565,495,4
1565,497,12
1565,868,2
1565,983,10
1565,1117,1
1565,1343,3
1565,1374,3
1565,1564,1
1565,1582,7
1565,1849,9
1565,1995,4
1565,2034,1
1565,2095,3
1565,2137,19
1565,2170,11
1565,2179,17
1565,2191,2
1565,2255,4
1565,2487,3
1565,2546,3
1565,2652,1
1565,3037,9
1565,3513,8
1565,3622,12
1565,3716,3
1565,3737,1
1565,3762,3
1565,3781,5
1565,4149,3
1565,4334,3
1565,4463,1
1565,4483,4
1565,4859,5
1565,4884,17
1565,4920,1
1566,77,1
1566,151,3
1566,822,5
1566,839,1
1566,1117,1
1566,1231,1
1566,1499,1
1566,1564,10
1566,1565,9
1566,1574,6
1566,1583,4
1566,1673,3
1566,1679,7
1566,1826,1
1566,1828,3
1566,1838,2
1566,2034,2
1566,2113,1
1566,2180,4
1566,2210,1
1566,2240,1
1566,2292,2
1566,2303,1
1566,2313,1
1566,2372,1
1566,2396,7
1566,2546,26
1566,2624,7
1566,2652,5
1566,2805,4
1566,2920,1
1566,3092,6
1566,3515,2
1566,3544,1
1566,3556,10
1566,3576,2
1566,3634,4
1566,4016,1
1566,4338,267
1566,4683,3
1566,4690,1
1566,4701,6
1566,4702,3
1566,4920,8
1567,129,1
1567,156,7
1567,261,1
1567,459,4
1567,472,13
1567,482,14
1567,644,2
1567,960,1
1567,1019,6
1567,1026,5
1567,1142,9
1567,1582,3
1567,1694,4
1567,1712,8
1567,1713,9
1567,1824,5
1567,1860,3
1567,1868,7
1567,2018,8
1567,2188,1
1567,2489,7
1567,2621,3
1567,2647,1
1567,2695,1
1567,2767,3
1567,2986,7
1567,2997,5
1567,3045,5
1567,3101,3
1567,3118,13
1567,3468,5
1567,3593,1
1567,3598,3
1567,3602,2
1567,3774,7
1567,3873,7
1567,4015,305
1567,4016,315
1567,4023,7
1567,4025,5
1567,4199,5
1567,4239,4
1567,4313,1
1567,4413,6
1567,4554,1
1567,4834,2
1567,4874,13
1568,1569,22
1569,1568,17
1569,1826,269
1570,76,1
1570,1499,1
1570,2296,1
1570,2864,1
1570,3514,29
1570,4392,1
1570,4435,1
1571,2292,1138
1571,3516,1860
1571,3517,283
1572,77,2
1572,126,2
1572,149,1
1572,833,2
1572,842,2
1572,1184,2
1572,1570,1
1572,1576,5
1572,1586,1
1572,1638,1
1572,1682,1
1572,1698,1
1572,1828,4
1572,1834,1
1572,1838,3
1572,1848,1
1572,1889,2
1572,1893,3
1572,2034,1
1572,2113,1
1572,2295,3
1572,2297,1
1572,2623,2
1572,2624,1
1572,2807,4
1572,2833,2
1572,2834,2
1572,2875,4
1572,2922,2
1572,3092,2
1572,3094,1
1572,3097,3
1572,3516,4
1572,3517,1
1572,3542,2
1572,3576,3
1572,3596,1
1572,3608,1
1572,3629,2
1572,3640,3
1572,4242,2
1572,4264,6
1572,4265,459
1572,4279,7
1572,4291,1
1572,4339,828
1572,5112,1
1573,1574,190
1574,28,3
1574,75,2
1574,77,3
1574,136,25
1574,142,1
1574,151,3
1574,441,5
1574,446,1
1574,666,1
1574,677,2
1574,682,1
1574,686,5
1574,812,4
1574,822,2
1574,836,4
1574,1001,3
1574,1117,3
1574,1565,3
1574,1566,2
1574,1573,269
1574,1579,1
1574,1583,2
1574,1584,2
1574,1586,1
1574,1587,1
1574,1673,2
1574,1679,3
1574,1828,1
1574,1831,1
1574,1839,2
1574,1894,3
1574,2000,6
1574,2180,1
1574,2210,2
1574,2292,2
1574,2312,2
1574,2313,26
1574,2321,2
1574,2323,1
1574,2335,1
1574,2346,3
1574,2372,1
1574,2396,2
1574,2623,1
1574,2624,2
1574,2652,2
1574,2726,3
1574,2772,3
1574,2833,1
1574,2922,1
1574,3035,31
1574,3092,2
1574,3093,1
1574,3195,2
1574,3515,5
1574,3516,1
1574,3544,25
1574,3556,2
1574,3576,1
1574,3634,1
1574,3645,3
1574,3799,4
1574,3877,1
1574,4019,1
1574,4241,1
1574,4564,4
1574,4605,1
1574,4606,2
1574,4607,2
1574,4610,1
1574,4612,2
1574,4613,1
1574,4615,3
1574,4616,2
1574,4623,1
1574,4629,5
1574,4630,1
1574,4635,3
1574,4653,1
1574,4702,2
1574,4858,5
1574,4920,1
1575,4264,370
1576,126,1
1576,1121,1
1576,1578,1
1576,1583,1
1576,1890,1
1576,1891,2
1576,1893,1
1576,2864,2
1576,2994,1
1576,3623,5
1576,4264,1
1576,4265,1
1576,4279,3
1576,4670,1
1576,4702,1
1576,4743,2
1576,5112,1
1577,2771,1525
1577,4018,43
1577,4019,1734
1578,126,3
1578,357,1
1578,444,2
1578,445,1
1578,465,3
1578,467,3
1578,882,6
1578,1000,1
1578,1008,3
1578,1117,1
1578,1119,3
1578,1121,3
1578,1576,2
1578,1585,2
1578,1601,2
1578,1688,3
1578,1827,6
1578,1834,1
1578,1840,8
1578,1841,2
1578,1848,2
1578,1850,4
1578,1851,5
1578,1857,1
1578,1858,8
1578,1890,6
1578,1891,2
1578,1947,1
1578,1958,2
1578,2023,4
1578,2180,2
1578,2207,6
1578,2296,2
1578,2397,8
1578,2561,1
1578,2684,2
1578,2833,1
1578,2834,5
1578,2864,4
1578,2865,3
1578,3095,4
1578,3096,4
1578,3475,4
1578,3484,1
1578,3485,2
1578,3514,5
1578,3517,3
1578,3518,7
1578,3561,3
1578,3596,4
1578,4022,4
1578,4264,2
1578,4267,9
1578,4271,4
1578,4417,1
1578,4482,3
1578,4583,1
1578,4618,1
1578,4628,1
1578,4670,11
1578,4702,4
1578,4872,1
1579,1580,96
1579,4641,2
1580,1579,84
1581,1583,2530
1581,1584,5
1581,1841,1
1582,16,10
1582,54,1
1582,156,7
1582,200,1
1582,459,2
1582,497,10
1582,983,12
1582,1282,4
1582,1507,2
1582,1565,7
1582,1567,8
1582,1824,3
1582,1849,10
1582,1959,3
1582,2137,18
1582,2170,12
1582,2179,11
1582,2272,1
1582,2298,1
1582,2423,2
1582,2528,2
1582,2647,6
1582,2797,1
1582,2821,3
1582,2935,1
1582,2986,12
1582,2997,5
1582,3037,10
1582,3085,2
1582,3107,1
1582,3381,1
1582,3465,7
1582,3622,11
1582,3774,5
1582,3850,3
1582,3873,8
1582,4025,5
1582,4077,3
1582,4199,7
1582,4239,7
1582,4413,11
1582,4469,1
1582,4884,15
1582,4886,1
1582,4978,2
1582,5074,2
1582,5094,1
1583,445,1
1583,1118,1
1583,1581,1681
1583,1596,1
1583,1673,1
1583,1838,299
1583,1841,568
1583,1857,1
1583,1960,1
1583,2180,1
1583,2623,5
1583,2624,1
1583,2770,2
1583,3062,1
1583,3877,2
1583,4482,1
1583,4920,1
1584,28,4
1584,42,4
1584,56,1
1584,85,4
1584,123,2
1584,131,8
1584,142,3
1584,169,6
1584,173,1
1584,266,1
1584,366,6
1584,446,3
1584,516,1
1584,564,4
1584,666,5
1584,674,3
1584,677,5
1584,682,3
1584,683,7
1584,703,3
1584,710,3
1584,771,5
1584,778,7
1584,780,11
1584,1001,7
1584,1075,3
1584,1187,1
1584,1340,1
1584,1581,6
1584,1701,1
1584,1761,1
1584,1762,7
1584,1786,2
1584,1787,4
1584,1830,1
1584,1839,3
1584,1965,3
1584,1987,6
1584,2052,2
1584,2053,3
1584,2306,2
1584,2312,2
1584,2321,3
1584,2323,4
1584,2333,4
1584,2335,3
1584,2346,6
1584,2641,2
1584,2772,2
1584,2975,1
1584,3043,1
1584,3093,3
1584,3371,1
1584,3452,1
1584,3453,4
1584,3570,1
1584,3706,4
1584,3887,1
1584,3893,5
1584,4043,3
1584,4377,4
1584,4549,2
1584,4564,6
1584,4589,3
1584,4590,5
1584,4591,2
1584,4592,4
1584,4593,2
1584,4594,1
1584,4595,1
1584,4596,4
1584,4597,1
1584,4598,3
1584,4601,6
1584,4602,5
1584,4603,6
1584,4604,3
1584,4606,3
1584,4607,2
1584,4609,2
1584,4611,5
1584,4612,8
1584,4613,1
1584,4615,5
1584,4616,3
1584,4617,2
1584,4619,5
1584,4620,4
1584,4621,2
1584,4622,4
1584,4623,5
1584,4624,2
1584,4625,4
1584,4626,7
1584,4629,3
1584,4631,1
1584,4633,3
1584,4634,2
1584,4635,5
1584,4636,3
1584,4638,4
1584,4639,3
1584,4640,4
1584,4641,1
1584,4642,3
1584,4644,5
1584,4645,6
1584,4646,6
1584,4649,4
1584,4651,4
1584,4652,4
1584,4653,5
1584,4698,4
1584,4756,5
1584,4757,3
1584,4758,2
1584,4759,2
1584,4760,3
1584,4761,5
1584,4762,3
1584,4763,6
1584,4764,2
1584,4765,3
1584,4766,1
1584,4767,2
1584,4769,3
1584,4770,3
1584,4771,3
1584,4772,4
1584,4774,2
1584,4775,5
1584,4776,1
1584,4777,3
1584,4778,3
1584,4779,2
1584,4780,1
1584,4781,3
1584,4782,3
1584,4783,3
1584,4784,6
1584,4786,4
1584,4787,3
1584,4788,5
1584,4789,3
1584,4790,2
1584,4791,3
1584,4793,1
1584,4794,3
1584,4798,4
1584,4799,3
1584,4800,2
1584,4801,4
1584,4802,3
1584,4803,5
1584,4804,3
1584,4805,3
1584,4806,1
1584,4807,3
1584,4808,1
1584,4809,2
1584,4810,1
1584,4811,2
1584,4812,1
1584,4813,3
1584,4814,3
1584,4815,1
1584,4816,7
1584,4817,4
1584,4818,5
1584,4819,1
1584,4820,8
1584,4821,4
1584,4823,2
1584,4824,2
1584,4825,2
1584,4826,8
1584,4827,2
1584,4828,4
1584,4829,2
1584,4830,2
1584,4831,3
1584,4832,6
1584,4833,5
1584,4837,1
1584,4928,14
1584,4935,1
1584,4965,2
1585,1122,1
1585,1578,1
1585,2033,1
1585,2034,1
1585,2396,1
1585,2623,1
1585,3516,1
1585,3776,1
1586,75,10
1586,76,17
1586,126,1
1586,444,2
1586,1121,6
1586,1122,12
1586,1499,6
1586,1570,3
1586,1583,1
1586,1585,5
1586,1589,1
1586,1594,4
1586,1597,1
1586,1638,4
1586,1834,2
1586,1835,1
1586,1841,1
1586,1848,2
1586,1850,1
1586,1889,7
1586,1892,4
1586,1893,1
1586,2033,1
1586,2034,7
1586,2124,3
1586,2296,7
1586,2335,1
1586,2372,6
1586,2623,5
1586,2624,5
1586,2833,2
1586,2835,1
1586,2994,1
1586,3094,1
1586,3098,2
1586,3516,4
1586,3596,3
1586,3608,1
1586,3776,6
1586,3792,4
1586,4241,4
1586,4267,3
1586,4392,1
1586,4435,3
1586,4980,1
1586,5039,3
1587,1843,2
1587,1844,9
1587,1845,3
1587,4024,2957
1587,4616,29
1588,4616,79
1589,3099,678
1589,3519,1302
1589,4637,1141
1590,1852,42
1590,4653,316
1591,1849,3
1592,71,4
1592,211,1
1592,342,3
1592,345,2
1592,346,6
1592,354,1
1592,356,1
1592,661,1
1592,985,1
1592,987,1
1592,993,2
1592,998,1
1592,1005,3
1592,1006,1
1592,1009,2
1592,1096,1
1592,1268,3
1592,1269,2
1592,1277,2
1592,1489,1
1592,1606,1
1592,1640,2
1592,1690,2
1592,1847,1
1592,1850,3
1592,1861,2
1592,1948,3
1592,2141,1
1592,2698,2
1592,2719,1
1592,3008,1
1592,3056,3
1592,3171,3
1592,3172,1
1592,3233,1
1592,3519,1
1592,4972,1
1592,4986,2
1593,1000,59
1593,2615,65
1593,2865,1
1594,1597,2251
1594,1946,521
1594,4914,436
1595,4413,3161
1596,2180,1
1596,2296,1
1596,2297,1
1596,2561,1
1596,2864,2
1597,1594,2311
1597,1946,484
1597,4914,425
1598,11,1
1598,2337,1
1598,3598,3360
1599,2035,78
1600,18,1
1600,71,1
1600,252,9
1600,253,2
1600,295,5
1600,719,1
1600,722,6
1600,724,3
1600,776,6
1600,777,4
1600,907,1
1600,941,14
1600,1598,4
1600,1611,2
1600,1616,6
1600,1626,4
1600,1860,6
1600,1878,1
1600,1931,3
1600,2055,2
1600,2092,9
1600,2099,1
1600,2198,1
1600,2309,2
1600,2337,4
1600,2434,1
1600,2524,1
1600,2564,6
1600,2648,4
1600,2673,1
1600,2939,11
1600,3049,1
1600,3502,2
1600,3601,6
1600,3678,2
1600,3683,5
1600,3694,1
1600,4145,15
1600,4490,1
1600,4732,1
1600,4840,7
1600,4969,2
1600,5055,1
1601,357,1
1601,1840,2
1601,1850,1
1601,1851,1
1601,1947,1
1601,3484,1
1601,3485,1
1601,3514,1
1601,3561,3
1601,4267,1
1601,4637,1
1602,1547,2
1602,1552,1
1602,1794,1
1602,2055,1
1602,2171,1
1602,3105,1
1602,3450,1
1602,4835,1
1603,1860,826
1604,17,5
1604,51,1
1604,56,4
1604,223,2
1604,228,3
1604,231,5
1604,233,4
1604,238,4
1604,239,3
1604,240,3
1604,242,3
1604,244,4
1604,250,2
1604,251,5
1604,254,2
1604,257,1
1604,263,3
1604,265,4
1604,267,3
1604,268,3
1604,269,1
1604,270,2
1604,272,2
1604,275,3
1604,283,2
1604,287,4
1604,293,2
1604,749,3
1604,890,4
1604,891,1
1604,898,4
1604,901,4
1604,902,8
1604,906,4
1604,910,3
1604,926,3
1604,932,2
1604,938,1
1604,940,2
1604,1524,4
1604,1555,3
1604,1605,2451
1604,1608,3
1604,1612,4
1604,1615,4
1604,1627,2
1604,1864,5
1604,1865,1
1604,1875,4
1604,1877,4
1604,1913,1
1604,1914,5
1604,1916,3
1604,2085,1
1604,2227,1
1604,2260,4
1604,2437,4
1604,2514,3
1604,2667,4
1604,2671,3
1604,2672,5
1604,2815,5
1604,2894,5
1604,2975,1
1604,3521,12
1604,3539,3
1604,3611,3
1604,3690,3
1604,3691,4
1604,3814,1
1604,3818,3
1604,3827,3
1604,3831,2
1604,3832,4
1604,3835,2
1604,4029,2
1604,4190,8
1604,4208,1
1604,4209,2
1604,4210,5
1604,4321,1
1604,4325,2
1604,4493,2
1604,4883,1
1604,4901,3
1604,4926,4
1605,1604,2786
1605,3521,32
1606,274,10
1606,290,1
1606,345,1
1606,356,3
1606,749,1
1606,897,1
1606,903,3
1606,917,1
1606,920,3
1606,922,1
1606,1489,1
1606,1615,1
1606,1896,1
1606,1918,6
1606,2086,2
1606,2291,1
1606,2301,1
1606,2310,2
1606,2402,1
1606,2464,2
1606,2525,1
1606,2673,1
1606,2737,1
1606,3053,1
1606,3229,2
1606,3393,2
1606,3521,1
1606,3613,1
1606,3676,1
1606,3690,1
1606,3816,4
1606,3817,1
1606,4323,2
1606,4451,5
1606,4539,1
1606,4654,1
1606,4866,1
1606,4986,1
1607,620,47
1607,1863,42
1608,17,1
1608,51,3
1608,56,1
1608,223,2
1608,231,5
1608,233,3
1608,238,1
1608,239,3
1608,240,1
1608,242,1
1608,244,1
1608,250,4
1608,251,5
1608,254,1
1608,257,3
1608,263,2
1608,265,2
1608,267,1
1608,268,2
1608,269,1
1608,270,1
1608,275,2
1608,283,2
1608,287,2
1608,293,2
1608,749,3
1608,890,2
1608,891,1
1608,901,2
1608,902,2
1608,906,4
1608,910,5
1608,926,1
1608,932,1
1608,940,2
1608,1555,1
1608,1604,1
1608,1612,663
1608,1615,1
1608,1627,2
1608,1861,1
1608,1864,1
1608,1865,3
1608,1875,3
1608,1877,1
1608,1913,3
1608,1914,2
1608,1916,3
1608,2085,1
1608,2097,1947
1608,2144,1
1608,2227,3
1608,2260,2
1608,2437,1
1608,2514,2
1608,2667,1
1608,2671,8
1608,2672,3
1608,2815,4
1608,2866,1
1608,2894,1
1608,2975,3
1608,3539,2
1608,3611,3
1608,3691,1
1608,3818,1
1608,3821,5
1608,3827,1
1608,3829,3
1608,3831,2
1608,3832,3
1608,4029,6
1608,4030,1
1608,4190,1
1608,4208,3
1608,4209,1
1608,4210,1
1608,4325,1
1608,4493,3
1608,4883,2
1608,4901,1
1608,4926,2
1609,2541,296
1610,912,185
1610,1613,1888
1611,12,1
1611,247,4
1611,248,1
1611,252,1
1611,255,6
1611,260,1
1611,282,1
1611,286,2
1611,724,1
1611,776,1
1611,777,2
1611,889,2
1611,894,2
1611,905,8
1611,911,5
1611,918,3
1611,927,6
1611,928,7
1611,936,1
1611,939,3
1611,1609,1
1611,1614,2
1611,1616,1
1611,1617,5
1611,1624,1
1611,1871,2
1611,1878,1
1611,1922,3
1611,2055,1
1611,2092,1
1611,2099,1
1611,2301,6
1611,2398,1
1611,2434,3
1611,2478,1
1611,2589,2
1611,2635,1
1611,2666,1
1611,2673,2
1611,2814,1
1611,2939,6
1611,3019,3
1611,3502,1
1611,3599,7
1611,3676,2
1611,3679,4
1611,3683,7
1611,3820,2
1611,3823,3
1611,3969,3
1611,4249,488
1611,4306,4
1611,4452,2
1611,4474,2
1611,4490,2
1611,4517,1
1611,4654,5
1611,4675,8
1611,4685,5
1611,4913,4
1611,4969,4
1611,4971,1
1612,17,4
1612,51,2
1612,56,2
1612,223,4
1612,228,6
1612,231,3
1612,233,4
1612,234,2
1612,238,3
1612,239,5
1612,242,2
1612,244,4
1612,250,7
1612,251,2
1612,254,6
1612,257,2
1612,263,3
1612,264,2
1612,265,2
1612,267,1
1612,268,4
1612,269,4
1612,270,6
1612,272,3
1612,275,3
1612,283,4
1612,287,1
1612,293,4
1612,414,1
1612,526,1
1612,749,1
1612,890,6
1612,891,3
1612,893,1
1612,898,11
1612,901,4
1612,902,4
1612,906,4
1612,910,4
1612,926,4
1612,932,3
1612,938,1
1612,940,5
1612,1044,1
1612,1524,2
1612,1555,5
1612,1604,2
1612,1608,889
1612,1615,1
1612,1625,1
1612,1627,6
1612,1760,1
1612,1861,5
1612,1864,5
1612,1865,3
1612,1875,3
1612,1877,4
1612,1913,4
1612,1914,3
1612,1916,2
1612,2085,7
1612,2097,1182
1612,2227,8
1612,2248,1
1612,2260,2
1612,2437,3
1612,2499,1
1612,2514,4
1612,2667,2
1612,2671,5
1612,2672,5
1612,2815,4
1612,2866,2
1612,2873,1
1612,2894,9
1612,2975,6
1612,3009,2
1612,3020,4
1612,3227,1
1612,3539,6
1612,3611,9
1612,3690,5
1612,3691,3
1612,3814,11
1612,3818,2
1612,3819,2
1612,3821,2
1612,3827,8
1612,3829,4
1612,3831,7
1612,3832,6
1612,3835,3
1612,4029,5
1612,4190,4
1612,4208,6
1612,4209,3
1612,4210,1
1612,4325,4
1612,4422,1
1612,4493,3
1612,4667,1
1612,4883,4
1612,4901,2
1612,4926,8
1613,912,64
1613,1610,2117
1614,255,1
1614,260,1
1614,911,1
1614,929,1
1614,937,1
1614,939,2
1614,3100,1
1614,3679,1
1614,3836,1
1614,4654,1
1614,4675,1
1614,4684,2
1614,4913,1
1615,8,1
1615,17,9
1615,51,5
1615,56,9
1615,223,10
1615,228,7
1615,231,12
1615,233,11
1615,238,8
1615,239,6
1615,240,8
1615,242,5
1615,244,7
1615,245,1
1615,250,12
1615,251,7
1615,254,5
1615,257,6
1615,263,10
1615,265,16
1615,267,4
1615,268,5
1615,269,9
1615,270,10
1615,272,12
1615,275,3
1615,283,8
1615,287,5
1615,293,8
1615,308,1
1615,408,1
1615,473,1
1615,619,1
1615,749,7
1615,890,7
1615,891,7
1615,898,9
1615,901,13
1615,902,11
1615,906,7
1615,910,12
1615,926,7
1615,932,12
1615,940,10
1615,1310,1
1615,1524,3
1615,1555,9
1615,1604,1
1615,1608,7
1615,1612,19
1615,1625,1
1615,1627,17
1615,1861,13
1615,1864,13
1615,1865,8
1615,1875,15
1615,1877,6
1615,1913,4
1615,1914,6
1615,1916,10
1615,1920,1
1615,2008,1
1615,2085,8
1615,2097,1
1615,2227,6
1615,2260,2
1615,2437,6
1615,2514,7
1615,2629,1
1615,2667,5
1615,2671,13
1615,2672,10
1615,2815,5
1615,2866,5
1615,2894,5
1615,2975,5
1615,3020,3
1615,3053,1
1615,3115,1
1615,3361,1
1615,3394,1
1615,3539,2
1615,3611,7
1615,3690,9
1615,3691,6
1615,3814,9
1615,3818,3
1615,3821,7
1615,3827,7
1615,3829,6
1615,3831,6
1615,3832,7
1615,3835,8
1615,3901,1
1615,4029,4
1615,4190,11
1615,4208,8
1615,4209,8
1615,4210,9
1615,4325,4
1615,4493,12
1615,4883,4
1615,4901,10
1615,4926,7
1615,4938,1
1615,5062,1
1616,295,1
1616,722,1
1616,724,1
1616,929,1
1616,1617,425
1616,1624,1
1616,2261,2
1616,2410,1
1616,3836,1
1616,4567,1
1616,4671,1
1616,5055,1
1616,5098,279
1617,1616,560
1617,2542,374
1617,5098,26
1618,911,21
1618,1869,1212
1618,2541,1
1619,3101,32
1620,198,1
1620,200,2
1620,293,1
1620,910,1
1620,920,2
1620,1282,1
1620,1774,1
1620,2020,1
1620,2476,2
1620,2654,1
1620,2931,1
1620,3829,1
1620,4190,2
1621,203,1
1621,375,1
1621,1873,168
1621,2076,1
1621,2363,1
1621,2366,2
1621,2521,1
1621,2665,1
1621,2898,1
1621,2915,1
1621,3034,1
1621,4306,1
1621,4333,1
1621,4358,1
1621,4578,1
1622,11,1
1622,198,1
1622,201,4
1622,256,3
1622,260,3
1622,723,1
1622,748,1
1622,872,1
1622,914,4
1622,929,6
1622,937,12
1622,939,2
1622,1542,1
1622,1548,1
1622,1554,1
1622,1614,6
1622,1625,8
1622,1815,1
1622,1880,1
1622,2083,1
1622,2398,1
1622,2430,2
1622,2435,6
1622,2478,6
1622,2485,5
1622,2564,1
1622,2648,1
1622,2669,6
1622,2702,1
1622,2929,1
1622,3100,11
1622,3470,2
1622,3594,1
1622,3834,3
1622,4009,2
1622,4379,8
1622,4654,13
1622,4659,1
1622,4675,4
1622,4684,3
1622,4733,2
1622,4992,1
1623,1874,1870
1623,4969,1
1624,2261,1
1624,4968,1809
1624,4969,1434
1625,1875,3133
1626,1879,3
1627,6,1
1627,17,7
1627,51,4
1627,56,9
1627,223,5
1627,228,10
1627,231,6
1627,233,7
1627,234,1
1627,235,1
1627,238,4
1627,239,7
1627,240,7
1627,242,7
1627,244,9
1627,250,8
1627,251,8
1627,254,4
1627,257,5
1627,263,4
1627,265,4
1627,267,6
1627,268,9
1627,269,7
1627,270,9
1627,272,10
1627,275,7
1627,283,8
1627,287,5
1627,293,10
1627,749,6
1627,890,8
1627,891,4
1627,898,5
1627,901,11
1627,902,4
1627,906,6
1627,910,6
1627,926,6
1627,932,7
1627,940,8
1627,1524,6
1627,1555,8
1627,1604,8
1627,1608,9
1627,1612,19
1627,1615,2
1627,1861,8
1627,1864,2
1627,1865,4
1627,1875,5
1627,1877,7
1627,1881,518
1627,1913,6
1627,1914,13
1627,1916,11
1627,2085,7
1627,2227,6
1627,2260,12
1627,2278,1
1627,2364,1
1627,2437,3
1627,2514,10
1627,2667,11
1627,2671,11
1627,2672,7
1627,2815,10
1627,2866,7
1627,2894,6
1627,2975,5
1627,3020,9
1627,3539,5
1627,3611,8
1627,3690,9
1627,3691,12
1627,3814,7
1627,3818,7
1627,3821,8
1627,3827,9
1627,3829,6
1627,3831,7
1627,3832,2
1627,3835,6
1627,4029,3
1627,4093,1
1627,4190,7
1627,4208,1
1627,4209,5
1627,4210,6
1627,4325,10
1627,4493,5
1627,4500,1
1627,4883,13
1627,4901,3
1627,4926,6
1627,5003,1
1628,140,1
1628,647,1
1628,827,1
1628,831,1
1628,832,1
1628,883,1
1628,1423,1
1628,1633,1
1628,2112,1
1628,2133,1
1628,2614,1
1628,2851,1
1628,2933,1
1628,2934,1
1628,3059,1
1628,3078,2
1628,3578,1
1628,3605,1
1628,3671,1
1628,4211,1
1628,4231,1
1628,4801,2923
1628,4955,2
1628,4982,1
1628,5079,1
1629,139,2
1629,140,2
1629,213,1
1629,297,4
1629,434,5
1629,645,3
1629,647,7
1629,648,2
1629,698,1
1629,830,6
1629,831,5
1629,832,1
1629,883,6
1629,946,4
1629,947,11
1629,952,9
1629,1084,9
1629,1221,1
1629,1399,3
1629,1418,2
1629,1423,2
1629,1424,4
1629,1425,4
1629,1426,3
1629,1430,1
1629,1628,3
1629,1631,1
1629,1633,5
1629,1634,1
1629,1883,3
1629,2112,1
1629,2133,8
1629,2350,1
1629,2385,3
1629,2447,5
1629,2459,5
1629,2614,5
1629,2803,1
1629,2818,5
1629,2851,2
1629,2933,3
1629,2934,6
1629,2972,3
1629,3048,1
1629,3059,3
1629,3078,1
1629,3578,5
1629,3605,4
1629,3671,1
1629,4037,4
1629,4179,2
1629,4184,3
1629,4211,4
1629,4231,2
1629,4273,3
1629,4317,6
1629,4318,3
1629,4319,1
1629,4376,1
1629,4491,4
1629,4749,1
1629,4867,5
1629,4882,1
1629,4955,3
1629,4982,4
1629,5031,3
1629,5059,3
1629,5079,4
1630,162,1
1630,216,1
1630,512,2
1630,854,1
1630,886,1
1630,1215,1
1630,1636,2
1630,2208,1
1630,2360,1
1630,2573,2
1630,2884,1
1630,2923,1
1630,3648,1
1630,4038,1
1630,4961,2
1631,305,1
1631,426,1
1631,461,1
1631,887,1
1631,1980,1
1631,2384,1
1631,2616,1
1631,2819,1
1631,2882,1
1631,3490,1
1631,4180,1
1631,4227,1
1631,4357,1
1632,4037,198
1633,645,1
1633,698,1
1633,1085,1
1633,2614,1
1633,3605,1
1633,4037,1
1633,4179,1
1633,4211,2
1633,4273,1
1633,4319,1
1633,4376,1
1633,4491,1
1634,1430,1
1634,3671,2
1634,4272,3232
1635,840,1
1635,1886,3253
1635,2208,1
1636,512,1
1636,840,1
1636,854,2
1636,1220,1
1636,1630,1
1636,1635,1
1636,2257,1
1636,2404,1
1636,2407,1
1636,2867,1
1636,2907,1
1636,2923,1
1636,4036,1
1636,4203,1
1636,4390,3
1636,4448,1
1636,4881,2
1637,158,1
1637,159,1
1637,163,1
1637,216,7
1637,428,1
1637,854,1
1637,1635,1
1637,2208,1
1637,2257,1
1637,2407,1
1637,2808,1
1637,2867,1
1637,4275,1
1637,4881,1
1638,837,1
1638,1118,1
1638,1682,1
1638,1698,1
1638,1892,3
1638,1893,5
1638,2033,2
1638,3576,1
1638,4264,1
1639,498,1
1639,669,1
1639,844,1
1639,1240,1
1639,1483,1
1639,1669,1
1639,1670,1
1639,2432,1
1639,4923,1
1640,340,19
1640,342,24
1640,346,22
1640,354,31
1640,443,28
1640,542,27
1640,985,16
1640,987,22
1640,991,19
1640,993,18
1640,994,18
1640,995,1
1640,996,25
1640,997,23
1640,998,19
1640,1005,22
1640,1006,18
1640,1011,19
1640,1050,1
1640,1096,20
1640,1100,25
1640,1264,14
1640,1266,15
1640,1269,16
1640,1277,30
1640,1690,19
1640,1846,1
1640,1852,42
1640,1895,27
1640,2060,24
1640,2150,1
1640,2719,22
1640,3008,26
1640,3056,21
1640,3099,16
1640,3518,1
1640,3723,1
1640,3851,25
1640,3854,1
1640,4146,1
1640,4637,1
1640,4972,34
1640,5105,1
1641,2864,23
1642,47,4
1642,63,4
1642,88,1
1642,91,3
1642,93,2
1642,97,1
1642,107,5
1642,219,6
1642,490,1
1642,714,1
1642,715,6
1642,789,3
1642,794,2
1642,797,2
1642,805,1
1642,1182,2
1642,1195,3
1642,1471,2
1642,1491,4
1642,1492,8
1642,1494,2
1642,1497,5
1642,1560,1
1642,1643,2
1642,1672,1
1642,1912,4
1642,2046,3
1642,2339,2
1642,2345,3
1642,2355,3
1642,2358,1
1642,2395,1
1642,2416,1
1642,2419,2
1642,2450,3
1642,2507,3
1642,2510,3
1642,2517,1
1642,2650,1
1642,2773,4
1642,2801,3
1642,2960,2
1642,3015,1
1642,3016,1
1642,3040,1
1642,3183,1
1642,3480,4
1642,3620,3
1642,3627,4
1642,3711,1
1642,3813,1
1642,3882,1
1642,4483,2
1642,4650,1
1642,4708,2
1642,4869,5
1642,4921,3
1643,47,3
1643,63,5
1643,65,1
1643,88,2
1643,90,1
1643,91,2
1643,97,2
1643,107,4
1643,219,7
1643,490,1
1643,714,7
1643,715,3
1643,787,1
1643,789,1
1643,794,1
1643,798,1
1643,801,1
1643,805,1
1643,1067,1
1643,1182,2
1643,1471,9
1643,1491,4
1643,1492,2
1643,1493,5
1643,1494,1
1643,1497,7
1643,1642,4
1643,1672,4
1643,1785,3
1643,1912,4
1643,2045,1
1643,2046,1
1643,2047,1
1643,2345,3
1643,2355,2
1643,2358,1
1643,2416,1
1643,2419,1
1643,2450,4
1643,2507,7
1643,2510,2
1643,2517,7
1643,2632,6
1643,2650,1
1643,2773,6
1643,2799,1
1643,2801,1
1643,2960,4
1643,3015,1
1643,3016,2
1643,3183,1
1643,3477,1
1643,3480,2
1643,3627,2
1643,3711,3
1643,3882,2
1643,4483,1
1643,4708,2
1643,4869,3
1643,4879,1
1643,4921,4
1644,824,1
1644,4281,12
1645,32,10
1645,43,2
1645,44,4
1645,86,1
1645,110,7
1645,113,8
1645,116,2
1645,743,1
1645,808,3
1645,809,6
1645,1189,1
1645,1192,8
1645,1195,4
1645,1646,24
1645,1650,1
1645,1651,5
1645,1653,8
1645,1656,9
1645,1737,1
1645,1896,1
1645,1899,3
1645,1902,1
1645,1904,1
1645,1907,5
1645,2013,1
1645,2109,19
1645,2338,5
1645,2870,5
1645,2960,3
1645,2977,8
1645,3042,3
1645,3130,1
1645,3703,1
1645,4243,9
1645,4244,6
1645,4245,4
1645,4282,1
1645,4283,1
1645,4284,1
1645,4341,158
1645,4414,6
1645,4533,4
1645,4721,6
1645,4752,2
1645,4837,2
1645,4861,5
1645,4868,7
1645,4878,6
1645,5003,7
1645,5045,1
1646,40,44
1646,647,1
1646,1189,45
1646,1190,54
1646,1191,85
1646,1460,1
1646,1645,9
1646,1647,39
1646,1648,51
1646,1649,58
1646,1650,87
1646,1652,46
1646,1657,31
1646,1658,39
1646,1737,36
1646,1830,1
1646,3130,51
1646,3473,1
1646,3703,1
1646,4341,1303
1647,40,62
1647,222,1
1647,1189,45
1647,1190,33
1647,1191,75
1647,1248,1
1647,1646,52
1647,1648,55
1647,1649,57
1647,1650,972
1647,1652,55
1647,1657,58
1647,1658,61
1647,1737,57
1647,2330,1
1647,2343,1
1647,3130,71
1647,3303,1
1647,4231,1
1647,4331,1
1647,4341,1
1647,4342,3
1647,4370,1
1647,4461,1
1647,4685,1
1647,5035,1
1648,40,18
1648,1189,20
1648,1190,18
1648,1191,23
1648,1646,23
1648,1647,22
1648,1649,3001
1648,1650,21
1648,1652,25
1648,1657,19
1648,1658,15
1648,1737,15
1648,3124,1
1648,3130,18
1648,3703,2
1648,4690,1
1649,40,29
1649,72,1
1649,1189,29
1649,1190,21
1649,1191,20
1649,1646,25
1649,1647,19
1649,1648,2928
1649,1650,21
1649,1652,22
1649,1657,21
1649,1658,18
1649,1737,22
1649,2610,1
1649,3130,15
1650,40,52
1650,204,1
1650,373,1
1650,1144,1
1650,1189,43
1650,1190,49
1650,1191,51
1650,1296,1
1650,1350,1
1650,1645,1
1650,1646,64
1650,1647,901
1650,1648,48
1650,1649,49
1650,1652,48
1650,1657,41
1650,1658,49
1650,1737,40
1650,2572,1
1650,2995,1
1650,3099,1
1650,3130,54
1650,3350,1
1650,4012,1
1650,4275,1
1650,4341,2
1650,4342,1
1650,4477,2
1650,4931,1
1651,1645,1
1651,1900,510
1651,2013,1
1651,3042,1
1651,4533,1
1651,5045,1
1652,40,43
1652,221,1
1652,334,1
1652,763,1
1652,1189,65
1652,1190,59
1652,1191,55
1652,1396,1
1652,1463,1
1652,1625,1
1652,1646,45
1652,1647,65
1652,1648,95
1652,1649,58
1652,1650,74
1652,1657,86
1652,1658,80
1652,1737,52
1652,3093,1
1652,3130,50
1652,3179,1
1652,3703,2
1652,3760,1
1652,4341,1
1652,5073,1
1653,32,4
1653,43,1
1653,44,1
1653,86,4
1653,110,5
1653,112,1
1653,113,8
1653,116,3
1653,117,1
1653,599,1
[truncated: 1,458,211 more chars]
